# Supplementary material for: TIBA: A web application for the visual analysis of temporal occurrences, interactions, and transitions of animal behavior
Source: PLoS Comput Biol. 2024 Oct 25;20(10):e1012425. doi: 10.1371/journal.pcbi.1012425 (PMC11508483; doi:10.1371/journal.pcbi.1012425)
Supplement: S1 Dataset — (XLSX) [file pcbi.1012425.s001.xlsx]

## Sheet: Multi_12.10.17_h1_second
Observation id	Multi_12.10.17_h1_second
Media file(s)
Player #1	D:/Soc_comp_footage/12.10.2017/h1/Multi_12.10.17_h1_second_cut.mp4
Observation date	2019-03-12 16:06:12
Description
Time offset (s)	0.0
independent variables
variable	value
Time	Media file path	Total length	FPS	Subject	Behavior	Behavioral category	Modifier 1	Comment	Status
0.000	D:/Soc_comp_footage/12.10.2017/h1/Multi_12.10.17_h1_second_cut.mp4	1200.020	29.97	5	shell	Maintenance			START
8.943	D:/Soc_comp_footage/12.10.2017/h1/Multi_12.10.17_h1_second_cut.mp4	1200.020	29.97	9	shell	Maintenance			START
10.944	D:/Soc_comp_footage/12.10.2017/h1/Multi_12.10.17_h1_second_cut.mp4	1200.020	29.97	2	head jolting	Restrained aggression	1	(possibly to None)	START
11.195	D:/Soc_comp_footage/12.10.2017/h1/Multi_12.10.17_h1_second_cut.mp4	1200.020	29.97	2	head jolting	Restrained aggression	1	(possibly to None)	STOP
11.445	D:/Soc_comp_footage/12.10.2017/h1/Multi_12.10.17_h1_second_cut.mp4	1200.020	29.97	2	head jolting	Restrained aggression	1	(possibly to None)	START
11.694	D:/Soc_comp_footage/12.10.2017/h1/Multi_12.10.17_h1_second_cut.mp4	1200.020	29.97	2	head jolting	Restrained aggression	1	(possibly to None)	STOP
15.944	D:/Soc_comp_footage/12.10.2017/h1/Multi_12.10.17_h1_second_cut.mp4	1200.020	29.97		presence of Cun	Presence			START
16.948	D:/Soc_comp_footage/12.10.2017/h1/Multi_12.10.17_h1_second_cut.mp4	1200.020	29.97	9	shell	Maintenance			STOP
17.194	D:/Soc_comp_footage/12.10.2017/h1/Multi_12.10.17_h1_second_cut.mp4	1200.020	29.97		presence of Cun	Presence			STOP
22.352	D:/Soc_comp_footage/12.10.2017/h1/Multi_12.10.17_h1_second_cut.mp4	1200.020	29.97	5	shell	Maintenance			STOP
24.036	D:/Soc_comp_footage/12.10.2017/h1/Multi_12.10.17_h1_second_cut.mp4	1200.020	29.97	9	shell	Maintenance			START
29.628	D:/Soc_comp_footage/12.10.2017/h1/Multi_12.10.17_h1_second_cut.mp4	1200.020	29.97	5	shell	Maintenance			START
30.379	D:/Soc_comp_footage/12.10.2017/h1/Multi_12.10.17_h1_second_cut.mp4	1200.020	29.97	6	S-bend	Restrained aggression	None		START
31.128	D:/Soc_comp_footage/12.10.2017/h1/Multi_12.10.17_h1_second_cut.mp4	1200.020	29.97	6	S-bend	Restrained aggression	None		STOP
34.399	D:/Soc_comp_footage/12.10.2017/h1/Multi_12.10.17_h1_second_cut.mp4	1200.020	29.97	9	shell	Maintenance			STOP
39.219	D:/Soc_comp_footage/12.10.2017/h1/Multi_12.10.17_h1_second_cut.mp4	1200.020	29.97	6	shell	Maintenance			START
40.969	D:/Soc_comp_footage/12.10.2017/h1/Multi_12.10.17_h1_second_cut.mp4	1200.020	29.97	2	shell	Maintenance			START
41.470	D:/Soc_comp_footage/12.10.2017/h1/Multi_12.10.17_h1_second_cut.mp4	1200.020	29.97		presence of Cun	Presence			START
41.470	D:/Soc_comp_footage/12.10.2017/h1/Multi_12.10.17_h1_second_cut.mp4	1200.020	29.97	6	shell	Maintenance			STOP
42.061	D:/Soc_comp_footage/12.10.2017/h1/Multi_12.10.17_h1_second_cut.mp4	1200.020	29.97	7	S-bend	Restrained aggression	cunningtoni		START
42.220	D:/Soc_comp_footage/12.10.2017/h1/Multi_12.10.17_h1_second_cut.mp4	1200.020	29.97		presence of Cun	Presence			STOP
42.811	D:/Soc_comp_footage/12.10.2017/h1/Multi_12.10.17_h1_second_cut.mp4	1200.020	29.97		presence of Cun	Presence			START
43.312	D:/Soc_comp_footage/12.10.2017/h1/Multi_12.10.17_h1_second_cut.mp4	1200.020	29.97	7	S-bend	Restrained aggression	cunningtoni		STOP
44.811	D:/Soc_comp_footage/12.10.2017/h1/Multi_12.10.17_h1_second_cut.mp4	1200.020	29.97	1	operculum spread	Restrained aggression	cunningtoni		START
45.811	D:/Soc_comp_footage/12.10.2017/h1/Multi_12.10.17_h1_second_cut.mp4	1200.020	29.97	1	operculum spread	Restrained aggression	cunningtoni		STOP
47.061	D:/Soc_comp_footage/12.10.2017/h1/Multi_12.10.17_h1_second_cut.mp4	1200.020	29.97	1	operculum spread	Restrained aggression	cunningtoni		START
48.311	D:/Soc_comp_footage/12.10.2017/h1/Multi_12.10.17_h1_second_cut.mp4	1200.020	29.97	1	operculum spread	Restrained aggression	cunningtoni		STOP
48.812	D:/Soc_comp_footage/12.10.2017/h1/Multi_12.10.17_h1_second_cut.mp4	1200.020	29.97		presence of Cun	Presence			STOP
53.903	D:/Soc_comp_footage/12.10.2017/h1/Multi_12.10.17_h1_second_cut.mp4	1200.020	29.97	8	S-bend	Restrained aggression	conspecific 3		START
56.403	D:/Soc_comp_footage/12.10.2017/h1/Multi_12.10.17_h1_second_cut.mp4	1200.020	29.97	9	shell	Maintenance			START
57.652	D:/Soc_comp_footage/12.10.2017/h1/Multi_12.10.17_h1_second_cut.mp4	1200.020	29.97	8	S-bend	Restrained aggression	conspecific 3		STOP
57.653	D:/Soc_comp_footage/12.10.2017/h1/Multi_12.10.17_h1_second_cut.mp4	1200.020	29.97	8	S-bend	Restrained aggression	conspecific 3		START
57.906	D:/Soc_comp_footage/12.10.2017/h1/Multi_12.10.17_h1_second_cut.mp4	1200.020	29.97	8	S-bend	Restrained aggression	conspecific 3		STOP
57.908	D:/Soc_comp_footage/12.10.2017/h1/Multi_12.10.17_h1_second_cut.mp4	1200.020	29.97	8	S-bend	Restrained aggression	conspecific 3		START
58.404	D:/Soc_comp_footage/12.10.2017/h1/Multi_12.10.17_h1_second_cut.mp4	1200.020	29.97	8	S-bend	Restrained aggression	conspecific 3		STOP
58.653	D:/Soc_comp_footage/12.10.2017/h1/Multi_12.10.17_h1_second_cut.mp4	1200.020	29.97	9	shell	Maintenance			STOP
59.245	D:/Soc_comp_footage/12.10.2017/h1/Multi_12.10.17_h1_second_cut.mp4	1200.020	29.97	8	S-bend	Restrained aggression	conspecific 3	unsure if S-Bend or tail quiver!	START
60.244	D:/Soc_comp_footage/12.10.2017/h1/Multi_12.10.17_h1_second_cut.mp4	1200.020	29.97	8	S-bend	Restrained aggression	conspecific 3	unsure if S-Bend or tail quiver!	STOP
60.403	D:/Soc_comp_footage/12.10.2017/h1/Multi_12.10.17_h1_second_cut.mp4	1200.020	29.97	6	shell	Maintenance			START
60.745	D:/Soc_comp_footage/12.10.2017/h1/Multi_12.10.17_h1_second_cut.mp4	1200.020	29.97	8	S-bend	Restrained aggression	1	unsure if S-Bend or tail quiver! Mating behavior?!	START
61.244	D:/Soc_comp_footage/12.10.2017/h1/Multi_12.10.17_h1_second_cut.mp4	1200.020	29.97	2	shell	Maintenance			STOP
61.497	D:/Soc_comp_footage/12.10.2017/h1/Multi_12.10.17_h1_second_cut.mp4	1200.020	29.97	6	shell	Maintenance			STOP
61.745	D:/Soc_comp_footage/12.10.2017/h1/Multi_12.10.17_h1_second_cut.mp4	1200.020	29.97	2	head jolting	Restrained aggression	6		START
61.746	D:/Soc_comp_footage/12.10.2017/h1/Multi_12.10.17_h1_second_cut.mp4	1200.020	29.97	8	S-bend	Restrained aggression	1	unsure if S-Bend or tail quiver! Mating behavior?!	STOP
62.246	D:/Soc_comp_footage/12.10.2017/h1/Multi_12.10.17_h1_second_cut.mp4	1200.020	29.97	2	head jolting	Restrained aggression	6		STOP
63.746	D:/Soc_comp_footage/12.10.2017/h1/Multi_12.10.17_h1_second_cut.mp4	1200.020	29.97	8	shell	Maintenance			START
66.248	D:/Soc_comp_footage/12.10.2017/h1/Multi_12.10.17_h1_second_cut.mp4	1200.020	29.97	8	shell	Maintenance			STOP
73.335	D:/Soc_comp_footage/12.10.2017/h1/Multi_12.10.17_h1_second_cut.mp4	1200.020	29.97	9	shell	Maintenance			START
74.878	D:/Soc_comp_footage/12.10.2017/h1/Multi_12.10.17_h1_second_cut.mp4	1200.020	29.97	5	shell	Maintenance			STOP
76.342	D:/Soc_comp_footage/12.10.2017/h1/Multi_12.10.17_h1_second_cut.mp4	1200.020	29.97	9	shell	Maintenance			STOP
80.179	D:/Soc_comp_footage/12.10.2017/h1/Multi_12.10.17_h1_second_cut.mp4	1200.020	29.97	5	shell	Maintenance			START
82.997	D:/Soc_comp_footage/12.10.2017/h1/Multi_12.10.17_h1_second_cut.mp4	1200.020	29.97	6	shell	Maintenance			START
83.427	D:/Soc_comp_footage/12.10.2017/h1/Multi_12.10.17_h1_second_cut.mp4	1200.020	29.97	9	shell	Maintenance			START
84.178	D:/Soc_comp_footage/12.10.2017/h1/Multi_12.10.17_h1_second_cut.mp4	1200.020	29.97	6	digging	Maintenance			START
85.428	D:/Soc_comp_footage/12.10.2017/h1/Multi_12.10.17_h1_second_cut.mp4	1200.020	29.97	6	shell	Maintenance			STOP
86.520	D:/Soc_comp_footage/12.10.2017/h1/Multi_12.10.17_h1_second_cut.mp4	1200.020	29.97	6	digging	Maintenance			STOP
90.182	D:/Soc_comp_footage/12.10.2017/h1/Multi_12.10.17_h1_second_cut.mp4	1200.020	29.97	9	shell	Maintenance			STOP
93.271	D:/Soc_comp_footage/12.10.2017/h1/Multi_12.10.17_h1_second_cut.mp4	1200.020	29.97	5	shell	Maintenance			STOP
95.685	D:/Soc_comp_footage/12.10.2017/h1/Multi_12.10.17_h1_second_cut.mp4	1200.020	29.97	6	shell	Maintenance			START
97.861	D:/Soc_comp_footage/12.10.2017/h1/Multi_12.10.17_h1_second_cut.mp4	1200.020	29.97	9	shell	Maintenance			START
98.434	D:/Soc_comp_footage/12.10.2017/h1/Multi_12.10.17_h1_second_cut.mp4	1200.020	29.97	6	shell	Maintenance			STOP
98.610	D:/Soc_comp_footage/12.10.2017/h1/Multi_12.10.17_h1_second_cut.mp4	1200.020	29.97	2	shell	Maintenance			START
101.363	D:/Soc_comp_footage/12.10.2017/h1/Multi_12.10.17_h1_second_cut.mp4	1200.020	29.97	9	digging	Maintenance			START
102.111	D:/Soc_comp_footage/12.10.2017/h1/Multi_12.10.17_h1_second_cut.mp4	1200.020	29.97	9	digging	Maintenance			STOP
103.610	D:/Soc_comp_footage/12.10.2017/h1/Multi_12.10.17_h1_second_cut.mp4	1200.020	29.97	2	shell	Maintenance			STOP
106.204	D:/Soc_comp_footage/12.10.2017/h1/Multi_12.10.17_h1_second_cut.mp4	1200.020	29.97	8	S-bend	Restrained aggression	2	unsure if ind 2	START
106.953	D:/Soc_comp_footage/12.10.2017/h1/Multi_12.10.17_h1_second_cut.mp4	1200.020	29.97	9	shell	Maintenance			STOP
106.955	D:/Soc_comp_footage/12.10.2017/h1/Multi_12.10.17_h1_second_cut.mp4	1200.020	29.97	2	S-bend	Restrained aggression	8	unsure; very subtle!	START
107.702	D:/Soc_comp_footage/12.10.2017/h1/Multi_12.10.17_h1_second_cut.mp4	1200.020	29.97	9	shell	Maintenance			START
107.703	D:/Soc_comp_footage/12.10.2017/h1/Multi_12.10.17_h1_second_cut.mp4	1200.020	29.97	2	S-bend	Restrained aggression	8	unsure; very subtle!	STOP
108.954	D:/Soc_comp_footage/12.10.2017/h1/Multi_12.10.17_h1_second_cut.mp4	1200.020	29.97	8	S-bend	Restrained aggression	2	unsure if ind 2	STOP
111.043	D:/Soc_comp_footage/12.10.2017/h1/Multi_12.10.17_h1_second_cut.mp4	1200.020	29.97	8	shell escape	Escape	None		START
111.793	D:/Soc_comp_footage/12.10.2017/h1/Multi_12.10.17_h1_second_cut.mp4	1200.020	29.97	2	S-bend	Restrained aggression	8		START
112.294	D:/Soc_comp_footage/12.10.2017/h1/Multi_12.10.17_h1_second_cut.mp4	1200.020	29.97	6	shell	Maintenance			START
112.799	D:/Soc_comp_footage/12.10.2017/h1/Multi_12.10.17_h1_second_cut.mp4	1200.020	29.97	8	shell escape	Escape	None		STOP
114.544	D:/Soc_comp_footage/12.10.2017/h1/Multi_12.10.17_h1_second_cut.mp4	1200.020	29.97	2	S-bend	Restrained aggression	8		STOP
115.796	D:/Soc_comp_footage/12.10.2017/h1/Multi_12.10.17_h1_second_cut.mp4	1200.020	29.97	7	S-bend	Restrained aggression	1	unsure; very subtle!	START
115.797	D:/Soc_comp_footage/12.10.2017/h1/Multi_12.10.17_h1_second_cut.mp4	1200.020	29.97	2	shell	Maintenance			START
116.298	D:/Soc_comp_footage/12.10.2017/h1/Multi_12.10.17_h1_second_cut.mp4	1200.020	29.97	7	S-bend	Restrained aggression	1	unsure; very subtle!	STOP
117.045	D:/Soc_comp_footage/12.10.2017/h1/Multi_12.10.17_h1_second_cut.mp4	1200.020	29.97	7	shell	Maintenance			START
117.637	D:/Soc_comp_footage/12.10.2017/h1/Multi_12.10.17_h1_second_cut.mp4	1200.020	29.97	7	shell	Maintenance			STOP
118.812	D:/Soc_comp_footage/12.10.2017/h1/Multi_12.10.17_h1_second_cut.mp4	1200.020	29.97	1	biting	Overt aggression	5	unsure if behav is biting!	START
119.051	D:/Soc_comp_footage/12.10.2017/h1/Multi_12.10.17_h1_second_cut.mp4	1200.020	29.97	6	shell	Maintenance			STOP
119.062	D:/Soc_comp_footage/12.10.2017/h1/Multi_12.10.17_h1_second_cut.mp4	1200.020	29.97	1	biting	Overt aggression	5	unsure if behav is biting!	STOP
122.387	D:/Soc_comp_footage/12.10.2017/h1/Multi_12.10.17_h1_second_cut.mp4	1200.020	29.97	5	zigzag swimming	Submissive behavior	1		START
123.389	D:/Soc_comp_footage/12.10.2017/h1/Multi_12.10.17_h1_second_cut.mp4	1200.020	29.97	5	zigzag swimming	Submissive behavior	1		STOP
124.386	D:/Soc_comp_footage/12.10.2017/h1/Multi_12.10.17_h1_second_cut.mp4	1200.020	29.97	7	operculum spread	Restrained aggression	6	unsure if directed to ind. 6 or 1	START
125.136	D:/Soc_comp_footage/12.10.2017/h1/Multi_12.10.17_h1_second_cut.mp4	1200.020	29.97	7	operculum spread	Restrained aggression	6	unsure if directed to ind. 6 or 1	STOP
127.978	D:/Soc_comp_footage/12.10.2017/h1/Multi_12.10.17_h1_second_cut.mp4	1200.020	29.97	7	shell	Maintenance			START
128.530	D:/Soc_comp_footage/12.10.2017/h1/Multi_12.10.17_h1_second_cut.mp4	1200.020	29.97	2	digging	Maintenance			START
128.545	D:/Soc_comp_footage/12.10.2017/h1/Multi_12.10.17_h1_second_cut.mp4	1200.020	29.97	6	shell	Maintenance			START
129.478	D:/Soc_comp_footage/12.10.2017/h1/Multi_12.10.17_h1_second_cut.mp4	1200.020	29.97	7	shell	Maintenance			STOP
129.479	D:/Soc_comp_footage/12.10.2017/h1/Multi_12.10.17_h1_second_cut.mp4	1200.020	29.97	6	carrying	Maintenance			START
129.479	D:/Soc_comp_footage/12.10.2017/h1/Multi_12.10.17_h1_second_cut.mp4	1200.020	29.97	6	digging	Maintenance			START
129.731	D:/Soc_comp_footage/12.10.2017/h1/Multi_12.10.17_h1_second_cut.mp4	1200.020	29.97	8	shell escape	Escape	None		START
129.995	D:/Soc_comp_footage/12.10.2017/h1/Multi_12.10.17_h1_second_cut.mp4	1200.020	29.97	1	shell	Maintenance			START
130.228	D:/Soc_comp_footage/12.10.2017/h1/Multi_12.10.17_h1_second_cut.mp4	1200.020	29.97	6	shell	Maintenance			STOP
130.230	D:/Soc_comp_footage/12.10.2017/h1/Multi_12.10.17_h1_second_cut.mp4	1200.020	29.97	5	shell	Maintenance			START
130.300	D:/Soc_comp_footage/12.10.2017/h1/Multi_12.10.17_h1_second_cut.mp4	1200.020	29.97	2	shell	Maintenance			STOP
130.728	D:/Soc_comp_footage/12.10.2017/h1/Multi_12.10.17_h1_second_cut.mp4	1200.020	29.97	2	digging	Maintenance			STOP
130.995	D:/Soc_comp_footage/12.10.2017/h1/Multi_12.10.17_h1_second_cut.mp4	1200.020	29.97	1	shell	Maintenance			STOP
131.730	D:/Soc_comp_footage/12.10.2017/h1/Multi_12.10.17_h1_second_cut.mp4	1200.020	29.97	6	carrying	Maintenance			STOP
131.982	D:/Soc_comp_footage/12.10.2017/h1/Multi_12.10.17_h1_second_cut.mp4	1200.020	29.97	8	shell escape	Escape	None		STOP
132.728	D:/Soc_comp_footage/12.10.2017/h1/Multi_12.10.17_h1_second_cut.mp4	1200.020	29.97	6	digging	Maintenance			STOP
132.728	D:/Soc_comp_footage/12.10.2017/h1/Multi_12.10.17_h1_second_cut.mp4	1200.020	29.97	9	shell	Maintenance			STOP
132.991	D:/Soc_comp_footage/12.10.2017/h1/Multi_12.10.17_h1_second_cut.mp4	1200.020	29.97	5	shell	Maintenance			STOP
133.246	D:/Soc_comp_footage/12.10.2017/h1/Multi_12.10.17_h1_second_cut.mp4	1200.020	29.97	1	operculum spread	Restrained aggression	None	possibly directed to ind 6, or to conspecific 4	START
134.729	D:/Soc_comp_footage/12.10.2017/h1/Multi_12.10.17_h1_second_cut.mp4	1200.020	29.97	6	shell	Maintenance			START
134.747	D:/Soc_comp_footage/12.10.2017/h1/Multi_12.10.17_h1_second_cut.mp4	1200.020	29.97	1	operculum spread	Restrained aggression	None	possibly directed to ind 6, or to conspecific 4	STOP
134.821	D:/Soc_comp_footage/12.10.2017/h1/Multi_12.10.17_h1_second_cut.mp4	1200.020	29.97	6	digging	Maintenance			START
135.823	D:/Soc_comp_footage/12.10.2017/h1/Multi_12.10.17_h1_second_cut.mp4	1200.020	29.97	6	shell	Maintenance			STOP
136.483	D:/Soc_comp_footage/12.10.2017/h1/Multi_12.10.17_h1_second_cut.mp4	1200.020	29.97	5	shell	Maintenance			START
136.978	D:/Soc_comp_footage/12.10.2017/h1/Multi_12.10.17_h1_second_cut.mp4	1200.020	29.97	2	S-bend	Restrained aggression	conspecific 2		START
137.072	D:/Soc_comp_footage/12.10.2017/h1/Multi_12.10.17_h1_second_cut.mp4	1200.020	29.97	6	digging	Maintenance			STOP
137.578	D:/Soc_comp_footage/12.10.2017/h1/Multi_12.10.17_h1_second_cut.mp4	1200.020	29.97	7	shell	Maintenance			START
137.819	D:/Soc_comp_footage/12.10.2017/h1/Multi_12.10.17_h1_second_cut.mp4	1200.020	29.97	2	S-bend	Restrained aggression	conspecific 2		STOP
137.822	D:/Soc_comp_footage/12.10.2017/h1/Multi_12.10.17_h1_second_cut.mp4	1200.020	29.97	2	S-bend	Restrained aggression	conspecific 2		START
137.996	D:/Soc_comp_footage/12.10.2017/h1/Multi_12.10.17_h1_second_cut.mp4	1200.020	29.97	1	digging	Maintenance			START
138.070	D:/Soc_comp_footage/12.10.2017/h1/Multi_12.10.17_h1_second_cut.mp4	1200.020	29.97	7	digging	Maintenance			START
138.572	D:/Soc_comp_footage/12.10.2017/h1/Multi_12.10.17_h1_second_cut.mp4	1200.020	29.97	7	shell	Maintenance			STOP
139.070	D:/Soc_comp_footage/12.10.2017/h1/Multi_12.10.17_h1_second_cut.mp4	1200.020	29.97	2	S-bend	Restrained aggression	conspecific 2		STOP
139.071	D:/Soc_comp_footage/12.10.2017/h1/Multi_12.10.17_h1_second_cut.mp4	1200.020	29.97	2	S-bend	Restrained aggression	conspecific 2		START
140.070	D:/Soc_comp_footage/12.10.2017/h1/Multi_12.10.17_h1_second_cut.mp4	1200.020	29.97	7	digging	Maintenance			STOP
140.071	D:/Soc_comp_footage/12.10.2017/h1/Multi_12.10.17_h1_second_cut.mp4	1200.020	29.97	2	S-bend	Restrained aggression	conspecific 2		STOP
140.089	D:/Soc_comp_footage/12.10.2017/h1/Multi_12.10.17_h1_second_cut.mp4	1200.020	29.97	1	digging	Maintenance			STOP
142.321	D:/Soc_comp_footage/12.10.2017/h1/Multi_12.10.17_h1_second_cut.mp4	1200.020	29.97	9	shell	Maintenance			START
144.662	D:/Soc_comp_footage/12.10.2017/h1/Multi_12.10.17_h1_second_cut.mp4	1200.020	29.97	6	shell	Maintenance			START
144.911	D:/Soc_comp_footage/12.10.2017/h1/Multi_12.10.17_h1_second_cut.mp4	1200.020	29.97	7	S-bend	Restrained aggression	1	unsure; looks more like "C-Bend" + swimming backwards	START
144.912	D:/Soc_comp_footage/12.10.2017/h1/Multi_12.10.17_h1_second_cut.mp4	1200.020	29.97	2	S-bend	Restrained aggression	conspecific 2		START
145.412	D:/Soc_comp_footage/12.10.2017/h1/Multi_12.10.17_h1_second_cut.mp4	1200.020	29.97	2	S-bend	Restrained aggression	conspecific 2		STOP
145.663	D:/Soc_comp_footage/12.10.2017/h1/Multi_12.10.17_h1_second_cut.mp4	1200.020	29.97	6	digging	Maintenance			START
145.664	D:/Soc_comp_footage/12.10.2017/h1/Multi_12.10.17_h1_second_cut.mp4	1200.020	29.97	7	S-bend	Restrained aggression	1	unsure; looks more like "C-Bend" + swimming backwards	STOP
146.661	D:/Soc_comp_footage/12.10.2017/h1/Multi_12.10.17_h1_second_cut.mp4	1200.020	29.97	2	S-bend	Restrained aggression	conspecific 2		START
147.161	D:/Soc_comp_footage/12.10.2017/h1/Multi_12.10.17_h1_second_cut.mp4	1200.020	29.97	2	S-bend	Restrained aggression	conspecific 2		STOP
147.161	D:/Soc_comp_footage/12.10.2017/h1/Multi_12.10.17_h1_second_cut.mp4	1200.020	29.97	6	shell	Maintenance			STOP
148.913	D:/Soc_comp_footage/12.10.2017/h1/Multi_12.10.17_h1_second_cut.mp4	1200.020	29.97	6	digging	Maintenance			STOP
149.664	D:/Soc_comp_footage/12.10.2017/h1/Multi_12.10.17_h1_second_cut.mp4	1200.020	29.97	9	digging	Maintenance			START
150.912	D:/Soc_comp_footage/12.10.2017/h1/Multi_12.10.17_h1_second_cut.mp4	1200.020	29.97	8	zigzag swimming	Submissive behavior	1		START
151.271	D:/Soc_comp_footage/12.10.2017/h1/Multi_12.10.17_h1_second_cut.mp4	1200.020	29.97	1	fin spread	Restrained aggression	conspecific 3	only head down visible!	START
151.504	D:/Soc_comp_footage/12.10.2017/h1/Multi_12.10.17_h1_second_cut.mp4	1200.020	29.97	6	digging	Maintenance			START
151.504	D:/Soc_comp_footage/12.10.2017/h1/Multi_12.10.17_h1_second_cut.mp4	1200.020	29.97	9	digging	Maintenance			STOP
151.913	D:/Soc_comp_footage/12.10.2017/h1/Multi_12.10.17_h1_second_cut.mp4	1200.020	29.97	9	shell	Maintenance			STOP
152.252	D:/Soc_comp_footage/12.10.2017/h1/Multi_12.10.17_h1_second_cut.mp4	1200.020	29.97	8	zigzag swimming	Submissive behavior	1		STOP
152.570	D:/Soc_comp_footage/12.10.2017/h1/Multi_12.10.17_h1_second_cut.mp4	1200.020	29.97	5	shell	Maintenance			STOP
152.758	D:/Soc_comp_footage/12.10.2017/h1/Multi_12.10.17_h1_second_cut.mp4	1200.020	29.97	8	shell	Maintenance			START
152.772	D:/Soc_comp_footage/12.10.2017/h1/Multi_12.10.17_h1_second_cut.mp4	1200.020	29.97	1	fin spread	Restrained aggression	conspecific 3	only head down visible!	STOP
153.003	D:/Soc_comp_footage/12.10.2017/h1/Multi_12.10.17_h1_second_cut.mp4	1200.020	29.97	6	digging	Maintenance			STOP
153.003	D:/Soc_comp_footage/12.10.2017/h1/Multi_12.10.17_h1_second_cut.mp4	1200.020	29.97	9	shell	Maintenance			START
153.503	D:/Soc_comp_footage/12.10.2017/h1/Multi_12.10.17_h1_second_cut.mp4	1200.020	29.97	5	shell	Maintenance			START
154.021	D:/Soc_comp_footage/12.10.2017/h1/Multi_12.10.17_h1_second_cut.mp4	1200.020	29.97	1	shell	Maintenance			START
155.503	D:/Soc_comp_footage/12.10.2017/h1/Multi_12.10.17_h1_second_cut.mp4	1200.020	29.97	7	S-bend	Restrained aggression	conspecific 4		START
155.772	D:/Soc_comp_footage/12.10.2017/h1/Multi_12.10.17_h1_second_cut.mp4	1200.020	29.97	1	shell	Maintenance			STOP
156.159	D:/Soc_comp_footage/12.10.2017/h1/Multi_12.10.17_h1_second_cut.mp4	1200.020	29.97	7	S-bend	Restrained aggression	conspecific 4		STOP
156.503	D:/Soc_comp_footage/12.10.2017/h1/Multi_12.10.17_h1_second_cut.mp4	1200.020	29.97	8	shell	Maintenance			STOP
156.752	D:/Soc_comp_footage/12.10.2017/h1/Multi_12.10.17_h1_second_cut.mp4	1200.020	29.97	5	shell	Maintenance			STOP
157.254	D:/Soc_comp_footage/12.10.2017/h1/Multi_12.10.17_h1_second_cut.mp4	1200.020	29.97	6	S-bend	Restrained aggression	conspecific 4		START
158.255	D:/Soc_comp_footage/12.10.2017/h1/Multi_12.10.17_h1_second_cut.mp4	1200.020	29.97	6	S-bend	Restrained aggression	conspecific 4		STOP
158.561	D:/Soc_comp_footage/12.10.2017/h1/Multi_12.10.17_h1_second_cut.mp4	1200.020	29.97	7	shell	Maintenance			START
159.594	D:/Soc_comp_footage/12.10.2017/h1/Multi_12.10.17_h1_second_cut.mp4	1200.020	29.97	7	shell	Maintenance			STOP
161.622	D:/Soc_comp_footage/12.10.2017/h1/Multi_12.10.17_h1_second_cut.mp4	1200.020	29.97	1	shell	Maintenance			START
162.863	D:/Soc_comp_footage/12.10.2017/h1/Multi_12.10.17_h1_second_cut.mp4	1200.020	29.97	1	digging	Maintenance			START
163.755	D:/Soc_comp_footage/12.10.2017/h1/Multi_12.10.17_h1_second_cut.mp4	1200.020	29.97	9	shell	Maintenance			STOP
164.097	D:/Soc_comp_footage/12.10.2017/h1/Multi_12.10.17_h1_second_cut.mp4	1200.020	29.97	5	S-bend	Restrained aggression	6	unsure if S-Bend or "C-Bend"	START
164.611	D:/Soc_comp_footage/12.10.2017/h1/Multi_12.10.17_h1_second_cut.mp4	1200.020	29.97	1	shell	Maintenance			STOP
165.095	D:/Soc_comp_footage/12.10.2017/h1/Multi_12.10.17_h1_second_cut.mp4	1200.020	29.97	6	shell	Maintenance			START
165.597	D:/Soc_comp_footage/12.10.2017/h1/Multi_12.10.17_h1_second_cut.mp4	1200.020	29.97	6	carrying	Maintenance			START
166.346	D:/Soc_comp_footage/12.10.2017/h1/Multi_12.10.17_h1_second_cut.mp4	1200.020	29.97	5	S-bend	Restrained aggression	6	unsure if S-Bend or "C-Bend"	STOP
166.348	D:/Soc_comp_footage/12.10.2017/h1/Multi_12.10.17_h1_second_cut.mp4	1200.020	29.97	6	shell	Maintenance			STOP
167.688	D:/Soc_comp_footage/12.10.2017/h1/Multi_12.10.17_h1_second_cut.mp4	1200.020	29.97	6	carrying	Maintenance			STOP
167.846	D:/Soc_comp_footage/12.10.2017/h1/Multi_12.10.17_h1_second_cut.mp4	1200.020	29.97	5	shell	Maintenance			START
167.938	D:/Soc_comp_footage/12.10.2017/h1/Multi_12.10.17_h1_second_cut.mp4	1200.020	29.97	7	shell	Maintenance			START
168.186	D:/Soc_comp_footage/12.10.2017/h1/Multi_12.10.17_h1_second_cut.mp4	1200.020	29.97	9	shell	Maintenance			START
169.437	D:/Soc_comp_footage/12.10.2017/h1/Multi_12.10.17_h1_second_cut.mp4	1200.020	29.97	7	digging	Maintenance			START
169.939	D:/Soc_comp_footage/12.10.2017/h1/Multi_12.10.17_h1_second_cut.mp4	1200.020	29.97	5	shell	Maintenance			STOP
170.938	D:/Soc_comp_footage/12.10.2017/h1/Multi_12.10.17_h1_second_cut.mp4	1200.020	29.97	7	shell	Maintenance			STOP
171.111	D:/Soc_comp_footage/12.10.2017/h1/Multi_12.10.17_h1_second_cut.mp4	1200.020	29.97	1	digging	Maintenance			STOP
172.439	D:/Soc_comp_footage/12.10.2017/h1/Multi_12.10.17_h1_second_cut.mp4	1200.020	29.97	5	shell	Maintenance			START
172.686	D:/Soc_comp_footage/12.10.2017/h1/Multi_12.10.17_h1_second_cut.mp4	1200.020	29.97	7	digging	Maintenance			STOP
174.437	D:/Soc_comp_footage/12.10.2017/h1/Multi_12.10.17_h1_second_cut.mp4	1200.020	29.97	5	shell	Maintenance			STOP
174.437	D:/Soc_comp_footage/12.10.2017/h1/Multi_12.10.17_h1_second_cut.mp4	1200.020	29.97	8	S-bend	Restrained aggression	1	unsure if S-Bend or tail quiver!	START
174.439	D:/Soc_comp_footage/12.10.2017/h1/Multi_12.10.17_h1_second_cut.mp4	1200.020	29.97	6	digging	Maintenance			START
176.438	D:/Soc_comp_footage/12.10.2017/h1/Multi_12.10.17_h1_second_cut.mp4	1200.020	29.97	8	S-bend	Restrained aggression	1	unsure if S-Bend or tail quiver!	STOP
177.438	D:/Soc_comp_footage/12.10.2017/h1/Multi_12.10.17_h1_second_cut.mp4	1200.020	29.97	5	shell	Maintenance			START
177.938	D:/Soc_comp_footage/12.10.2017/h1/Multi_12.10.17_h1_second_cut.mp4	1200.020	29.97	6	digging	Maintenance			STOP
178.045	D:/Soc_comp_footage/12.10.2017/h1/Multi_12.10.17_h1_second_cut.mp4	1200.020	29.97	1	shell	Maintenance			START
178.780	D:/Soc_comp_footage/12.10.2017/h1/Multi_12.10.17_h1_second_cut.mp4	1200.020	29.97	7	shell	Maintenance			START
179.278	D:/Soc_comp_footage/12.10.2017/h1/Multi_12.10.17_h1_second_cut.mp4	1200.020	29.97	7	digging	Maintenance			START
179.528	D:/Soc_comp_footage/12.10.2017/h1/Multi_12.10.17_h1_second_cut.mp4	1200.020	29.97	7	shell	Maintenance			STOP
179.779	D:/Soc_comp_footage/12.10.2017/h1/Multi_12.10.17_h1_second_cut.mp4	1200.020	29.97	6	shell	Maintenance			START
181.279	D:/Soc_comp_footage/12.10.2017/h1/Multi_12.10.17_h1_second_cut.mp4	1200.020	29.97	9	shell	Maintenance			STOP
181.281	D:/Soc_comp_footage/12.10.2017/h1/Multi_12.10.17_h1_second_cut.mp4	1200.020	29.97	6	shell	Maintenance			STOP
181.281	D:/Soc_comp_footage/12.10.2017/h1/Multi_12.10.17_h1_second_cut.mp4	1200.020	29.97	7	digging	Maintenance			STOP
182.686	D:/Soc_comp_footage/12.10.2017/h1/Multi_12.10.17_h1_second_cut.mp4	1200.020	29.97	5	shell	Maintenance			STOP
183.779	D:/Soc_comp_footage/12.10.2017/h1/Multi_12.10.17_h1_second_cut.mp4	1200.020	29.97	6	shell	Maintenance			START
186.870	D:/Soc_comp_footage/12.10.2017/h1/Multi_12.10.17_h1_second_cut.mp4	1200.020	29.97	6	shell	Maintenance			STOP
187.371	D:/Soc_comp_footage/12.10.2017/h1/Multi_12.10.17_h1_second_cut.mp4	1200.020	29.97	5	shell	Maintenance			START
187.800	D:/Soc_comp_footage/12.10.2017/h1/Multi_12.10.17_h1_second_cut.mp4	1200.020	29.97	1	shell	Maintenance			STOP
190.370	D:/Soc_comp_footage/12.10.2017/h1/Multi_12.10.17_h1_second_cut.mp4	1200.020	29.97	6	digging	Maintenance			START
192.121	D:/Soc_comp_footage/12.10.2017/h1/Multi_12.10.17_h1_second_cut.mp4	1200.020	29.97	6	digging	Maintenance			STOP
192.962	D:/Soc_comp_footage/12.10.2017/h1/Multi_12.10.17_h1_second_cut.mp4	1200.020	29.97	5	digging	Maintenance			START
193.212	D:/Soc_comp_footage/12.10.2017/h1/Multi_12.10.17_h1_second_cut.mp4	1200.020	29.97	2	shell	Maintenance			START
193.712	D:/Soc_comp_footage/12.10.2017/h1/Multi_12.10.17_h1_second_cut.mp4	1200.020	29.97	8	shell	Maintenance			START
193.965	D:/Soc_comp_footage/12.10.2017/h1/Multi_12.10.17_h1_second_cut.mp4	1200.020	29.97	5	digging	Maintenance			STOP
194.462	D:/Soc_comp_footage/12.10.2017/h1/Multi_12.10.17_h1_second_cut.mp4	1200.020	29.97	2	shell	Maintenance			STOP
195.216	D:/Soc_comp_footage/12.10.2017/h1/Multi_12.10.17_h1_second_cut.mp4	1200.020	29.97	5	shell	Maintenance			STOP
195.463	D:/Soc_comp_footage/12.10.2017/h1/Multi_12.10.17_h1_second_cut.mp4	1200.020	29.97	2	shell	Maintenance			START
195.730	D:/Soc_comp_footage/12.10.2017/h1/Multi_12.10.17_h1_second_cut.mp4	1200.020	29.97	1	biting	Overt aggression	2		START
196.231	D:/Soc_comp_footage/12.10.2017/h1/Multi_12.10.17_h1_second_cut.mp4	1200.020	29.97	1	biting	Overt aggression	2		STOP
196.714	D:/Soc_comp_footage/12.10.2017/h1/Multi_12.10.17_h1_second_cut.mp4	1200.020	29.97	2	shell	Maintenance			STOP
197.212	D:/Soc_comp_footage/12.10.2017/h1/Multi_12.10.17_h1_second_cut.mp4	1200.020	29.97	8	digging	Maintenance			START
198.210	D:/Soc_comp_footage/12.10.2017/h1/Multi_12.10.17_h1_second_cut.mp4	1200.020	29.97	8	shell	Maintenance			STOP
198.213	D:/Soc_comp_footage/12.10.2017/h1/Multi_12.10.17_h1_second_cut.mp4	1200.020	29.97	8	digging	Maintenance			STOP
201.462	D:/Soc_comp_footage/12.10.2017/h1/Multi_12.10.17_h1_second_cut.mp4	1200.020	29.97	2	shell	Maintenance			START
202.554	D:/Soc_comp_footage/12.10.2017/h1/Multi_12.10.17_h1_second_cut.mp4	1200.020	29.97	2	shell	Maintenance			STOP
203.063	D:/Soc_comp_footage/12.10.2017/h1/Multi_12.10.17_h1_second_cut.mp4	1200.020	29.97	1	ramming	Overt aggression	2		START
203.554	D:/Soc_comp_footage/12.10.2017/h1/Multi_12.10.17_h1_second_cut.mp4	1200.020	29.97	2	shell escape	Escape	1		START
203.555	D:/Soc_comp_footage/12.10.2017/h1/Multi_12.10.17_h1_second_cut.mp4	1200.020	29.97	9	shell	Maintenance			START
203.821	D:/Soc_comp_footage/12.10.2017/h1/Multi_12.10.17_h1_second_cut.mp4	1200.020	29.97	1	ramming	Overt aggression	2		STOP
204.054	D:/Soc_comp_footage/12.10.2017/h1/Multi_12.10.17_h1_second_cut.mp4	1200.020	29.97	7	tail quiver	Submissive behavior	1		START
204.553	D:/Soc_comp_footage/12.10.2017/h1/Multi_12.10.17_h1_second_cut.mp4	1200.020	29.97	7	tail quiver	Submissive behavior	1		STOP
206.055	D:/Soc_comp_footage/12.10.2017/h1/Multi_12.10.17_h1_second_cut.mp4	1200.020	29.97	9	shell	Maintenance			STOP
207.055	D:/Soc_comp_footage/12.10.2017/h1/Multi_12.10.17_h1_second_cut.mp4	1200.020	29.97	7	shell	Maintenance			START
208.059	D:/Soc_comp_footage/12.10.2017/h1/Multi_12.10.17_h1_second_cut.mp4	1200.020	29.97	7	carrying	Maintenance			START
208.059	D:/Soc_comp_footage/12.10.2017/h1/Multi_12.10.17_h1_second_cut.mp4	1200.020	29.97	7	digging	Maintenance			START
209.053	D:/Soc_comp_footage/12.10.2017/h1/Multi_12.10.17_h1_second_cut.mp4	1200.020	29.97	7	shell	Maintenance			STOP
210.647	D:/Soc_comp_footage/12.10.2017/h1/Multi_12.10.17_h1_second_cut.mp4	1200.020	29.97	7	carrying	Maintenance			STOP
210.647	D:/Soc_comp_footage/12.10.2017/h1/Multi_12.10.17_h1_second_cut.mp4	1200.020	29.97	7	digging	Maintenance			STOP
220.988	D:/Soc_comp_footage/12.10.2017/h1/Multi_12.10.17_h1_second_cut.mp4	1200.020	29.97	6	S-bend	Restrained aggression	8	unsure if directed to ind. 8 or 9	START
221.737	D:/Soc_comp_footage/12.10.2017/h1/Multi_12.10.17_h1_second_cut.mp4	1200.020	29.97	9	S-bend	Restrained aggression	6	unsure; very subtle, more "C-Bend" than S-Bend, unsure if directed to ind. 6 or 8!	START
221.987	D:/Soc_comp_footage/12.10.2017/h1/Multi_12.10.17_h1_second_cut.mp4	1200.020	29.97	6	S-bend	Restrained aggression	8	unsure if directed to ind. 8 or 9	STOP
223.237	D:/Soc_comp_footage/12.10.2017/h1/Multi_12.10.17_h1_second_cut.mp4	1200.020	29.97	9	S-bend	Restrained aggression	6	unsure; very subtle, more "C-Bend" than S-Bend, unsure if directed to ind. 6 or 8!	STOP
225.580	D:/Soc_comp_footage/12.10.2017/h1/Multi_12.10.17_h1_second_cut.mp4	1200.020	29.97	6	shell	Maintenance			START
225.831	D:/Soc_comp_footage/12.10.2017/h1/Multi_12.10.17_h1_second_cut.mp4	1200.020	29.97	6	digging	Maintenance			START
225.988	D:/Soc_comp_footage/12.10.2017/h1/Multi_12.10.17_h1_second_cut.mp4	1200.020	29.97	2	shell escape	Escape	1		STOP
226.328	D:/Soc_comp_footage/12.10.2017/h1/Multi_12.10.17_h1_second_cut.mp4	1200.020	29.97	6	shell	Maintenance			STOP
227.329	D:/Soc_comp_footage/12.10.2017/h1/Multi_12.10.17_h1_second_cut.mp4	1200.020	29.97	6	digging	Maintenance			STOP
227.486	D:/Soc_comp_footage/12.10.2017/h1/Multi_12.10.17_h1_second_cut.mp4	1200.020	29.97	9	shell	Maintenance			START
234.077	D:/Soc_comp_footage/12.10.2017/h1/Multi_12.10.17_h1_second_cut.mp4	1200.020	29.97	8	ramming	Overt aggression	9		START
234.450	D:/Soc_comp_footage/12.10.2017/h1/Multi_12.10.17_h1_second_cut.mp4	1200.020	29.97	7	shell	Maintenance			START
234.689	D:/Soc_comp_footage/12.10.2017/h1/Multi_12.10.17_h1_second_cut.mp4	1200.020	29.97	1	carrying	Maintenance			START
234.921	D:/Soc_comp_footage/12.10.2017/h1/Multi_12.10.17_h1_second_cut.mp4	1200.020	29.97	8	ramming	Overt aggression	9		STOP
235.172	D:/Soc_comp_footage/12.10.2017/h1/Multi_12.10.17_h1_second_cut.mp4	1200.020	29.97	7	digging	Maintenance			START
235.922	D:/Soc_comp_footage/12.10.2017/h1/Multi_12.10.17_h1_second_cut.mp4	1200.020	29.97	9	shell	Maintenance			STOP
235.923	D:/Soc_comp_footage/12.10.2017/h1/Multi_12.10.17_h1_second_cut.mp4	1200.020	29.97	7	shell	Maintenance			STOP
236.171	D:/Soc_comp_footage/12.10.2017/h1/Multi_12.10.17_h1_second_cut.mp4	1200.020	29.97	8	biting	Overt aggression	9		START
236.443	D:/Soc_comp_footage/12.10.2017/h1/Multi_12.10.17_h1_second_cut.mp4	1200.020	29.97	1	carrying	Maintenance			STOP
236.670	D:/Soc_comp_footage/12.10.2017/h1/Multi_12.10.17_h1_second_cut.mp4	1200.020	29.97	9	shell escape	Escape	8		START
236.921	D:/Soc_comp_footage/12.10.2017/h1/Multi_12.10.17_h1_second_cut.mp4	1200.020	29.97	8	biting	Overt aggression	9		STOP
237.920	D:/Soc_comp_footage/12.10.2017/h1/Multi_12.10.17_h1_second_cut.mp4	1200.020	29.97	7	digging	Maintenance			STOP
239.687	D:/Soc_comp_footage/12.10.2017/h1/Multi_12.10.17_h1_second_cut.mp4	1200.020	29.97	1	carrying	Maintenance			START
240.671	D:/Soc_comp_footage/12.10.2017/h1/Multi_12.10.17_h1_second_cut.mp4	1200.020	29.97	7	shell	Maintenance			START
240.922	D:/Soc_comp_footage/12.10.2017/h1/Multi_12.10.17_h1_second_cut.mp4	1200.020	29.97	7	digging	Maintenance			START
241.424	D:/Soc_comp_footage/12.10.2017/h1/Multi_12.10.17_h1_second_cut.mp4	1200.020	29.97	7	shell	Maintenance			STOP
241.438	D:/Soc_comp_footage/12.10.2017/h1/Multi_12.10.17_h1_second_cut.mp4	1200.020	29.97	1	carrying	Maintenance			STOP
242.171	D:/Soc_comp_footage/12.10.2017/h1/Multi_12.10.17_h1_second_cut.mp4	1200.020	29.97	8	shell	Maintenance			START
242.921	D:/Soc_comp_footage/12.10.2017/h1/Multi_12.10.17_h1_second_cut.mp4	1200.020	29.97	7	digging	Maintenance			STOP
243.834	D:/Soc_comp_footage/12.10.2017/h1/Multi_12.10.17_h1_second_cut.mp4	1200.020	29.97	2	shell	Maintenance			START
244.782	D:/Soc_comp_footage/12.10.2017/h1/Multi_12.10.17_h1_second_cut.mp4	1200.020	29.97	1	fin spread	Restrained aggression	7	only head down visible!	START
245.049	D:/Soc_comp_footage/12.10.2017/h1/Multi_12.10.17_h1_second_cut.mp4	1200.020	29.97	8	digging	Maintenance			START
245.262	D:/Soc_comp_footage/12.10.2017/h1/Multi_12.10.17_h1_second_cut.mp4	1200.020	29.97	7	S-bend	Restrained aggression	1	unsure if S-Bend	START
245.513	D:/Soc_comp_footage/12.10.2017/h1/Multi_12.10.17_h1_second_cut.mp4	1200.020	29.97	2	digging	Maintenance			START
245.517	D:/Soc_comp_footage/12.10.2017/h1/Multi_12.10.17_h1_second_cut.mp4	1200.020	29.97	6	shell	Maintenance			START
245.530	D:/Soc_comp_footage/12.10.2017/h1/Multi_12.10.17_h1_second_cut.mp4	1200.020	29.97	1	fin spread	Restrained aggression	7	only head down visible!	STOP
245.764	D:/Soc_comp_footage/12.10.2017/h1/Multi_12.10.17_h1_second_cut.mp4	1200.020	29.97	6	digging	Maintenance			START
246.176	D:/Soc_comp_footage/12.10.2017/h1/Multi_12.10.17_h1_second_cut.mp4	1200.020	29.97	8	shell	Maintenance			STOP
246.263	D:/Soc_comp_footage/12.10.2017/h1/Multi_12.10.17_h1_second_cut.mp4	1200.020	29.97	7	S-bend	Restrained aggression	1	unsure if S-Bend	STOP
246.512	D:/Soc_comp_footage/12.10.2017/h1/Multi_12.10.17_h1_second_cut.mp4	1200.020	29.97	8	digging	Maintenance			STOP
246.761	D:/Soc_comp_footage/12.10.2017/h1/Multi_12.10.17_h1_second_cut.mp4	1200.020	29.97	2	shell	Maintenance			STOP
246.762	D:/Soc_comp_footage/12.10.2017/h1/Multi_12.10.17_h1_second_cut.mp4	1200.020	29.97	6	shell	Maintenance			STOP
248.263	D:/Soc_comp_footage/12.10.2017/h1/Multi_12.10.17_h1_second_cut.mp4	1200.020	29.97	2	digging	Maintenance			STOP
248.263	D:/Soc_comp_footage/12.10.2017/h1/Multi_12.10.17_h1_second_cut.mp4	1200.020	29.97	6	digging	Maintenance			STOP
249.511	D:/Soc_comp_footage/12.10.2017/h1/Multi_12.10.17_h1_second_cut.mp4	1200.020	29.97	9	shell escape	Escape	8		STOP
251.014	D:/Soc_comp_footage/12.10.2017/h1/Multi_12.10.17_h1_second_cut.mp4	1200.020	29.97	5	shell	Maintenance			START
251.264	D:/Soc_comp_footage/12.10.2017/h1/Multi_12.10.17_h1_second_cut.mp4	1200.020	29.97	6	shell	Maintenance			START
251.605	D:/Soc_comp_footage/12.10.2017/h1/Multi_12.10.17_h1_second_cut.mp4	1200.020	29.97	6	digging	Maintenance			START
252.513	D:/Soc_comp_footage/12.10.2017/h1/Multi_12.10.17_h1_second_cut.mp4	1200.020	29.97	6	shell	Maintenance			STOP
252.604	D:/Soc_comp_footage/12.10.2017/h1/Multi_12.10.17_h1_second_cut.mp4	1200.020	29.97	8	shell	Maintenance			START
254.359	D:/Soc_comp_footage/12.10.2017/h1/Multi_12.10.17_h1_second_cut.mp4	1200.020	29.97	6	digging	Maintenance			STOP
255.603	D:/Soc_comp_footage/12.10.2017/h1/Multi_12.10.17_h1_second_cut.mp4	1200.020	29.97	2	S-bend	Restrained aggression	7		START
255.854	D:/Soc_comp_footage/12.10.2017/h1/Multi_12.10.17_h1_second_cut.mp4	1200.020	29.97	2	S-bend	Restrained aggression	7		STOP
255.855	D:/Soc_comp_footage/12.10.2017/h1/Multi_12.10.17_h1_second_cut.mp4	1200.020	29.97	2	S-bend	Restrained aggression	7		START
255.855	D:/Soc_comp_footage/12.10.2017/h1/Multi_12.10.17_h1_second_cut.mp4	1200.020	29.97	8	digging	Maintenance			START
256.105	D:/Soc_comp_footage/12.10.2017/h1/Multi_12.10.17_h1_second_cut.mp4	1200.020	29.97	5	digging	Maintenance			START
256.354	D:/Soc_comp_footage/12.10.2017/h1/Multi_12.10.17_h1_second_cut.mp4	1200.020	29.97	2	S-bend	Restrained aggression	7		STOP
256.608	D:/Soc_comp_footage/12.10.2017/h1/Multi_12.10.17_h1_second_cut.mp4	1200.020	29.97	6	shell	Maintenance			START
256.855	D:/Soc_comp_footage/12.10.2017/h1/Multi_12.10.17_h1_second_cut.mp4	1200.020	29.97	8	shell	Maintenance			STOP
257.061	D:/Soc_comp_footage/12.10.2017/h1/Multi_12.10.17_h1_second_cut.mp4	1200.020	29.97	5	digging	Maintenance			STOP
257.354	D:/Soc_comp_footage/12.10.2017/h1/Multi_12.10.17_h1_second_cut.mp4	1200.020	29.97	2	head jolting	Restrained aggression	7	(unsure; maybe None)	START
257.536	D:/Soc_comp_footage/12.10.2017/h1/Multi_12.10.17_h1_second_cut.mp4	1200.020	29.97	1	shell	Maintenance			START
257.603	D:/Soc_comp_footage/12.10.2017/h1/Multi_12.10.17_h1_second_cut.mp4	1200.020	29.97	6	shell	Maintenance			STOP
258.105	D:/Soc_comp_footage/12.10.2017/h1/Multi_12.10.17_h1_second_cut.mp4	1200.020	29.97	5	shell	Maintenance			STOP
258.109	D:/Soc_comp_footage/12.10.2017/h1/Multi_12.10.17_h1_second_cut.mp4	1200.020	29.97	2	head jolting	Restrained aggression	7	(unsure; maybe None)	STOP
258.354	D:/Soc_comp_footage/12.10.2017/h1/Multi_12.10.17_h1_second_cut.mp4	1200.020	29.97	8	digging	Maintenance			STOP
258.604	D:/Soc_comp_footage/12.10.2017/h1/Multi_12.10.17_h1_second_cut.mp4	1200.020	29.97	7	digging	Maintenance			START
259.604	D:/Soc_comp_footage/12.10.2017/h1/Multi_12.10.17_h1_second_cut.mp4	1200.020	29.97	8	shooting out	Restrained aggression	9	unsure if shooting out or bumping!	START
259.605	D:/Soc_comp_footage/12.10.2017/h1/Multi_12.10.17_h1_second_cut.mp4	1200.020	29.97	9	hook display	Submissive behavior	8	unsure if this is a hook display or rather an restrained aggression!	START
260.445	D:/Soc_comp_footage/12.10.2017/h1/Multi_12.10.17_h1_second_cut.mp4	1200.020	29.97	8	shooting out	Restrained aggression	9	unsure if shooting out or bumping!	STOP
260.697	D:/Soc_comp_footage/12.10.2017/h1/Multi_12.10.17_h1_second_cut.mp4	1200.020	29.97	9	hook display	Submissive behavior	8	unsure if this is a hook display or rather an restrained aggression!	STOP
261.946	D:/Soc_comp_footage/12.10.2017/h1/Multi_12.10.17_h1_second_cut.mp4	1200.020	29.97	9	tail quiver	Submissive behavior	8		START
262.104	D:/Soc_comp_footage/12.10.2017/h1/Multi_12.10.17_h1_second_cut.mp4	1200.020	29.97	7	digging	Maintenance			STOP
262.696	D:/Soc_comp_footage/12.10.2017/h1/Multi_12.10.17_h1_second_cut.mp4	1200.020	29.97	9	tail quiver	Submissive behavior	8		STOP
263.198	D:/Soc_comp_footage/12.10.2017/h1/Multi_12.10.17_h1_second_cut.mp4	1200.020	29.97	5	shell	Maintenance			START
263.788	D:/Soc_comp_footage/12.10.2017/h1/Multi_12.10.17_h1_second_cut.mp4	1200.020	29.97	1	shell	Maintenance			STOP
264.946	D:/Soc_comp_footage/12.10.2017/h1/Multi_12.10.17_h1_second_cut.mp4	1200.020	29.97	5	digging	Maintenance			START
265.945	D:/Soc_comp_footage/12.10.2017/h1/Multi_12.10.17_h1_second_cut.mp4	1200.020	29.97	5	shell	Maintenance			STOP
266.449	D:/Soc_comp_footage/12.10.2017/h1/Multi_12.10.17_h1_second_cut.mp4	1200.020	29.97	5	digging	Maintenance			STOP
267.872	D:/Soc_comp_footage/12.10.2017/h1/Multi_12.10.17_h1_second_cut.mp4	1200.020	29.97	2	shell escape	Escape	None		START
268.538	D:/Soc_comp_footage/12.10.2017/h1/Multi_12.10.17_h1_second_cut.mp4	1200.020	29.97	8	head jolting	Restrained aggression	None		START
269.036	D:/Soc_comp_footage/12.10.2017/h1/Multi_12.10.17_h1_second_cut.mp4	1200.020	29.97	8	head jolting	Restrained aggression	None		STOP
272.038	D:/Soc_comp_footage/12.10.2017/h1/Multi_12.10.17_h1_second_cut.mp4	1200.020	29.97		presence of Xeno	Presence			START
272.160	D:/Soc_comp_footage/12.10.2017/h1/Multi_12.10.17_h1_second_cut.mp4	1200.020	29.97	9	shell escape	Escape	Xenotilapia spp.		START
272.288	D:/Soc_comp_footage/12.10.2017/h1/Multi_12.10.17_h1_second_cut.mp4	1200.020	29.97	8	shell escape	Escape	Xenotilapia spp.		START
274.881	D:/Soc_comp_footage/12.10.2017/h1/Multi_12.10.17_h1_second_cut.mp4	1200.020	29.97		presence of Xeno	Presence			STOP
293.056	D:/Soc_comp_footage/12.10.2017/h1/Multi_12.10.17_h1_second_cut.mp4	1200.020	29.97		presence of Xeno	Presence			START
294.200	D:/Soc_comp_footage/12.10.2017/h1/Multi_12.10.17_h1_second_cut.mp4	1200.020	29.97	5	shell escape	Escape	Xenotilapia spp.		START
295.562	D:/Soc_comp_footage/12.10.2017/h1/Multi_12.10.17_h1_second_cut.mp4	1200.020	29.97		presence of Xeno	Presence			STOP
305.792	D:/Soc_comp_footage/12.10.2017/h1/Multi_12.10.17_h1_second_cut.mp4	1200.020	29.97	8	shell escape	Escape	Xenotilapia spp.		STOP
306.653	D:/Soc_comp_footage/12.10.2017/h1/Multi_12.10.17_h1_second_cut.mp4	1200.020	29.97	5	shell escape	Escape	Xenotilapia spp.		STOP
322.838	D:/Soc_comp_footage/12.10.2017/h1/Multi_12.10.17_h1_second_cut.mp4	1200.020	29.97	8	S-bend	Restrained aggression	conspecific 2	unsure if directed to conspecific 2 or conspecific 3!	START
322.950	D:/Soc_comp_footage/12.10.2017/h1/Multi_12.10.17_h1_second_cut.mp4	1200.020	29.97	2	shell escape	Escape	None		STOP
323.338	D:/Soc_comp_footage/12.10.2017/h1/Multi_12.10.17_h1_second_cut.mp4	1200.020	29.97	8	S-bend	Restrained aggression	conspecific 2	unsure if directed to conspecific 2 or conspecific 3!	STOP
326.183	D:/Soc_comp_footage/12.10.2017/h1/Multi_12.10.17_h1_second_cut.mp4	1200.020	29.97	6	bumping	Affiliative behavior	8	unclear if bumping!	START
326.932	D:/Soc_comp_footage/12.10.2017/h1/Multi_12.10.17_h1_second_cut.mp4	1200.020	29.97	6	bumping	Affiliative behavior	8	unclear if bumping!	STOP
328.929	D:/Soc_comp_footage/12.10.2017/h1/Multi_12.10.17_h1_second_cut.mp4	1200.020	29.97	6	shell	Maintenance			START
329.185	D:/Soc_comp_footage/12.10.2017/h1/Multi_12.10.17_h1_second_cut.mp4	1200.020	29.97	6	shell	Maintenance			STOP
331.431	D:/Soc_comp_footage/12.10.2017/h1/Multi_12.10.17_h1_second_cut.mp4	1200.020	29.97	2	digging	Maintenance			START
332.941	D:/Soc_comp_footage/12.10.2017/h1/Multi_12.10.17_h1_second_cut.mp4	1200.020	29.97	2	digging	Maintenance			STOP
333.930	D:/Soc_comp_footage/12.10.2017/h1/Multi_12.10.17_h1_second_cut.mp4	1200.020	29.97	2	S-bend	Restrained aggression	1	unsure; very subtle!	START
334.023	D:/Soc_comp_footage/12.10.2017/h1/Multi_12.10.17_h1_second_cut.mp4	1200.020	29.97	2	S-bend	Restrained aggression	1	unsure; very subtle!	STOP
337.772	D:/Soc_comp_footage/12.10.2017/h1/Multi_12.10.17_h1_second_cut.mp4	1200.020	29.97	5	shell escape	Escape	1	unsure if due to ind. 1	START
338.021	D:/Soc_comp_footage/12.10.2017/h1/Multi_12.10.17_h1_second_cut.mp4	1200.020	29.97	8	fin spread	Restrained aggression	conspecific 2	only head down visible!	START
339.020	D:/Soc_comp_footage/12.10.2017/h1/Multi_12.10.17_h1_second_cut.mp4	1200.020	29.97	8	S-bend	Restrained aggression	conspecific 2	unsure if S-Bend or tail quiver!	START
339.271	D:/Soc_comp_footage/12.10.2017/h1/Multi_12.10.17_h1_second_cut.mp4	1200.020	29.97	5	shell escape	Escape	1	unsure if due to ind. 1	STOP
339.272	D:/Soc_comp_footage/12.10.2017/h1/Multi_12.10.17_h1_second_cut.mp4	1200.020	29.97	8	S-bend	Restrained aggression	conspecific 2	unsure if S-Bend or tail quiver!	STOP
339.771	D:/Soc_comp_footage/12.10.2017/h1/Multi_12.10.17_h1_second_cut.mp4	1200.020	29.97	8	fin spread	Restrained aggression	conspecific 2	only head down visible!	STOP
339.773	D:/Soc_comp_footage/12.10.2017/h1/Multi_12.10.17_h1_second_cut.mp4	1200.020	29.97	7	S-bend	Restrained aggression	1	unsure if S-Bend; maybe rather submissive behavior?!	START
340.041	D:/Soc_comp_footage/12.10.2017/h1/Multi_12.10.17_h1_second_cut.mp4	1200.020	29.97	1	shell	Maintenance			START
340.050	D:/Soc_comp_footage/12.10.2017/h1/Multi_12.10.17_h1_second_cut.mp4	1200.020	29.97	7	S-bend	Restrained aggression	1	unsure if S-Bend; maybe rather submissive behavior?!	STOP
341.147	D:/Soc_comp_footage/12.10.2017/h1/Multi_12.10.17_h1_second_cut.mp4	1200.020	29.97	5	shell	Maintenance			START
341.524	D:/Soc_comp_footage/12.10.2017/h1/Multi_12.10.17_h1_second_cut.mp4	1200.020	29.97	6	digging	Maintenance			START
342.522	D:/Soc_comp_footage/12.10.2017/h1/Multi_12.10.17_h1_second_cut.mp4	1200.020	29.97	9	shell escape	Escape	Xenotilapia spp.		STOP
342.543	D:/Soc_comp_footage/12.10.2017/h1/Multi_12.10.17_h1_second_cut.mp4	1200.020	29.97	1	shell	Maintenance			STOP
343.274	D:/Soc_comp_footage/12.10.2017/h1/Multi_12.10.17_h1_second_cut.mp4	1200.020	29.97	6	digging	Maintenance			STOP
345.115	D:/Soc_comp_footage/12.10.2017/h1/Multi_12.10.17_h1_second_cut.mp4	1200.020	29.97	6	shell	Maintenance			START
346.115	D:/Soc_comp_footage/12.10.2017/h1/Multi_12.10.17_h1_second_cut.mp4	1200.020	29.97	6	digging	Maintenance			START
347.616	D:/Soc_comp_footage/12.10.2017/h1/Multi_12.10.17_h1_second_cut.mp4	1200.020	29.97	6	shell	Maintenance			STOP
349.114	D:/Soc_comp_footage/12.10.2017/h1/Multi_12.10.17_h1_second_cut.mp4	1200.020	29.97	6	digging	Maintenance			STOP
350.132	D:/Soc_comp_footage/12.10.2017/h1/Multi_12.10.17_h1_second_cut.mp4	1200.020	29.97	1	digging	Maintenance			START
350.614	D:/Soc_comp_footage/12.10.2017/h1/Multi_12.10.17_h1_second_cut.mp4	1200.020	29.97	8	digging	Maintenance			START
351.130	D:/Soc_comp_footage/12.10.2017/h1/Multi_12.10.17_h1_second_cut.mp4	1200.020	29.97	1	digging	Maintenance			STOP
351.204	D:/Soc_comp_footage/12.10.2017/h1/Multi_12.10.17_h1_second_cut.mp4	1200.020	29.97	9	shell	Maintenance			START
351.621	D:/Soc_comp_footage/12.10.2017/h1/Multi_12.10.17_h1_second_cut.mp4	1200.020	29.97	6	shell	Maintenance			START
352.208	D:/Soc_comp_footage/12.10.2017/h1/Multi_12.10.17_h1_second_cut.mp4	1200.020	29.97	6	digging	Maintenance			START
352.705	D:/Soc_comp_footage/12.10.2017/h1/Multi_12.10.17_h1_second_cut.mp4	1200.020	29.97	8	digging	Maintenance			STOP
352.776	D:/Soc_comp_footage/12.10.2017/h1/Multi_12.10.17_h1_second_cut.mp4	1200.020	29.97	7	shell	Maintenance			START
353.455	D:/Soc_comp_footage/12.10.2017/h1/Multi_12.10.17_h1_second_cut.mp4	1200.020	29.97	7	carrying	Maintenance			START
353.621	D:/Soc_comp_footage/12.10.2017/h1/Multi_12.10.17_h1_second_cut.mp4	1200.020	29.97	6	shell	Maintenance			STOP
354.206	D:/Soc_comp_footage/12.10.2017/h1/Multi_12.10.17_h1_second_cut.mp4	1200.020	29.97	7	shell	Maintenance			STOP
355.455	D:/Soc_comp_footage/12.10.2017/h1/Multi_12.10.17_h1_second_cut.mp4	1200.020	29.97	6	digging	Maintenance			STOP
355.705	D:/Soc_comp_footage/12.10.2017/h1/Multi_12.10.17_h1_second_cut.mp4	1200.020	29.97	7	carrying	Maintenance			STOP
356.704	D:/Soc_comp_footage/12.10.2017/h1/Multi_12.10.17_h1_second_cut.mp4	1200.020	29.97	2	tail quiver	Submissive behavior	1		START
357.205	D:/Soc_comp_footage/12.10.2017/h1/Multi_12.10.17_h1_second_cut.mp4	1200.020	29.97	2	tail quiver	Submissive behavior	1		STOP
357.706	D:/Soc_comp_footage/12.10.2017/h1/Multi_12.10.17_h1_second_cut.mp4	1200.020	29.97	7	S-bend	Restrained aggression	1		START
358.456	D:/Soc_comp_footage/12.10.2017/h1/Multi_12.10.17_h1_second_cut.mp4	1200.020	29.97	8	shell	Maintenance			START
358.705	D:/Soc_comp_footage/12.10.2017/h1/Multi_12.10.17_h1_second_cut.mp4	1200.020	29.97	7	S-bend	Restrained aggression	1		STOP
359.165	D:/Soc_comp_footage/12.10.2017/h1/Multi_12.10.17_h1_second_cut.mp4	1200.020	29.97	2	tail quiver	Submissive behavior	None	unsure who this is directed to!	START
359.547	D:/Soc_comp_footage/12.10.2017/h1/Multi_12.10.17_h1_second_cut.mp4	1200.020	29.97	2	tail quiver	Submissive behavior	None	unsure who this is directed to!	STOP
359.548	D:/Soc_comp_footage/12.10.2017/h1/Multi_12.10.17_h1_second_cut.mp4	1200.020	29.97	2	tail quiver	Submissive behavior	None	unsure who this is directed to!	START
360.297	D:/Soc_comp_footage/12.10.2017/h1/Multi_12.10.17_h1_second_cut.mp4	1200.020	29.97	2	tail quiver	Submissive behavior	None	unsure who this is directed to!	STOP
360.297	D:/Soc_comp_footage/12.10.2017/h1/Multi_12.10.17_h1_second_cut.mp4	1200.020	29.97	7	head jolting	Restrained aggression	None		START
360.366	D:/Soc_comp_footage/12.10.2017/h1/Multi_12.10.17_h1_second_cut.mp4	1200.020	29.97	8	digging	Maintenance			START
360.547	D:/Soc_comp_footage/12.10.2017/h1/Multi_12.10.17_h1_second_cut.mp4	1200.020	29.97	7	head jolting	Restrained aggression	None		STOP
361.955	D:/Soc_comp_footage/12.10.2017/h1/Multi_12.10.17_h1_second_cut.mp4	1200.020	29.97	8	shell	Maintenance			STOP
362.297	D:/Soc_comp_footage/12.10.2017/h1/Multi_12.10.17_h1_second_cut.mp4	1200.020	29.97	7	S-bend	Restrained aggression	1	unsure if S-Bend or mating behavior sequence!	START
362.297	D:/Soc_comp_footage/12.10.2017/h1/Multi_12.10.17_h1_second_cut.mp4	1200.020	29.97	8	digging	Maintenance			STOP
362.300	D:/Soc_comp_footage/12.10.2017/h1/Multi_12.10.17_h1_second_cut.mp4	1200.020	29.97	7	S-bend	Restrained aggression	1	unsure if S-Bend or mating behavior sequence!	STOP
364.552	D:/Soc_comp_footage/12.10.2017/h1/Multi_12.10.17_h1_second_cut.mp4	1200.020	29.97	6	shell	Maintenance			START
365.802	D:/Soc_comp_footage/12.10.2017/h1/Multi_12.10.17_h1_second_cut.mp4	1200.020	29.97	6	shell	Maintenance			STOP
368.389	D:/Soc_comp_footage/12.10.2017/h1/Multi_12.10.17_h1_second_cut.mp4	1200.020	29.97	9	shell	Maintenance			STOP
368.641	D:/Soc_comp_footage/12.10.2017/h1/Multi_12.10.17_h1_second_cut.mp4	1200.020	29.97	6	shell	Maintenance			START
369.795	D:/Soc_comp_footage/12.10.2017/h1/Multi_12.10.17_h1_second_cut.mp4	1200.020	29.97	5	shell	Maintenance			STOP
370.143	D:/Soc_comp_footage/12.10.2017/h1/Multi_12.10.17_h1_second_cut.mp4	1200.020	29.97	6	digging	Maintenance			START
370.638	D:/Soc_comp_footage/12.10.2017/h1/Multi_12.10.17_h1_second_cut.mp4	1200.020	29.97	8	shell	Maintenance			START
372.138	D:/Soc_comp_footage/12.10.2017/h1/Multi_12.10.17_h1_second_cut.mp4	1200.020	29.97	9	operculum spread	Restrained aggression	5		START
372.140	D:/Soc_comp_footage/12.10.2017/h1/Multi_12.10.17_h1_second_cut.mp4	1200.020	29.97	6	shell	Maintenance			STOP
372.638	D:/Soc_comp_footage/12.10.2017/h1/Multi_12.10.17_h1_second_cut.mp4	1200.020	29.97	9	operculum spread	Restrained aggression	5		STOP
372.639	D:/Soc_comp_footage/12.10.2017/h1/Multi_12.10.17_h1_second_cut.mp4	1200.020	29.97	9	fin spread	Restrained aggression	5	only head down visible!	START
373.638	D:/Soc_comp_footage/12.10.2017/h1/Multi_12.10.17_h1_second_cut.mp4	1200.020	29.97	8	digging	Maintenance			START
373.638	D:/Soc_comp_footage/12.10.2017/h1/Multi_12.10.17_h1_second_cut.mp4	1200.020	29.97	9	fin spread	Restrained aggression	5	only head down visible!	STOP
374.141	D:/Soc_comp_footage/12.10.2017/h1/Multi_12.10.17_h1_second_cut.mp4	1200.020	29.97	6	digging	Maintenance			STOP
374.893	D:/Soc_comp_footage/12.10.2017/h1/Multi_12.10.17_h1_second_cut.mp4	1200.020	29.97	8	shell	Maintenance			STOP
375.641	D:/Soc_comp_footage/12.10.2017/h1/Multi_12.10.17_h1_second_cut.mp4	1200.020	29.97	8	digging	Maintenance			STOP
376.731	D:/Soc_comp_footage/12.10.2017/h1/Multi_12.10.17_h1_second_cut.mp4	1200.020	29.97	9	shell	Maintenance			START
381.485	D:/Soc_comp_footage/12.10.2017/h1/Multi_12.10.17_h1_second_cut.mp4	1200.020	29.97	9	shell	Maintenance			STOP
388.322	D:/Soc_comp_footage/12.10.2017/h1/Multi_12.10.17_h1_second_cut.mp4	1200.020	29.97	7	head jolting	Restrained aggression	None		START
388.574	D:/Soc_comp_footage/12.10.2017/h1/Multi_12.10.17_h1_second_cut.mp4	1200.020	29.97	7	head jolting	Restrained aggression	None		STOP
402.506	D:/Soc_comp_footage/12.10.2017/h1/Multi_12.10.17_h1_second_cut.mp4	1200.020	29.97	6	shell	Maintenance			START
403.505	D:/Soc_comp_footage/12.10.2017/h1/Multi_12.10.17_h1_second_cut.mp4	1200.020	29.97	2	shell	Maintenance			START
404.755	D:/Soc_comp_footage/12.10.2017/h1/Multi_12.10.17_h1_second_cut.mp4	1200.020	29.97	5	shell	Maintenance			START
404.755	D:/Soc_comp_footage/12.10.2017/h1/Multi_12.10.17_h1_second_cut.mp4	1200.020	29.97	7	shell	Maintenance			START
412.597	D:/Soc_comp_footage/12.10.2017/h1/Multi_12.10.17_h1_second_cut.mp4	1200.020	29.97	8	S-bend	Restrained aggression	None	unsure to whom this is directed	START
415.847	D:/Soc_comp_footage/12.10.2017/h1/Multi_12.10.17_h1_second_cut.mp4	1200.020	29.97	9	shell	Maintenance			START
416.599	D:/Soc_comp_footage/12.10.2017/h1/Multi_12.10.17_h1_second_cut.mp4	1200.020	29.97	8	S-bend	Restrained aggression	None	unsure to whom this is directed	STOP
421.693	D:/Soc_comp_footage/12.10.2017/h1/Multi_12.10.17_h1_second_cut.mp4	1200.020	29.97	6	shell	Maintenance			STOP
425.690	D:/Soc_comp_footage/12.10.2017/h1/Multi_12.10.17_h1_second_cut.mp4	1200.020	29.97	7	shell	Maintenance			STOP
426.434	D:/Soc_comp_footage/12.10.2017/h1/Multi_12.10.17_h1_second_cut.mp4	1200.020	29.97	9	shell	Maintenance			STOP
427.281	D:/Soc_comp_footage/12.10.2017/h1/Multi_12.10.17_h1_second_cut.mp4	1200.020	29.97	7	head jolting	Restrained aggression	None		START
427.781	D:/Soc_comp_footage/12.10.2017/h1/Multi_12.10.17_h1_second_cut.mp4	1200.020	29.97	7	head jolting	Restrained aggression	None		STOP
427.782	D:/Soc_comp_footage/12.10.2017/h1/Multi_12.10.17_h1_second_cut.mp4	1200.020	29.97	7	head jolting	Restrained aggression	None		START
428.030	D:/Soc_comp_footage/12.10.2017/h1/Multi_12.10.17_h1_second_cut.mp4	1200.020	29.97	7	head jolting	Restrained aggression	None		STOP
429.438	D:/Soc_comp_footage/12.10.2017/h1/Multi_12.10.17_h1_second_cut.mp4	1200.020	29.97	2	shell	Maintenance			STOP
432.030	D:/Soc_comp_footage/12.10.2017/h1/Multi_12.10.17_h1_second_cut.mp4	1200.020	29.97	2	S-bend	Restrained aggression	1	unsure if S-Bend or "C-Bend"!	START
433.030	D:/Soc_comp_footage/12.10.2017/h1/Multi_12.10.17_h1_second_cut.mp4	1200.020	29.97	2	S-bend	Restrained aggression	1	unsure if S-Bend or "C-Bend"!	STOP
438.623	D:/Soc_comp_footage/12.10.2017/h1/Multi_12.10.17_h1_second_cut.mp4	1200.020	29.97	7	shell	Maintenance			START
440.627	D:/Soc_comp_footage/12.10.2017/h1/Multi_12.10.17_h1_second_cut.mp4	1200.020	29.97	7	shell	Maintenance			STOP
441.122	D:/Soc_comp_footage/12.10.2017/h1/Multi_12.10.17_h1_second_cut.mp4	1200.020	29.97	7	S-bend	Restrained aggression	1		START
441.625	D:/Soc_comp_footage/12.10.2017/h1/Multi_12.10.17_h1_second_cut.mp4	1200.020	29.97	7	S-bend	Restrained aggression	1		STOP
445.714	D:/Soc_comp_footage/12.10.2017/h1/Multi_12.10.17_h1_second_cut.mp4	1200.020	29.97	8	head jolting	Restrained aggression	None		START
445.715	D:/Soc_comp_footage/12.10.2017/h1/Multi_12.10.17_h1_second_cut.mp4	1200.020	29.97	8	head jolting	Restrained aggression	None		STOP
446.982	D:/Soc_comp_footage/12.10.2017/h1/Multi_12.10.17_h1_second_cut.mp4	1200.020	29.97	1	shell	Maintenance			START
448.215	D:/Soc_comp_footage/12.10.2017/h1/Multi_12.10.17_h1_second_cut.mp4	1200.020	29.97	2	digging	Maintenance			START
449.067	D:/Soc_comp_footage/12.10.2017/h1/Multi_12.10.17_h1_second_cut.mp4	1200.020	29.97	9	shell	Maintenance			START
449.715	D:/Soc_comp_footage/12.10.2017/h1/Multi_12.10.17_h1_second_cut.mp4	1200.020	29.97	2	digging	Maintenance			STOP
451.487	D:/Soc_comp_footage/12.10.2017/h1/Multi_12.10.17_h1_second_cut.mp4	1200.020	29.97	1	shell	Maintenance			STOP
452.304	D:/Soc_comp_footage/12.10.2017/h1/Multi_12.10.17_h1_second_cut.mp4	1200.020	29.97	8	shell	Maintenance			START
454.305	D:/Soc_comp_footage/12.10.2017/h1/Multi_12.10.17_h1_second_cut.mp4	1200.020	29.97	8	digging	Maintenance			START
455.060	D:/Soc_comp_footage/12.10.2017/h1/Multi_12.10.17_h1_second_cut.mp4	1200.020	29.97	8	shell	Maintenance			STOP
456.556	D:/Soc_comp_footage/12.10.2017/h1/Multi_12.10.17_h1_second_cut.mp4	1200.020	29.97	8	digging	Maintenance			STOP
459.306	D:/Soc_comp_footage/12.10.2017/h1/Multi_12.10.17_h1_second_cut.mp4	1200.020	29.97	6	shell	Maintenance			START
459.899	D:/Soc_comp_footage/12.10.2017/h1/Multi_12.10.17_h1_second_cut.mp4	1200.020	29.97	6	digging	Maintenance			START
460.554	D:/Soc_comp_footage/12.10.2017/h1/Multi_12.10.17_h1_second_cut.mp4	1200.020	29.97	8	shell	Maintenance			START
461.148	D:/Soc_comp_footage/12.10.2017/h1/Multi_12.10.17_h1_second_cut.mp4	1200.020	29.97	6	shell	Maintenance			STOP
463.150	D:/Soc_comp_footage/12.10.2017/h1/Multi_12.10.17_h1_second_cut.mp4	1200.020	29.97	6	digging	Maintenance			STOP
464.896	D:/Soc_comp_footage/12.10.2017/h1/Multi_12.10.17_h1_second_cut.mp4	1200.020	29.97	8	digging	Maintenance			START
465.898	D:/Soc_comp_footage/12.10.2017/h1/Multi_12.10.17_h1_second_cut.mp4	1200.020	29.97	8	digging	Maintenance			STOP
466.149	D:/Soc_comp_footage/12.10.2017/h1/Multi_12.10.17_h1_second_cut.mp4	1200.020	29.97	6	shell	Maintenance			START
466.156	D:/Soc_comp_footage/12.10.2017/h1/Multi_12.10.17_h1_second_cut.mp4	1200.020	29.97	8	shell	Maintenance			STOP
466.166	D:/Soc_comp_footage/12.10.2017/h1/Multi_12.10.17_h1_second_cut.mp4	1200.020	29.97	1	shell	Maintenance			START
466.651	D:/Soc_comp_footage/12.10.2017/h1/Multi_12.10.17_h1_second_cut.mp4	1200.020	29.97	6	digging	Maintenance			START
467.400	D:/Soc_comp_footage/12.10.2017/h1/Multi_12.10.17_h1_second_cut.mp4	1200.020	29.97	6	shell	Maintenance			STOP
467.665	D:/Soc_comp_footage/12.10.2017/h1/Multi_12.10.17_h1_second_cut.mp4	1200.020	29.97	1	shell	Maintenance			STOP
469.241	D:/Soc_comp_footage/12.10.2017/h1/Multi_12.10.17_h1_second_cut.mp4	1200.020	29.97	6	digging	Maintenance			STOP
471.904	D:/Soc_comp_footage/12.10.2017/h1/Multi_12.10.17_h1_second_cut.mp4	1200.020	29.97	6	shell	Maintenance			START
472.651	D:/Soc_comp_footage/12.10.2017/h1/Multi_12.10.17_h1_second_cut.mp4	1200.020	29.97	8	shell	Maintenance			START
472.740	D:/Soc_comp_footage/12.10.2017/h1/Multi_12.10.17_h1_second_cut.mp4	1200.020	29.97	6	digging	Maintenance			START
473.491	D:/Soc_comp_footage/12.10.2017/h1/Multi_12.10.17_h1_second_cut.mp4	1200.020	29.97	6	shell	Maintenance			STOP
475.487	D:/Soc_comp_footage/12.10.2017/h1/Multi_12.10.17_h1_second_cut.mp4	1200.020	29.97	8	digging	Maintenance			START
475.738	D:/Soc_comp_footage/12.10.2017/h1/Multi_12.10.17_h1_second_cut.mp4	1200.020	29.97	6	digging	Maintenance			STOP
477.152	D:/Soc_comp_footage/12.10.2017/h1/Multi_12.10.17_h1_second_cut.mp4	1200.020	29.97	8	shell	Maintenance			STOP
477.653	D:/Soc_comp_footage/12.10.2017/h1/Multi_12.10.17_h1_second_cut.mp4	1200.020	29.97	8	digging	Maintenance			STOP
477.923	D:/Soc_comp_footage/12.10.2017/h1/Multi_12.10.17_h1_second_cut.mp4	1200.020	29.97	1	shell	Maintenance			START
479.921	D:/Soc_comp_footage/12.10.2017/h1/Multi_12.10.17_h1_second_cut.mp4	1200.020	29.97	1	shell	Maintenance			STOP
481.025	D:/Soc_comp_footage/12.10.2017/h1/Multi_12.10.17_h1_second_cut.mp4	1200.020	29.97	9	digging	Maintenance			START
481.833	D:/Soc_comp_footage/12.10.2017/h1/Multi_12.10.17_h1_second_cut.mp4	1200.020	29.97	6	shell	Maintenance			START
482.776	D:/Soc_comp_footage/12.10.2017/h1/Multi_12.10.17_h1_second_cut.mp4	1200.020	29.97	9	digging	Maintenance			STOP
482.831	D:/Soc_comp_footage/12.10.2017/h1/Multi_12.10.17_h1_second_cut.mp4	1200.020	29.97	2	operculum spread	Restrained aggression	conspecific 1		START
483.193	D:/Soc_comp_footage/12.10.2017/h1/Multi_12.10.17_h1_second_cut.mp4	1200.020	29.97	9	shell	Maintenance			STOP
483.332	D:/Soc_comp_footage/12.10.2017/h1/Multi_12.10.17_h1_second_cut.mp4	1200.020	29.97	8	S-bend	Restrained aggression	1	unsure if S-Bend	START
483.333	D:/Soc_comp_footage/12.10.2017/h1/Multi_12.10.17_h1_second_cut.mp4	1200.020	29.97	6	shell	Maintenance			STOP
483.336	D:/Soc_comp_footage/12.10.2017/h1/Multi_12.10.17_h1_second_cut.mp4	1200.020	29.97	2	S-bend	Restrained aggression	conspecific 1		START
483.336	D:/Soc_comp_footage/12.10.2017/h1/Multi_12.10.17_h1_second_cut.mp4	1200.020	29.97	2	operculum spread	Restrained aggression	conspecific 1		STOP
483.830	D:/Soc_comp_footage/12.10.2017/h1/Multi_12.10.17_h1_second_cut.mp4	1200.020	29.97	2	S-bend	Restrained aggression	conspecific 1		STOP
483.831	D:/Soc_comp_footage/12.10.2017/h1/Multi_12.10.17_h1_second_cut.mp4	1200.020	29.97	2	S-bend	Restrained aggression	conspecific 1		START
483.831	D:/Soc_comp_footage/12.10.2017/h1/Multi_12.10.17_h1_second_cut.mp4	1200.020	29.97	8	S-bend	Restrained aggression	1	unsure if S-Bend	STOP
484.331	D:/Soc_comp_footage/12.10.2017/h1/Multi_12.10.17_h1_second_cut.mp4	1200.020	29.97	2	S-bend	Restrained aggression	conspecific 1		STOP
484.832	D:/Soc_comp_footage/12.10.2017/h1/Multi_12.10.17_h1_second_cut.mp4	1200.020	29.97	8	shell	Maintenance			START
488.367	D:/Soc_comp_footage/12.10.2017/h1/Multi_12.10.17_h1_second_cut.mp4	1200.020	29.97	9	shell	Maintenance			START
490.922	D:/Soc_comp_footage/12.10.2017/h1/Multi_12.10.17_h1_second_cut.mp4	1200.020	29.97	2	shell	Maintenance			START
491.300	D:/Soc_comp_footage/12.10.2017/h1/Multi_12.10.17_h1_second_cut.mp4	1200.020	29.97	7	carrying	Maintenance			START
491.676	D:/Soc_comp_footage/12.10.2017/h1/Multi_12.10.17_h1_second_cut.mp4	1200.020	29.97	2	shell	Maintenance			STOP
493.172	D:/Soc_comp_footage/12.10.2017/h1/Multi_12.10.17_h1_second_cut.mp4	1200.020	29.97	7	carrying	Maintenance			STOP
495.762	D:/Soc_comp_footage/12.10.2017/h1/Multi_12.10.17_h1_second_cut.mp4	1200.020	29.97	6	S-bend	Restrained aggression	None	unsure; very subtle!	START
496.265	D:/Soc_comp_footage/12.10.2017/h1/Multi_12.10.17_h1_second_cut.mp4	1200.020	29.97	7	shell	Maintenance			START
496.267	D:/Soc_comp_footage/12.10.2017/h1/Multi_12.10.17_h1_second_cut.mp4	1200.020	29.97	7	digging	Maintenance			START
496.533	D:/Soc_comp_footage/12.10.2017/h1/Multi_12.10.17_h1_second_cut.mp4	1200.020	29.97	1	driving	Maintenance			START
497.013	D:/Soc_comp_footage/12.10.2017/h1/Multi_12.10.17_h1_second_cut.mp4	1200.020	29.97	7	shell	Maintenance			STOP
497.032	D:/Soc_comp_footage/12.10.2017/h1/Multi_12.10.17_h1_second_cut.mp4	1200.020	29.97	1	digging	Maintenance			START
497.750	D:/Soc_comp_footage/12.10.2017/h1/Multi_12.10.17_h1_second_cut.mp4	1200.020	29.97	6	S-bend	Restrained aggression	None	unsure; very subtle!	STOP
498.280	D:/Soc_comp_footage/12.10.2017/h1/Multi_12.10.17_h1_second_cut.mp4	1200.020	29.97	1	digging	Maintenance			STOP
498.459	D:/Soc_comp_footage/12.10.2017/h1/Multi_12.10.17_h1_second_cut.mp4	1200.020	29.97	9	shell	Maintenance			STOP
498.537	D:/Soc_comp_footage/12.10.2017/h1/Multi_12.10.17_h1_second_cut.mp4	1200.020	29.97	1	driving	Maintenance			STOP
498.766	D:/Soc_comp_footage/12.10.2017/h1/Multi_12.10.17_h1_second_cut.mp4	1200.020	29.97	7	digging	Maintenance			STOP
500.515	D:/Soc_comp_footage/12.10.2017/h1/Multi_12.10.17_h1_second_cut.mp4	1200.020	29.97	8	shell	Maintenance			STOP
500.960	D:/Soc_comp_footage/12.10.2017/h1/Multi_12.10.17_h1_second_cut.mp4	1200.020	29.97	9	shell	Maintenance			START
501.014	D:/Soc_comp_footage/12.10.2017/h1/Multi_12.10.17_h1_second_cut.mp4	1200.020	29.97	6	shell	Maintenance			START
501.014	D:/Soc_comp_footage/12.10.2017/h1/Multi_12.10.17_h1_second_cut.mp4	1200.020	29.97	7	tail quiver	Submissive behavior	None	whole body quivering	START
501.608	D:/Soc_comp_footage/12.10.2017/h1/Multi_12.10.17_h1_second_cut.mp4	1200.020	29.97	7	tail quiver	Submissive behavior	None	whole body quivering	STOP
501.857	D:/Soc_comp_footage/12.10.2017/h1/Multi_12.10.17_h1_second_cut.mp4	1200.020	29.97	6	shell	Maintenance			STOP
502.264	D:/Soc_comp_footage/12.10.2017/h1/Multi_12.10.17_h1_second_cut.mp4	1200.020	29.97	8	shell escape	Escape	1		START
502.551	D:/Soc_comp_footage/12.10.2017/h1/Multi_12.10.17_h1_second_cut.mp4	1200.020	29.97	9	shell	Maintenance			STOP
503.552	D:/Soc_comp_footage/12.10.2017/h1/Multi_12.10.17_h1_second_cut.mp4	1200.020	29.97	9	shell escape	Escape	None		START
504.607	D:/Soc_comp_footage/12.10.2017/h1/Multi_12.10.17_h1_second_cut.mp4	1200.020	29.97	6	head jolting	Restrained aggression	1		START
504.857	D:/Soc_comp_footage/12.10.2017/h1/Multi_12.10.17_h1_second_cut.mp4	1200.020	29.97	6	head jolting	Restrained aggression	1		STOP
505.606	D:/Soc_comp_footage/12.10.2017/h1/Multi_12.10.17_h1_second_cut.mp4	1200.020	29.97	7	S-bend	Restrained aggression	1		START
505.610	D:/Soc_comp_footage/12.10.2017/h1/Multi_12.10.17_h1_second_cut.mp4	1200.020	29.97	6	shell	Maintenance			START
505.857	D:/Soc_comp_footage/12.10.2017/h1/Multi_12.10.17_h1_second_cut.mp4	1200.020	29.97	7	S-bend	Restrained aggression	1		STOP
506.108	D:/Soc_comp_footage/12.10.2017/h1/Multi_12.10.17_h1_second_cut.mp4	1200.020	29.97	6	digging	Maintenance			START
506.856	D:/Soc_comp_footage/12.10.2017/h1/Multi_12.10.17_h1_second_cut.mp4	1200.020	29.97	7	S-bend	Restrained aggression	1		START
507.014	D:/Soc_comp_footage/12.10.2017/h1/Multi_12.10.17_h1_second_cut.mp4	1200.020	29.97	8	shell escape	Escape	1		STOP
507.356	D:/Soc_comp_footage/12.10.2017/h1/Multi_12.10.17_h1_second_cut.mp4	1200.020	29.97	7	S-bend	Restrained aggression	1		STOP
507.357	D:/Soc_comp_footage/12.10.2017/h1/Multi_12.10.17_h1_second_cut.mp4	1200.020	29.97	7	S-bend	Restrained aggression	1		START
507.856	D:/Soc_comp_footage/12.10.2017/h1/Multi_12.10.17_h1_second_cut.mp4	1200.020	29.97	7	S-bend	Restrained aggression	1		STOP
507.858	D:/Soc_comp_footage/12.10.2017/h1/Multi_12.10.17_h1_second_cut.mp4	1200.020	29.97	6	shell	Maintenance			STOP
509.861	D:/Soc_comp_footage/12.10.2017/h1/Multi_12.10.17_h1_second_cut.mp4	1200.020	29.97	6	digging	Maintenance			STOP
509.948	D:/Soc_comp_footage/12.10.2017/h1/Multi_12.10.17_h1_second_cut.mp4	1200.020	29.97	7	digging	Maintenance			START
511.449	D:/Soc_comp_footage/12.10.2017/h1/Multi_12.10.17_h1_second_cut.mp4	1200.020	29.97	7	digging	Maintenance			STOP
514.198	D:/Soc_comp_footage/12.10.2017/h1/Multi_12.10.17_h1_second_cut.mp4	1200.020	29.97	7	head jolting	Restrained aggression	None		START
514.699	D:/Soc_comp_footage/12.10.2017/h1/Multi_12.10.17_h1_second_cut.mp4	1200.020	29.97	7	head jolting	Restrained aggression	None		STOP
517.146	D:/Soc_comp_footage/12.10.2017/h1/Multi_12.10.17_h1_second_cut.mp4	1200.020	29.97	9	shell escape	Escape	None		STOP
517.448	D:/Soc_comp_footage/12.10.2017/h1/Multi_12.10.17_h1_second_cut.mp4	1200.020	29.97	5	shell	Maintenance			STOP
521.038	D:/Soc_comp_footage/12.10.2017/h1/Multi_12.10.17_h1_second_cut.mp4	1200.020	29.97	7	shell	Maintenance			START
521.040	D:/Soc_comp_footage/12.10.2017/h1/Multi_12.10.17_h1_second_cut.mp4	1200.020	29.97	7	digging	Maintenance			START
521.789	D:/Soc_comp_footage/12.10.2017/h1/Multi_12.10.17_h1_second_cut.mp4	1200.020	29.97	7	shell	Maintenance			STOP
523.040	D:/Soc_comp_footage/12.10.2017/h1/Multi_12.10.17_h1_second_cut.mp4	1200.020	29.97	7	digging	Maintenance			STOP
530.538	D:/Soc_comp_footage/12.10.2017/h1/Multi_12.10.17_h1_second_cut.mp4	1200.020	29.97	7	shell	Maintenance			START
530.882	D:/Soc_comp_footage/12.10.2017/h1/Multi_12.10.17_h1_second_cut.mp4	1200.020	29.97	7	digging	Maintenance			START
531.132	D:/Soc_comp_footage/12.10.2017/h1/Multi_12.10.17_h1_second_cut.mp4	1200.020	29.97	7	shell	Maintenance			STOP
532.382	D:/Soc_comp_footage/12.10.2017/h1/Multi_12.10.17_h1_second_cut.mp4	1200.020	29.97	7	digging	Maintenance			STOP
533.383	D:/Soc_comp_footage/12.10.2017/h1/Multi_12.10.17_h1_second_cut.mp4	1200.020	29.97	8	head jolting	Restrained aggression	None		START
533.881	D:/Soc_comp_footage/12.10.2017/h1/Multi_12.10.17_h1_second_cut.mp4	1200.020	29.97	8	head jolting	Restrained aggression	None		STOP
534.130	D:/Soc_comp_footage/12.10.2017/h1/Multi_12.10.17_h1_second_cut.mp4	1200.020	29.97	2	shell escape	Escape	None		START
534.223	D:/Soc_comp_footage/12.10.2017/h1/Multi_12.10.17_h1_second_cut.mp4	1200.020	29.97	5	shell	Maintenance			START
534.666	D:/Soc_comp_footage/12.10.2017/h1/Multi_12.10.17_h1_second_cut.mp4	1200.020	29.97	9	shell escape	Escape	None		START
536.971	D:/Soc_comp_footage/12.10.2017/h1/Multi_12.10.17_h1_second_cut.mp4	1200.020	29.97	8	head jolting	Restrained aggression	None		START
537.222	D:/Soc_comp_footage/12.10.2017/h1/Multi_12.10.17_h1_second_cut.mp4	1200.020	29.97	8	head jolting	Restrained aggression	None		STOP
550.068	D:/Soc_comp_footage/12.10.2017/h1/Multi_12.10.17_h1_second_cut.mp4	1200.020	29.97	7	shell	Maintenance			START
550.069	D:/Soc_comp_footage/12.10.2017/h1/Multi_12.10.17_h1_second_cut.mp4	1200.020	29.97	7	digging	Maintenance			START
550.816	D:/Soc_comp_footage/12.10.2017/h1/Multi_12.10.17_h1_second_cut.mp4	1200.020	29.97	7	shell	Maintenance			STOP
552.656	D:/Soc_comp_footage/12.10.2017/h1/Multi_12.10.17_h1_second_cut.mp4	1200.020	29.97	7	digging	Maintenance			STOP
555.407	D:/Soc_comp_footage/12.10.2017/h1/Multi_12.10.17_h1_second_cut.mp4	1200.020	29.97	8	shell	Maintenance			START
557.906	D:/Soc_comp_footage/12.10.2017/h1/Multi_12.10.17_h1_second_cut.mp4	1200.020	29.97	6	shell	Maintenance			START
560.909	D:/Soc_comp_footage/12.10.2017/h1/Multi_12.10.17_h1_second_cut.mp4	1200.020	29.97	6	shell	Maintenance			STOP
562.998	D:/Soc_comp_footage/12.10.2017/h1/Multi_12.10.17_h1_second_cut.mp4	1200.020	29.97	7	shell	Maintenance			START
563.999	D:/Soc_comp_footage/12.10.2017/h1/Multi_12.10.17_h1_second_cut.mp4	1200.020	29.97	2	shell escape	Escape	None		STOP
565.248	D:/Soc_comp_footage/12.10.2017/h1/Multi_12.10.17_h1_second_cut.mp4	1200.020	29.97	7	shell	Maintenance			STOP
565.498	D:/Soc_comp_footage/12.10.2017/h1/Multi_12.10.17_h1_second_cut.mp4	1200.020	29.97	6	shell	Maintenance			START
566.161	D:/Soc_comp_footage/12.10.2017/h1/Multi_12.10.17_h1_second_cut.mp4	1200.020	29.97	8	shell	Maintenance			STOP
568.443	D:/Soc_comp_footage/12.10.2017/h1/Multi_12.10.17_h1_second_cut.mp4	1200.020	29.97	9	shell escape	Escape	None		STOP
572.090	D:/Soc_comp_footage/12.10.2017/h1/Multi_12.10.17_h1_second_cut.mp4	1200.020	29.97	7	carrying	Maintenance			START
573.340	D:/Soc_comp_footage/12.10.2017/h1/Multi_12.10.17_h1_second_cut.mp4	1200.020	29.97	7	carrying	Maintenance			STOP
573.840	D:/Soc_comp_footage/12.10.2017/h1/Multi_12.10.17_h1_second_cut.mp4	1200.020	29.97	6	shell	Maintenance			STOP
575.533	D:/Soc_comp_footage/12.10.2017/h1/Multi_12.10.17_h1_second_cut.mp4	1200.020	29.97	9	shell	Maintenance			START
576.432	D:/Soc_comp_footage/12.10.2017/h1/Multi_12.10.17_h1_second_cut.mp4	1200.020	29.97	7	shell	Maintenance			START
576.680	D:/Soc_comp_footage/12.10.2017/h1/Multi_12.10.17_h1_second_cut.mp4	1200.020	29.97	7	digging	Maintenance			START
576.681	D:/Soc_comp_footage/12.10.2017/h1/Multi_12.10.17_h1_second_cut.mp4	1200.020	29.97	8	shell	Maintenance			START
577.431	D:/Soc_comp_footage/12.10.2017/h1/Multi_12.10.17_h1_second_cut.mp4	1200.020	29.97	7	shell	Maintenance			STOP
579.181	D:/Soc_comp_footage/12.10.2017/h1/Multi_12.10.17_h1_second_cut.mp4	1200.020	29.97	7	digging	Maintenance			STOP
583.181	D:/Soc_comp_footage/12.10.2017/h1/Multi_12.10.17_h1_second_cut.mp4	1200.020	29.97	8	digging	Maintenance			START
583.681	D:/Soc_comp_footage/12.10.2017/h1/Multi_12.10.17_h1_second_cut.mp4	1200.020	29.97	2	S-bend	Restrained aggression	1	unsure; rather "C-Bend" than S-Bend	START
583.931	D:/Soc_comp_footage/12.10.2017/h1/Multi_12.10.17_h1_second_cut.mp4	1200.020	29.97	2	S-bend	Restrained aggression	1	unsure; rather "C-Bend" than S-Bend	STOP
584.931	D:/Soc_comp_footage/12.10.2017/h1/Multi_12.10.17_h1_second_cut.mp4	1200.020	29.97	7	shell	Maintenance			START
585.024	D:/Soc_comp_footage/12.10.2017/h1/Multi_12.10.17_h1_second_cut.mp4	1200.020	29.97	8	shell	Maintenance			STOP
585.522	D:/Soc_comp_footage/12.10.2017/h1/Multi_12.10.17_h1_second_cut.mp4	1200.020	29.97	7	digging	Maintenance			START
585.774	D:/Soc_comp_footage/12.10.2017/h1/Multi_12.10.17_h1_second_cut.mp4	1200.020	29.97	7	shell	Maintenance			STOP
586.022	D:/Soc_comp_footage/12.10.2017/h1/Multi_12.10.17_h1_second_cut.mp4	1200.020	29.97	2	operculum spread	Restrained aggression	8		START
586.272	D:/Soc_comp_footage/12.10.2017/h1/Multi_12.10.17_h1_second_cut.mp4	1200.020	29.97	8	digging	Maintenance			STOP
586.773	D:/Soc_comp_footage/12.10.2017/h1/Multi_12.10.17_h1_second_cut.mp4	1200.020	29.97	2	operculum spread	Restrained aggression	8		STOP
587.543	D:/Soc_comp_footage/12.10.2017/h1/Multi_12.10.17_h1_second_cut.mp4	1200.020	29.97	1	shooting out	Restrained aggression	7		START
587.773	D:/Soc_comp_footage/12.10.2017/h1/Multi_12.10.17_h1_second_cut.mp4	1200.020	29.97	7	digging	Maintenance			STOP
588.272	D:/Soc_comp_footage/12.10.2017/h1/Multi_12.10.17_h1_second_cut.mp4	1200.020	29.97	7	tail quiver	Submissive behavior	1	unsure if tail quiver( or S-Bend?)	START
588.524	D:/Soc_comp_footage/12.10.2017/h1/Multi_12.10.17_h1_second_cut.mp4	1200.020	29.97	1	shooting out	Restrained aggression	7		STOP
588.773	D:/Soc_comp_footage/12.10.2017/h1/Multi_12.10.17_h1_second_cut.mp4	1200.020	29.97	8	shell	Maintenance			START
589.523	D:/Soc_comp_footage/12.10.2017/h1/Multi_12.10.17_h1_second_cut.mp4	1200.020	29.97	7	tail quiver	Submissive behavior	1	unsure if tail quiver( or S-Bend?)	STOP
593.719	D:/Soc_comp_footage/12.10.2017/h1/Multi_12.10.17_h1_second_cut.mp4	1200.020	29.97	9	S-bend	Restrained aggression	8	unsure if S-Bend	START
593.811	D:/Soc_comp_footage/12.10.2017/h1/Multi_12.10.17_h1_second_cut.mp4	1200.020	29.97	9	shell	Maintenance			STOP
595.365	D:/Soc_comp_footage/12.10.2017/h1/Multi_12.10.17_h1_second_cut.mp4	1200.020	29.97	8	shell	Maintenance			STOP
597.058	D:/Soc_comp_footage/12.10.2017/h1/Multi_12.10.17_h1_second_cut.mp4	1200.020	29.97	9	S-bend	Restrained aggression	8	unsure if S-Bend	STOP
599.022	D:/Soc_comp_footage/12.10.2017/h1/Multi_12.10.17_h1_second_cut.mp4	1200.020	29.97	6	S-bend	Restrained aggression	2	unsure; very subtle!	START
599.865	D:/Soc_comp_footage/12.10.2017/h1/Multi_12.10.17_h1_second_cut.mp4	1200.020	29.97	6	S-bend	Restrained aggression	2	unsure; very subtle!	STOP
602.207	D:/Soc_comp_footage/12.10.2017/h1/Multi_12.10.17_h1_second_cut.mp4	1200.020	29.97	6	S-bend	Restrained aggression	2	unsure; very subtle!	START
602.457	D:/Soc_comp_footage/12.10.2017/h1/Multi_12.10.17_h1_second_cut.mp4	1200.020	29.97	6	S-bend	Restrained aggression	2	unsure; very subtle!	STOP
605.369	D:/Soc_comp_footage/12.10.2017/h1/Multi_12.10.17_h1_second_cut.mp4	1200.020	29.97	8	shell	Maintenance			START
608.463	D:/Soc_comp_footage/12.10.2017/h1/Multi_12.10.17_h1_second_cut.mp4	1200.020	29.97	7	shell	Maintenance			START
608.707	D:/Soc_comp_footage/12.10.2017/h1/Multi_12.10.17_h1_second_cut.mp4	1200.020	29.97	7	digging	Maintenance			START
608.956	D:/Soc_comp_footage/12.10.2017/h1/Multi_12.10.17_h1_second_cut.mp4	1200.020	29.97	7	shell	Maintenance			STOP
610.711	D:/Soc_comp_footage/12.10.2017/h1/Multi_12.10.17_h1_second_cut.mp4	1200.020	29.97	7	digging	Maintenance			STOP
611.618	D:/Soc_comp_footage/12.10.2017/h1/Multi_12.10.17_h1_second_cut.mp4	1200.020	29.97	8	shell	Maintenance			STOP
613.048	D:/Soc_comp_footage/12.10.2017/h1/Multi_12.10.17_h1_second_cut.mp4	1200.020	29.97	7	shell	Maintenance			START
613.796	D:/Soc_comp_footage/12.10.2017/h1/Multi_12.10.17_h1_second_cut.mp4	1200.020	29.97	7	digging	Maintenance			START
614.297	D:/Soc_comp_footage/12.10.2017/h1/Multi_12.10.17_h1_second_cut.mp4	1200.020	29.97	7	shell	Maintenance			STOP
616.048	D:/Soc_comp_footage/12.10.2017/h1/Multi_12.10.17_h1_second_cut.mp4	1200.020	29.97	7	digging	Maintenance			STOP
618.621	D:/Soc_comp_footage/12.10.2017/h1/Multi_12.10.17_h1_second_cut.mp4	1200.020	29.97	9	shell	Maintenance			START
621.839	D:/Soc_comp_footage/12.10.2017/h1/Multi_12.10.17_h1_second_cut.mp4	1200.020	29.97	9	shell	Maintenance			STOP
622.140	D:/Soc_comp_footage/12.10.2017/h1/Multi_12.10.17_h1_second_cut.mp4	1200.020	29.97	6	shell	Maintenance			START
626.640	D:/Soc_comp_footage/12.10.2017/h1/Multi_12.10.17_h1_second_cut.mp4	1200.020	29.97	7	shell	Maintenance			START
626.994	D:/Soc_comp_footage/12.10.2017/h1/Multi_12.10.17_h1_second_cut.mp4	1200.020	29.97	7	digging	Maintenance			START
627.230	D:/Soc_comp_footage/12.10.2017/h1/Multi_12.10.17_h1_second_cut.mp4	1200.020	29.97	7	shell	Maintenance			STOP
627.619	D:/Soc_comp_footage/12.10.2017/h1/Multi_12.10.17_h1_second_cut.mp4	1200.020	29.97	8	shell	Maintenance			START
628.482	D:/Soc_comp_footage/12.10.2017/h1/Multi_12.10.17_h1_second_cut.mp4	1200.020	29.97	1	carrying	Maintenance			START
629.232	D:/Soc_comp_footage/12.10.2017/h1/Multi_12.10.17_h1_second_cut.mp4	1200.020	29.97	8	digging	Maintenance			START
629.233	D:/Soc_comp_footage/12.10.2017/h1/Multi_12.10.17_h1_second_cut.mp4	1200.020	29.97	7	digging	Maintenance			STOP
629.483	D:/Soc_comp_footage/12.10.2017/h1/Multi_12.10.17_h1_second_cut.mp4	1200.020	29.97	1	carrying	Maintenance			STOP
630.232	D:/Soc_comp_footage/12.10.2017/h1/Multi_12.10.17_h1_second_cut.mp4	1200.020	29.97	8	shell	Maintenance			STOP
631.238	D:/Soc_comp_footage/12.10.2017/h1/Multi_12.10.17_h1_second_cut.mp4	1200.020	29.97	8	digging	Maintenance			STOP
631.483	D:/Soc_comp_footage/12.10.2017/h1/Multi_12.10.17_h1_second_cut.mp4	1200.020	29.97	1	shell	Maintenance			START
632.732	D:/Soc_comp_footage/12.10.2017/h1/Multi_12.10.17_h1_second_cut.mp4	1200.020	29.97	1	shell	Maintenance			STOP
634.232	D:/Soc_comp_footage/12.10.2017/h1/Multi_12.10.17_h1_second_cut.mp4	1200.020	29.97	8	shell	Maintenance			START
635.072	D:/Soc_comp_footage/12.10.2017/h1/Multi_12.10.17_h1_second_cut.mp4	1200.020	29.97	7	shell	Maintenance			START
635.572	D:/Soc_comp_footage/12.10.2017/h1/Multi_12.10.17_h1_second_cut.mp4	1200.020	29.97	7	digging	Maintenance			START
636.074	D:/Soc_comp_footage/12.10.2017/h1/Multi_12.10.17_h1_second_cut.mp4	1200.020	29.97	7	shell	Maintenance			STOP
637.823	D:/Soc_comp_footage/12.10.2017/h1/Multi_12.10.17_h1_second_cut.mp4	1200.020	29.97	7	digging	Maintenance			STOP
639.982	D:/Soc_comp_footage/12.10.2017/h1/Multi_12.10.17_h1_second_cut.mp4	1200.020	29.97	8	shell	Maintenance			STOP
641.073	D:/Soc_comp_footage/12.10.2017/h1/Multi_12.10.17_h1_second_cut.mp4	1200.020	29.97	7	shell	Maintenance			START
641.573	D:/Soc_comp_footage/12.10.2017/h1/Multi_12.10.17_h1_second_cut.mp4	1200.020	29.97	7	carrying	Maintenance			START
641.573	D:/Soc_comp_footage/12.10.2017/h1/Multi_12.10.17_h1_second_cut.mp4	1200.020	29.97	7	digging	Maintenance			START
641.730	D:/Soc_comp_footage/12.10.2017/h1/Multi_12.10.17_h1_second_cut.mp4	1200.020	29.97	5	shell	Maintenance			STOP
641.832	D:/Soc_comp_footage/12.10.2017/h1/Multi_12.10.17_h1_second_cut.mp4	1200.020	29.97	7	shell	Maintenance			STOP
643.073	D:/Soc_comp_footage/12.10.2017/h1/Multi_12.10.17_h1_second_cut.mp4	1200.020	29.97	8	shell	Maintenance			START
643.324	D:/Soc_comp_footage/12.10.2017/h1/Multi_12.10.17_h1_second_cut.mp4	1200.020	29.97	7	carrying	Maintenance			STOP
643.823	D:/Soc_comp_footage/12.10.2017/h1/Multi_12.10.17_h1_second_cut.mp4	1200.020	29.97	7	digging	Maintenance			STOP
644.415	D:/Soc_comp_footage/12.10.2017/h1/Multi_12.10.17_h1_second_cut.mp4	1200.020	29.97	6	shell	Maintenance			STOP
646.323	D:/Soc_comp_footage/12.10.2017/h1/Multi_12.10.17_h1_second_cut.mp4	1200.020	29.97	1	shell	Maintenance			START
646.665	D:/Soc_comp_footage/12.10.2017/h1/Multi_12.10.17_h1_second_cut.mp4	1200.020	29.97	7	shell	Maintenance			START
646.915	D:/Soc_comp_footage/12.10.2017/h1/Multi_12.10.17_h1_second_cut.mp4	1200.020	29.97	7	digging	Maintenance			START
647.166	D:/Soc_comp_footage/12.10.2017/h1/Multi_12.10.17_h1_second_cut.mp4	1200.020	29.97	7	shell	Maintenance			STOP
647.416	D:/Soc_comp_footage/12.10.2017/h1/Multi_12.10.17_h1_second_cut.mp4	1200.020	29.97	5	shell	Maintenance			START
647.664	D:/Soc_comp_footage/12.10.2017/h1/Multi_12.10.17_h1_second_cut.mp4	1200.020	29.97	2	S-bend	Restrained aggression	conspecific 1		START
648.072	D:/Soc_comp_footage/12.10.2017/h1/Multi_12.10.17_h1_second_cut.mp4	1200.020	29.97	8	shell	Maintenance			STOP
648.414	D:/Soc_comp_footage/12.10.2017/h1/Multi_12.10.17_h1_second_cut.mp4	1200.020	29.97	1	shell	Maintenance			STOP
648.665	D:/Soc_comp_footage/12.10.2017/h1/Multi_12.10.17_h1_second_cut.mp4	1200.020	29.97	2	S-bend	Restrained aggression	conspecific 1		STOP
649.167	D:/Soc_comp_footage/12.10.2017/h1/Multi_12.10.17_h1_second_cut.mp4	1200.020	29.97	7	digging	Maintenance			STOP
649.415	D:/Soc_comp_footage/12.10.2017/h1/Multi_12.10.17_h1_second_cut.mp4	1200.020	29.97	2	S-bend	Restrained aggression	conspecific 1		START
650.165	D:/Soc_comp_footage/12.10.2017/h1/Multi_12.10.17_h1_second_cut.mp4	1200.020	29.97	2	S-bend	Restrained aggression	conspecific 1		STOP
652.257	D:/Soc_comp_footage/12.10.2017/h1/Multi_12.10.17_h1_second_cut.mp4	1200.020	29.97	8	zigzag swimming	Submissive behavior	1	unsure if zig-zag swimming!	START
652.507	D:/Soc_comp_footage/12.10.2017/h1/Multi_12.10.17_h1_second_cut.mp4	1200.020	29.97	2	shell escape	Escape	None		START
652.509	D:/Soc_comp_footage/12.10.2017/h1/Multi_12.10.17_h1_second_cut.mp4	1200.020	29.97	5	shell	Maintenance			STOP
653.506	D:/Soc_comp_footage/12.10.2017/h1/Multi_12.10.17_h1_second_cut.mp4	1200.020	29.97	5	tail quiver	Submissive behavior	None	unsure if tail quiver; very subtle	START
653.758	D:/Soc_comp_footage/12.10.2017/h1/Multi_12.10.17_h1_second_cut.mp4	1200.020	29.97	8	zigzag swimming	Submissive behavior	1	unsure if zig-zag swimming!	STOP
654.258	D:/Soc_comp_footage/12.10.2017/h1/Multi_12.10.17_h1_second_cut.mp4	1200.020	29.97	7	shell	Maintenance			START
654.500	D:/Soc_comp_footage/12.10.2017/h1/Multi_12.10.17_h1_second_cut.mp4	1200.020	29.97	7	digging	Maintenance			START
654.758	D:/Soc_comp_footage/12.10.2017/h1/Multi_12.10.17_h1_second_cut.mp4	1200.020	29.97	5	tail quiver	Submissive behavior	None	unsure if tail quiver; very subtle	STOP
654.758	D:/Soc_comp_footage/12.10.2017/h1/Multi_12.10.17_h1_second_cut.mp4	1200.020	29.97	7	shell	Maintenance			STOP
655.756	D:/Soc_comp_footage/12.10.2017/h1/Multi_12.10.17_h1_second_cut.mp4	1200.020	29.97	2	shell escape	Escape	None		STOP
656.007	D:/Soc_comp_footage/12.10.2017/h1/Multi_12.10.17_h1_second_cut.mp4	1200.020	29.97	7	digging	Maintenance			STOP
657.257	D:/Soc_comp_footage/12.10.2017/h1/Multi_12.10.17_h1_second_cut.mp4	1200.020	29.97	6	shell	Maintenance			START
657.508	D:/Soc_comp_footage/12.10.2017/h1/Multi_12.10.17_h1_second_cut.mp4	1200.020	29.97	8	digging	Maintenance			START
658.007	D:/Soc_comp_footage/12.10.2017/h1/Multi_12.10.17_h1_second_cut.mp4	1200.020	29.97	6	shell	Maintenance			STOP
659.508	D:/Soc_comp_footage/12.10.2017/h1/Multi_12.10.17_h1_second_cut.mp4	1200.020	29.97	8	digging	Maintenance			STOP
659.761	D:/Soc_comp_footage/12.10.2017/h1/Multi_12.10.17_h1_second_cut.mp4	1200.020	29.97	1	shell	Maintenance			START
659.849	D:/Soc_comp_footage/12.10.2017/h1/Multi_12.10.17_h1_second_cut.mp4	1200.020	29.97	1	carrying	Maintenance			START
660.099	D:/Soc_comp_footage/12.10.2017/h1/Multi_12.10.17_h1_second_cut.mp4	1200.020	29.97	7	shell	Maintenance			START
660.348	D:/Soc_comp_footage/12.10.2017/h1/Multi_12.10.17_h1_second_cut.mp4	1200.020	29.97	1	shell	Maintenance			STOP
660.348	D:/Soc_comp_footage/12.10.2017/h1/Multi_12.10.17_h1_second_cut.mp4	1200.020	29.97	7	digging	Maintenance			START
661.352	D:/Soc_comp_footage/12.10.2017/h1/Multi_12.10.17_h1_second_cut.mp4	1200.020	29.97	7	shell	Maintenance			STOP
661.850	D:/Soc_comp_footage/12.10.2017/h1/Multi_12.10.17_h1_second_cut.mp4	1200.020	29.97	1	carrying	Maintenance			STOP
662.348	D:/Soc_comp_footage/12.10.2017/h1/Multi_12.10.17_h1_second_cut.mp4	1200.020	29.97	7	digging	Maintenance			STOP
662.762	D:/Soc_comp_footage/12.10.2017/h1/Multi_12.10.17_h1_second_cut.mp4	1200.020	29.97	8	shell	Maintenance			START
664.597	D:/Soc_comp_footage/12.10.2017/h1/Multi_12.10.17_h1_second_cut.mp4	1200.020	29.97	5	shell	Maintenance			START
666.598	D:/Soc_comp_footage/12.10.2017/h1/Multi_12.10.17_h1_second_cut.mp4	1200.020	29.97	6	shell	Maintenance			START
667.097	D:/Soc_comp_footage/12.10.2017/h1/Multi_12.10.17_h1_second_cut.mp4	1200.020	29.97	8	digging	Maintenance			START
667.353	D:/Soc_comp_footage/12.10.2017/h1/Multi_12.10.17_h1_second_cut.mp4	1200.020	29.97	7	digging	Maintenance			START
667.353	D:/Soc_comp_footage/12.10.2017/h1/Multi_12.10.17_h1_second_cut.mp4	1200.020	29.97	7	shell	Maintenance			START
667.689	D:/Soc_comp_footage/12.10.2017/h1/Multi_12.10.17_h1_second_cut.mp4	1200.020	29.97	7	shell	Maintenance			STOP
668.190	D:/Soc_comp_footage/12.10.2017/h1/Multi_12.10.17_h1_second_cut.mp4	1200.020	29.97	8	shell	Maintenance			STOP
668.348	D:/Soc_comp_footage/12.10.2017/h1/Multi_12.10.17_h1_second_cut.mp4	1200.020	29.97	8	digging	Maintenance			STOP
668.940	D:/Soc_comp_footage/12.10.2017/h1/Multi_12.10.17_h1_second_cut.mp4	1200.020	29.97	7	digging	Maintenance			STOP
670.352	D:/Soc_comp_footage/12.10.2017/h1/Multi_12.10.17_h1_second_cut.mp4	1200.020	29.97	5	shell	Maintenance			STOP
671.689	D:/Soc_comp_footage/12.10.2017/h1/Multi_12.10.17_h1_second_cut.mp4	1200.020	29.97	7	shell	Maintenance			START
672.189	D:/Soc_comp_footage/12.10.2017/h1/Multi_12.10.17_h1_second_cut.mp4	1200.020	29.97	5	shell	Maintenance			START
672.442	D:/Soc_comp_footage/12.10.2017/h1/Multi_12.10.17_h1_second_cut.mp4	1200.020	29.97	7	digging	Maintenance			START
673.690	D:/Soc_comp_footage/12.10.2017/h1/Multi_12.10.17_h1_second_cut.mp4	1200.020	29.97	7	shell	Maintenance			STOP
674.189	D:/Soc_comp_footage/12.10.2017/h1/Multi_12.10.17_h1_second_cut.mp4	1200.020	29.97	7	digging	Maintenance			STOP
674.694	D:/Soc_comp_footage/12.10.2017/h1/Multi_12.10.17_h1_second_cut.mp4	1200.020	29.97	5	shell	Maintenance			STOP
675.604	D:/Soc_comp_footage/12.10.2017/h1/Multi_12.10.17_h1_second_cut.mp4	1200.020	29.97	6	shell	Maintenance			STOP
676.782	D:/Soc_comp_footage/12.10.2017/h1/Multi_12.10.17_h1_second_cut.mp4	1200.020	29.97	1	S-bend	Restrained aggression	8	looks more like a "C" than an "S"	START
677.282	D:/Soc_comp_footage/12.10.2017/h1/Multi_12.10.17_h1_second_cut.mp4	1200.020	29.97	1	S-bend	Restrained aggression	8	looks more like a "C" than an "S"	STOP
677.781	D:/Soc_comp_footage/12.10.2017/h1/Multi_12.10.17_h1_second_cut.mp4	1200.020	29.97	7	shell	Maintenance			START
678.031	D:/Soc_comp_footage/12.10.2017/h1/Multi_12.10.17_h1_second_cut.mp4	1200.020	29.97	1	digging	Maintenance			START
678.032	D:/Soc_comp_footage/12.10.2017/h1/Multi_12.10.17_h1_second_cut.mp4	1200.020	29.97	7	carrying	Maintenance			START
678.532	D:/Soc_comp_footage/12.10.2017/h1/Multi_12.10.17_h1_second_cut.mp4	1200.020	29.97	7	shell	Maintenance			STOP
679.032	D:/Soc_comp_footage/12.10.2017/h1/Multi_12.10.17_h1_second_cut.mp4	1200.020	29.97	1	digging	Maintenance			STOP
680.030	D:/Soc_comp_footage/12.10.2017/h1/Multi_12.10.17_h1_second_cut.mp4	1200.020	29.97	7	carrying	Maintenance			STOP
681.032	D:/Soc_comp_footage/12.10.2017/h1/Multi_12.10.17_h1_second_cut.mp4	1200.020	29.97	8	shell	Maintenance			START
683.032	D:/Soc_comp_footage/12.10.2017/h1/Multi_12.10.17_h1_second_cut.mp4	1200.020	29.97	7	shell	Maintenance			START
683.033	D:/Soc_comp_footage/12.10.2017/h1/Multi_12.10.17_h1_second_cut.mp4	1200.020	29.97	6	digging	Maintenance			START
683.033	D:/Soc_comp_footage/12.10.2017/h1/Multi_12.10.17_h1_second_cut.mp4	1200.020	29.97	8	digging	Maintenance			START
683.535	D:/Soc_comp_footage/12.10.2017/h1/Multi_12.10.17_h1_second_cut.mp4	1200.020	29.97	7	digging	Maintenance			START
683.536	D:/Soc_comp_footage/12.10.2017/h1/Multi_12.10.17_h1_second_cut.mp4	1200.020	29.97	6	digging	Maintenance			STOP
684.032	D:/Soc_comp_footage/12.10.2017/h1/Multi_12.10.17_h1_second_cut.mp4	1200.020	29.97	8	shell	Maintenance			STOP
684.033	D:/Soc_comp_footage/12.10.2017/h1/Multi_12.10.17_h1_second_cut.mp4	1200.020	29.97	5	shell	Maintenance			START
684.033	D:/Soc_comp_footage/12.10.2017/h1/Multi_12.10.17_h1_second_cut.mp4	1200.020	29.97	7	shell	Maintenance			STOP
685.374	D:/Soc_comp_footage/12.10.2017/h1/Multi_12.10.17_h1_second_cut.mp4	1200.020	29.97	8	digging	Maintenance			STOP
685.376	D:/Soc_comp_footage/12.10.2017/h1/Multi_12.10.17_h1_second_cut.mp4	1200.020	29.97	7	digging	Maintenance			STOP
686.874	D:/Soc_comp_footage/12.10.2017/h1/Multi_12.10.17_h1_second_cut.mp4	1200.020	29.97	7	shell	Maintenance			START
687.373	D:/Soc_comp_footage/12.10.2017/h1/Multi_12.10.17_h1_second_cut.mp4	1200.020	29.97	1	shell	Maintenance			START
687.375	D:/Soc_comp_footage/12.10.2017/h1/Multi_12.10.17_h1_second_cut.mp4	1200.020	29.97	7	digging	Maintenance			START
687.622	D:/Soc_comp_footage/12.10.2017/h1/Multi_12.10.17_h1_second_cut.mp4	1200.020	29.97	7	shell	Maintenance			STOP
687.874	D:/Soc_comp_footage/12.10.2017/h1/Multi_12.10.17_h1_second_cut.mp4	1200.020	29.97	1	digging	Maintenance			START
688.374	D:/Soc_comp_footage/12.10.2017/h1/Multi_12.10.17_h1_second_cut.mp4	1200.020	29.97	1	shell	Maintenance			STOP
689.124	D:/Soc_comp_footage/12.10.2017/h1/Multi_12.10.17_h1_second_cut.mp4	1200.020	29.97	2	shell	Maintenance			START
689.376	D:/Soc_comp_footage/12.10.2017/h1/Multi_12.10.17_h1_second_cut.mp4	1200.020	29.97	7	digging	Maintenance			STOP
690.374	D:/Soc_comp_footage/12.10.2017/h1/Multi_12.10.17_h1_second_cut.mp4	1200.020	29.97	5	shell	Maintenance			STOP
690.874	D:/Soc_comp_footage/12.10.2017/h1/Multi_12.10.17_h1_second_cut.mp4	1200.020	29.97	1	digging	Maintenance			STOP
690.874	D:/Soc_comp_footage/12.10.2017/h1/Multi_12.10.17_h1_second_cut.mp4	1200.020	29.97	6	digging	Maintenance			START
691.874	D:/Soc_comp_footage/12.10.2017/h1/Multi_12.10.17_h1_second_cut.mp4	1200.020	29.97	8	shell	Maintenance			START
692.374	D:/Soc_comp_footage/12.10.2017/h1/Multi_12.10.17_h1_second_cut.mp4	1200.020	29.97	5	shell	Maintenance			START
692.625	D:/Soc_comp_footage/12.10.2017/h1/Multi_12.10.17_h1_second_cut.mp4	1200.020	29.97	6	digging	Maintenance			STOP
692.873	D:/Soc_comp_footage/12.10.2017/h1/Multi_12.10.17_h1_second_cut.mp4	1200.020	29.97	7	shell	Maintenance			START
692.964	D:/Soc_comp_footage/12.10.2017/h1/Multi_12.10.17_h1_second_cut.mp4	1200.020	29.97	7	carrying	Maintenance			START
692.967	D:/Soc_comp_footage/12.10.2017/h1/Multi_12.10.17_h1_second_cut.mp4	1200.020	29.97	7	shell	Maintenance			STOP
693.123	D:/Soc_comp_footage/12.10.2017/h1/Multi_12.10.17_h1_second_cut.mp4	1200.020	29.97	8	shell	Maintenance			STOP
694.465	D:/Soc_comp_footage/12.10.2017/h1/Multi_12.10.17_h1_second_cut.mp4	1200.020	29.97	5	shell	Maintenance			STOP
694.715	D:/Soc_comp_footage/12.10.2017/h1/Multi_12.10.17_h1_second_cut.mp4	1200.020	29.97	7	carrying	Maintenance			STOP
694.964	D:/Soc_comp_footage/12.10.2017/h1/Multi_12.10.17_h1_second_cut.mp4	1200.020	29.97	8	shell	Maintenance			START
695.464	D:/Soc_comp_footage/12.10.2017/h1/Multi_12.10.17_h1_second_cut.mp4	1200.020	29.97	6	shell	Maintenance			START
700.217	D:/Soc_comp_footage/12.10.2017/h1/Multi_12.10.17_h1_second_cut.mp4	1200.020	29.97	7	shell	Maintenance			START
700.714	D:/Soc_comp_footage/12.10.2017/h1/Multi_12.10.17_h1_second_cut.mp4	1200.020	29.97	6	digging	Maintenance			START
700.715	D:/Soc_comp_footage/12.10.2017/h1/Multi_12.10.17_h1_second_cut.mp4	1200.020	29.97	7	digging	Maintenance			START
700.716	D:/Soc_comp_footage/12.10.2017/h1/Multi_12.10.17_h1_second_cut.mp4	1200.020	29.97	1	carrying	Maintenance			START
701.307	D:/Soc_comp_footage/12.10.2017/h1/Multi_12.10.17_h1_second_cut.mp4	1200.020	29.97	7	shell	Maintenance			STOP
702.216	D:/Soc_comp_footage/12.10.2017/h1/Multi_12.10.17_h1_second_cut.mp4	1200.020	29.97	6	shell	Maintenance			STOP
702.219	D:/Soc_comp_footage/12.10.2017/h1/Multi_12.10.17_h1_second_cut.mp4	1200.020	29.97	8	shell	Maintenance			STOP
702.557	D:/Soc_comp_footage/12.10.2017/h1/Multi_12.10.17_h1_second_cut.mp4	1200.020	29.97	7	digging	Maintenance			STOP
702.808	D:/Soc_comp_footage/12.10.2017/h1/Multi_12.10.17_h1_second_cut.mp4	1200.020	29.97	6	digging	Maintenance			STOP
703.057	D:/Soc_comp_footage/12.10.2017/h1/Multi_12.10.17_h1_second_cut.mp4	1200.020	29.97	1	carrying	Maintenance			STOP
703.307	D:/Soc_comp_footage/12.10.2017/h1/Multi_12.10.17_h1_second_cut.mp4	1200.020	29.97	8	shell	Maintenance			START
707.220	D:/Soc_comp_footage/12.10.2017/h1/Multi_12.10.17_h1_second_cut.mp4	1200.020	29.97	7	shell	Maintenance			START
707.308	D:/Soc_comp_footage/12.10.2017/h1/Multi_12.10.17_h1_second_cut.mp4	1200.020	29.97	6	shell	Maintenance			START
707.557	D:/Soc_comp_footage/12.10.2017/h1/Multi_12.10.17_h1_second_cut.mp4	1200.020	29.97	8	digging	Maintenance			START
707.807	D:/Soc_comp_footage/12.10.2017/h1/Multi_12.10.17_h1_second_cut.mp4	1200.020	29.97	7	digging	Maintenance			START
708.475	D:/Soc_comp_footage/12.10.2017/h1/Multi_12.10.17_h1_second_cut.mp4	1200.020	29.97	7	shell	Maintenance			STOP
708.565	D:/Soc_comp_footage/12.10.2017/h1/Multi_12.10.17_h1_second_cut.mp4	1200.020	29.97	8	shell	Maintenance			STOP
709.308	D:/Soc_comp_footage/12.10.2017/h1/Multi_12.10.17_h1_second_cut.mp4	1200.020	29.97	1	shell	Maintenance			START
709.400	D:/Soc_comp_footage/12.10.2017/h1/Multi_12.10.17_h1_second_cut.mp4	1200.020	29.97	1	digging	Maintenance			START
709.558	D:/Soc_comp_footage/12.10.2017/h1/Multi_12.10.17_h1_second_cut.mp4	1200.020	29.97	8	digging	Maintenance			STOP
709.807	D:/Soc_comp_footage/12.10.2017/h1/Multi_12.10.17_h1_second_cut.mp4	1200.020	29.97	7	digging	Maintenance			STOP
710.650	D:/Soc_comp_footage/12.10.2017/h1/Multi_12.10.17_h1_second_cut.mp4	1200.020	29.97	1	shell	Maintenance			STOP
711.399	D:/Soc_comp_footage/12.10.2017/h1/Multi_12.10.17_h1_second_cut.mp4	1200.020	29.97	6	digging	Maintenance			START
712.400	D:/Soc_comp_footage/12.10.2017/h1/Multi_12.10.17_h1_second_cut.mp4	1200.020	29.97	1	digging	Maintenance			STOP
712.628	D:/Soc_comp_footage/12.10.2017/h1/Multi_12.10.17_h1_second_cut.mp4	1200.020	29.97	2	shell	Maintenance			STOP
712.807	D:/Soc_comp_footage/12.10.2017/h1/Multi_12.10.17_h1_second_cut.mp4	1200.020	29.97	6	digging	Maintenance			STOP
712.900	D:/Soc_comp_footage/12.10.2017/h1/Multi_12.10.17_h1_second_cut.mp4	1200.020	29.97	8	shell	Maintenance			START
713.057	D:/Soc_comp_footage/12.10.2017/h1/Multi_12.10.17_h1_second_cut.mp4	1200.020	29.97	6	shell	Maintenance			STOP
713.899	D:/Soc_comp_footage/12.10.2017/h1/Multi_12.10.17_h1_second_cut.mp4	1200.020	29.97	7	shell	Maintenance			START
713.900	D:/Soc_comp_footage/12.10.2017/h1/Multi_12.10.17_h1_second_cut.mp4	1200.020	29.97	2	S-bend	Restrained aggression	1		START
714.399	D:/Soc_comp_footage/12.10.2017/h1/Multi_12.10.17_h1_second_cut.mp4	1200.020	29.97	5	shell	Maintenance			START
714.400	D:/Soc_comp_footage/12.10.2017/h1/Multi_12.10.17_h1_second_cut.mp4	1200.020	29.97	7	carrying	Maintenance			START
714.400	D:/Soc_comp_footage/12.10.2017/h1/Multi_12.10.17_h1_second_cut.mp4	1200.020	29.97	7	digging	Maintenance			START
714.650	D:/Soc_comp_footage/12.10.2017/h1/Multi_12.10.17_h1_second_cut.mp4	1200.020	29.97	7	shell	Maintenance			STOP
715.150	D:/Soc_comp_footage/12.10.2017/h1/Multi_12.10.17_h1_second_cut.mp4	1200.020	29.97	2	S-bend	Restrained aggression	1		STOP
715.898	D:/Soc_comp_footage/12.10.2017/h1/Multi_12.10.17_h1_second_cut.mp4	1200.020	29.97	7	carrying	Maintenance			STOP
715.898	D:/Soc_comp_footage/12.10.2017/h1/Multi_12.10.17_h1_second_cut.mp4	1200.020	29.97	7	digging	Maintenance			STOP
715.898	D:/Soc_comp_footage/12.10.2017/h1/Multi_12.10.17_h1_second_cut.mp4	1200.020	29.97	8	digging	Maintenance			START
716.909	D:/Soc_comp_footage/12.10.2017/h1/Multi_12.10.17_h1_second_cut.mp4	1200.020	29.97	8	shell	Maintenance			STOP
718.149	D:/Soc_comp_footage/12.10.2017/h1/Multi_12.10.17_h1_second_cut.mp4	1200.020	29.97	8	digging	Maintenance			STOP
718.649	D:/Soc_comp_footage/12.10.2017/h1/Multi_12.10.17_h1_second_cut.mp4	1200.020	29.97	5	shell	Maintenance			STOP
720.990	D:/Soc_comp_footage/12.10.2017/h1/Multi_12.10.17_h1_second_cut.mp4	1200.020	29.97	8	shell	Maintenance			START
725.157	D:/Soc_comp_footage/12.10.2017/h1/Multi_12.10.17_h1_second_cut.mp4	1200.020	29.97	6	shell	Maintenance			START
725.991	D:/Soc_comp_footage/12.10.2017/h1/Multi_12.10.17_h1_second_cut.mp4	1200.020	29.97	8	digging	Maintenance			START
726.243	D:/Soc_comp_footage/12.10.2017/h1/Multi_12.10.17_h1_second_cut.mp4	1200.020	29.97	5	shell	Maintenance			START
727.832	D:/Soc_comp_footage/12.10.2017/h1/Multi_12.10.17_h1_second_cut.mp4	1200.020	29.97	8	shell	Maintenance			STOP
728.832	D:/Soc_comp_footage/12.10.2017/h1/Multi_12.10.17_h1_second_cut.mp4	1200.020	29.97	8	digging	Maintenance			STOP
729.833	D:/Soc_comp_footage/12.10.2017/h1/Multi_12.10.17_h1_second_cut.mp4	1200.020	29.97	1	digging	Maintenance			START
729.834	D:/Soc_comp_footage/12.10.2017/h1/Multi_12.10.17_h1_second_cut.mp4	1200.020	29.97	6	digging	Maintenance			START
730.331	D:/Soc_comp_footage/12.10.2017/h1/Multi_12.10.17_h1_second_cut.mp4	1200.020	29.97	5	shell	Maintenance			STOP
731.154	D:/Soc_comp_footage/12.10.2017/h1/Multi_12.10.17_h1_second_cut.mp4	1200.020	29.97	6	shell	Maintenance			STOP
732.081	D:/Soc_comp_footage/12.10.2017/h1/Multi_12.10.17_h1_second_cut.mp4	1200.020	29.97	6	digging	Maintenance			STOP
732.583	D:/Soc_comp_footage/12.10.2017/h1/Multi_12.10.17_h1_second_cut.mp4	1200.020	29.97	8	shell	Maintenance			START
733.084	D:/Soc_comp_footage/12.10.2017/h1/Multi_12.10.17_h1_second_cut.mp4	1200.020	29.97	7	shell	Maintenance			START
735.148	D:/Soc_comp_footage/12.10.2017/h1/Multi_12.10.17_h1_second_cut.mp4	1200.020	29.97	5	tail quiver	Submissive behavior	None		START
735.148	D:/Soc_comp_footage/12.10.2017/h1/Multi_12.10.17_h1_second_cut.mp4	1200.020	29.97	8	digging	Maintenance			START
735.331	D:/Soc_comp_footage/12.10.2017/h1/Multi_12.10.17_h1_second_cut.mp4	1200.020	29.97	1	digging	Maintenance			STOP
735.673	D:/Soc_comp_footage/12.10.2017/h1/Multi_12.10.17_h1_second_cut.mp4	1200.020	29.97	5	tail quiver	Submissive behavior	None		STOP
736.337	D:/Soc_comp_footage/12.10.2017/h1/Multi_12.10.17_h1_second_cut.mp4	1200.020	29.97	6	shell	Maintenance			START
737.835	D:/Soc_comp_footage/12.10.2017/h1/Multi_12.10.17_h1_second_cut.mp4	1200.020	29.97	7	shell	Maintenance			STOP
737.837	D:/Soc_comp_footage/12.10.2017/h1/Multi_12.10.17_h1_second_cut.mp4	1200.020	29.97	8	shell	Maintenance			STOP
738.674	D:/Soc_comp_footage/12.10.2017/h1/Multi_12.10.17_h1_second_cut.mp4	1200.020	29.97	1	carrying	Maintenance			START
738.752	D:/Soc_comp_footage/12.10.2017/h1/Multi_12.10.17_h1_second_cut.mp4	1200.020	29.97	6	digging	Maintenance			START
738.923	D:/Soc_comp_footage/12.10.2017/h1/Multi_12.10.17_h1_second_cut.mp4	1200.020	29.97	8	digging	Maintenance			STOP
739.424	D:/Soc_comp_footage/12.10.2017/h1/Multi_12.10.17_h1_second_cut.mp4	1200.020	29.97	1	carrying	Maintenance			STOP
739.925	D:/Soc_comp_footage/12.10.2017/h1/Multi_12.10.17_h1_second_cut.mp4	1200.020	29.97	6	shell	Maintenance			STOP
739.945	D:/Soc_comp_footage/12.10.2017/h1/Multi_12.10.17_h1_second_cut.mp4	1200.020	29.97	7	shell	Maintenance			START
740.425	D:/Soc_comp_footage/12.10.2017/h1/Multi_12.10.17_h1_second_cut.mp4	1200.020	29.97	7	digging	Maintenance			START
740.674	D:/Soc_comp_footage/12.10.2017/h1/Multi_12.10.17_h1_second_cut.mp4	1200.020	29.97	7	shell	Maintenance			STOP
741.174	D:/Soc_comp_footage/12.10.2017/h1/Multi_12.10.17_h1_second_cut.mp4	1200.020	29.97	6	digging	Maintenance			STOP
741.426	D:/Soc_comp_footage/12.10.2017/h1/Multi_12.10.17_h1_second_cut.mp4	1200.020	29.97	8	shell	Maintenance			START
742.370	D:/Soc_comp_footage/12.10.2017/h1/Multi_12.10.17_h1_second_cut.mp4	1200.020	29.97	9	shell	Maintenance			START
742.678	D:/Soc_comp_footage/12.10.2017/h1/Multi_12.10.17_h1_second_cut.mp4	1200.020	29.97	7	digging	Maintenance			STOP
745.266	D:/Soc_comp_footage/12.10.2017/h1/Multi_12.10.17_h1_second_cut.mp4	1200.020	29.97	1	fin spread	Restrained aggression	conspecific 3	only head down visible!	START
745.765	D:/Soc_comp_footage/12.10.2017/h1/Multi_12.10.17_h1_second_cut.mp4	1200.020	29.97	6	shell	Maintenance			START
745.765	D:/Soc_comp_footage/12.10.2017/h1/Multi_12.10.17_h1_second_cut.mp4	1200.020	29.97	8	digging	Maintenance			START
745.766	D:/Soc_comp_footage/12.10.2017/h1/Multi_12.10.17_h1_second_cut.mp4	1200.020	29.97	1	fin spread	Restrained aggression	conspecific 3	only head down visible!	STOP
745.767	D:/Soc_comp_footage/12.10.2017/h1/Multi_12.10.17_h1_second_cut.mp4	1200.020	29.97	1	S-bend	Restrained aggression	conspecific 3		START
747.016	D:/Soc_comp_footage/12.10.2017/h1/Multi_12.10.17_h1_second_cut.mp4	1200.020	29.97	8	shell	Maintenance			STOP
747.770	D:/Soc_comp_footage/12.10.2017/h1/Multi_12.10.17_h1_second_cut.mp4	1200.020	29.97	7	digging	Maintenance			START
748.016	D:/Soc_comp_footage/12.10.2017/h1/Multi_12.10.17_h1_second_cut.mp4	1200.020	29.97	8	digging	Maintenance			STOP
748.273	D:/Soc_comp_footage/12.10.2017/h1/Multi_12.10.17_h1_second_cut.mp4	1200.020	29.97	1	S-bend	Restrained aggression	conspecific 3		STOP
748.767	D:/Soc_comp_footage/12.10.2017/h1/Multi_12.10.17_h1_second_cut.mp4	1200.020	29.97	6	digging	Maintenance			START
749.515	D:/Soc_comp_footage/12.10.2017/h1/Multi_12.10.17_h1_second_cut.mp4	1200.020	29.97	1	digging	Maintenance			START
749.516	D:/Soc_comp_footage/12.10.2017/h1/Multi_12.10.17_h1_second_cut.mp4	1200.020	29.97	6	digging	Maintenance			STOP
750.267	D:/Soc_comp_footage/12.10.2017/h1/Multi_12.10.17_h1_second_cut.mp4	1200.020	29.97	1	digging	Maintenance			STOP
750.515	D:/Soc_comp_footage/12.10.2017/h1/Multi_12.10.17_h1_second_cut.mp4	1200.020	29.97	8	shell	Maintenance			START
751.017	D:/Soc_comp_footage/12.10.2017/h1/Multi_12.10.17_h1_second_cut.mp4	1200.020	29.97	7	digging	Maintenance			STOP
751.266	D:/Soc_comp_footage/12.10.2017/h1/Multi_12.10.17_h1_second_cut.mp4	1200.020	29.97	6	shell	Maintenance			STOP
752.017	D:/Soc_comp_footage/12.10.2017/h1/Multi_12.10.17_h1_second_cut.mp4	1200.020	29.97	1	digging	Maintenance			START
752.303	D:/Soc_comp_footage/12.10.2017/h1/Multi_12.10.17_h1_second_cut.mp4	1200.020	29.97	9	S-bend	Restrained aggression	1	unsure; very subtle, rather "C-Bend" than S-Bend	START
753.052	D:/Soc_comp_footage/12.10.2017/h1/Multi_12.10.17_h1_second_cut.mp4	1200.020	29.97	9	shell	Maintenance			STOP
753.606	D:/Soc_comp_footage/12.10.2017/h1/Multi_12.10.17_h1_second_cut.mp4	1200.020	29.97	8	digging	Maintenance			START
754.358	D:/Soc_comp_footage/12.10.2017/h1/Multi_12.10.17_h1_second_cut.mp4	1200.020	29.97	6	digging	Maintenance			START
754.515	D:/Soc_comp_footage/12.10.2017/h1/Multi_12.10.17_h1_second_cut.mp4	1200.020	29.97	1	digging	Maintenance			STOP
754.551	D:/Soc_comp_footage/12.10.2017/h1/Multi_12.10.17_h1_second_cut.mp4	1200.020	29.97	9	S-bend	Restrained aggression	1	unsure; very subtle, rather "C-Bend" than S-Bend	STOP
754.552	D:/Soc_comp_footage/12.10.2017/h1/Multi_12.10.17_h1_second_cut.mp4	1200.020	29.97	9	head jolting	Restrained aggression	1	unsure if directed to ind. 1	START
754.803	D:/Soc_comp_footage/12.10.2017/h1/Multi_12.10.17_h1_second_cut.mp4	1200.020	29.97	9	head jolting	Restrained aggression	1	unsure if directed to ind. 1	STOP
755.021	D:/Soc_comp_footage/12.10.2017/h1/Multi_12.10.17_h1_second_cut.mp4	1200.020	29.97	8	shell	Maintenance			STOP
755.856	D:/Soc_comp_footage/12.10.2017/h1/Multi_12.10.17_h1_second_cut.mp4	1200.020	29.97	8	digging	Maintenance			STOP
756.107	D:/Soc_comp_footage/12.10.2017/h1/Multi_12.10.17_h1_second_cut.mp4	1200.020	29.97	6	digging	Maintenance			STOP
756.606	D:/Soc_comp_footage/12.10.2017/h1/Multi_12.10.17_h1_second_cut.mp4	1200.020	29.97	7	S-bend	Restrained aggression	8	unsure if directed to ind. 8 or 1!	START
757.358	D:/Soc_comp_footage/12.10.2017/h1/Multi_12.10.17_h1_second_cut.mp4	1200.020	29.97	7	S-bend	Restrained aggression	8	unsure if directed to ind. 8 or 1!	STOP
757.606	D:/Soc_comp_footage/12.10.2017/h1/Multi_12.10.17_h1_second_cut.mp4	1200.020	29.97	7	S-bend	Restrained aggression	8	unsure if directed to ind. 8 or 1!	START
757.858	D:/Soc_comp_footage/12.10.2017/h1/Multi_12.10.17_h1_second_cut.mp4	1200.020	29.97	7	S-bend	Restrained aggression	8	unsure if directed to ind. 8 or 1!	STOP
758.356	D:/Soc_comp_footage/12.10.2017/h1/Multi_12.10.17_h1_second_cut.mp4	1200.020	29.97	7	S-bend	Restrained aggression	8	unsure if directed to ind. 8 or 1!	START
759.106	D:/Soc_comp_footage/12.10.2017/h1/Multi_12.10.17_h1_second_cut.mp4	1200.020	29.97	8	shell	Maintenance			START
759.607	D:/Soc_comp_footage/12.10.2017/h1/Multi_12.10.17_h1_second_cut.mp4	1200.020	29.97	7	S-bend	Restrained aggression	8	unsure if directed to ind. 8 or 1!	STOP
759.699	D:/Soc_comp_footage/12.10.2017/h1/Multi_12.10.17_h1_second_cut.mp4	1200.020	29.97	6	shell	Maintenance			START
760.449	D:/Soc_comp_footage/12.10.2017/h1/Multi_12.10.17_h1_second_cut.mp4	1200.020	29.97	6	carrying	Maintenance			START
760.449	D:/Soc_comp_footage/12.10.2017/h1/Multi_12.10.17_h1_second_cut.mp4	1200.020	29.97	6	digging	Maintenance			START
760.644	D:/Soc_comp_footage/12.10.2017/h1/Multi_12.10.17_h1_second_cut.mp4	1200.020	29.97	9	shell	Maintenance			START
761.449	D:/Soc_comp_footage/12.10.2017/h1/Multi_12.10.17_h1_second_cut.mp4	1200.020	29.97	6	shell	Maintenance			STOP
762.199	D:/Soc_comp_footage/12.10.2017/h1/Multi_12.10.17_h1_second_cut.mp4	1200.020	29.97	5	shell	Maintenance			START
762.449	D:/Soc_comp_footage/12.10.2017/h1/Multi_12.10.17_h1_second_cut.mp4	1200.020	29.97	6	carrying	Maintenance			STOP
762.449	D:/Soc_comp_footage/12.10.2017/h1/Multi_12.10.17_h1_second_cut.mp4	1200.020	29.97	6	digging	Maintenance			STOP
762.449	D:/Soc_comp_footage/12.10.2017/h1/Multi_12.10.17_h1_second_cut.mp4	1200.020	29.97	8	digging	Maintenance			START
763.448	D:/Soc_comp_footage/12.10.2017/h1/Multi_12.10.17_h1_second_cut.mp4	1200.020	29.97	5	shell	Maintenance			STOP
763.699	D:/Soc_comp_footage/12.10.2017/h1/Multi_12.10.17_h1_second_cut.mp4	1200.020	29.97	8	shell	Maintenance			STOP
763.700	D:/Soc_comp_footage/12.10.2017/h1/Multi_12.10.17_h1_second_cut.mp4	1200.020	29.97	2	shell	Maintenance			START
764.448	D:/Soc_comp_footage/12.10.2017/h1/Multi_12.10.17_h1_second_cut.mp4	1200.020	29.97	8	digging	Maintenance			STOP
764.949	D:/Soc_comp_footage/12.10.2017/h1/Multi_12.10.17_h1_second_cut.mp4	1200.020	29.97	2	shell	Maintenance			STOP
774.291	D:/Soc_comp_footage/12.10.2017/h1/Multi_12.10.17_h1_second_cut.mp4	1200.020	29.97	2	shell	Maintenance			START
784.384	D:/Soc_comp_footage/12.10.2017/h1/Multi_12.10.17_h1_second_cut.mp4	1200.020	29.97	2	shell	Maintenance			STOP
787.973	D:/Soc_comp_footage/12.10.2017/h1/Multi_12.10.17_h1_second_cut.mp4	1200.020	29.97	8	shell	Maintenance			START
788.225	D:/Soc_comp_footage/12.10.2017/h1/Multi_12.10.17_h1_second_cut.mp4	1200.020	29.97	7	shell	Maintenance			START
788.725	D:/Soc_comp_footage/12.10.2017/h1/Multi_12.10.17_h1_second_cut.mp4	1200.020	29.97	7	digging	Maintenance			START
788.973	D:/Soc_comp_footage/12.10.2017/h1/Multi_12.10.17_h1_second_cut.mp4	1200.020	29.97	7	shell	Maintenance			STOP
790.725	D:/Soc_comp_footage/12.10.2017/h1/Multi_12.10.17_h1_second_cut.mp4	1200.020	29.97	7	digging	Maintenance			STOP
791.475	D:/Soc_comp_footage/12.10.2017/h1/Multi_12.10.17_h1_second_cut.mp4	1200.020	29.97	8	digging	Maintenance			START
792.724	D:/Soc_comp_footage/12.10.2017/h1/Multi_12.10.17_h1_second_cut.mp4	1200.020	29.97	8	shell	Maintenance			STOP
793.225	D:/Soc_comp_footage/12.10.2017/h1/Multi_12.10.17_h1_second_cut.mp4	1200.020	29.97	7	shell	Maintenance			START
793.315	D:/Soc_comp_footage/12.10.2017/h1/Multi_12.10.17_h1_second_cut.mp4	1200.020	29.97	8	digging	Maintenance			STOP
793.566	D:/Soc_comp_footage/12.10.2017/h1/Multi_12.10.17_h1_second_cut.mp4	1200.020	29.97	7	digging	Maintenance			START
793.816	D:/Soc_comp_footage/12.10.2017/h1/Multi_12.10.17_h1_second_cut.mp4	1200.020	29.97	7	shell	Maintenance			STOP
795.567	D:/Soc_comp_footage/12.10.2017/h1/Multi_12.10.17_h1_second_cut.mp4	1200.020	29.97	7	digging	Maintenance			STOP
796.316	D:/Soc_comp_footage/12.10.2017/h1/Multi_12.10.17_h1_second_cut.mp4	1200.020	29.97	5	S-bend	Restrained aggression	1	unsure if S-Bend; unsure if directed to ind. 1!	START
796.566	D:/Soc_comp_footage/12.10.2017/h1/Multi_12.10.17_h1_second_cut.mp4	1200.020	29.97	8	shell	Maintenance			START
796.815	D:/Soc_comp_footage/12.10.2017/h1/Multi_12.10.17_h1_second_cut.mp4	1200.020	29.97	5	S-bend	Restrained aggression	1	unsure if S-Bend; unsure if directed to ind. 1!	STOP
798.566	D:/Soc_comp_footage/12.10.2017/h1/Multi_12.10.17_h1_second_cut.mp4	1200.020	29.97	5	S-bend	Restrained aggression	1	unsure if S-Bend; unsure if directed to ind. 1!	START
798.568	D:/Soc_comp_footage/12.10.2017/h1/Multi_12.10.17_h1_second_cut.mp4	1200.020	29.97	7	shell	Maintenance			START
799.066	D:/Soc_comp_footage/12.10.2017/h1/Multi_12.10.17_h1_second_cut.mp4	1200.020	29.97	5	S-bend	Restrained aggression	1	unsure if S-Bend; unsure if directed to ind. 1!	STOP
799.068	D:/Soc_comp_footage/12.10.2017/h1/Multi_12.10.17_h1_second_cut.mp4	1200.020	29.97	7	digging	Maintenance			START
799.566	D:/Soc_comp_footage/12.10.2017/h1/Multi_12.10.17_h1_second_cut.mp4	1200.020	29.97	7	shell	Maintenance			STOP
800.066	D:/Soc_comp_footage/12.10.2017/h1/Multi_12.10.17_h1_second_cut.mp4	1200.020	29.97	8	digging	Maintenance			START
801.073	D:/Soc_comp_footage/12.10.2017/h1/Multi_12.10.17_h1_second_cut.mp4	1200.020	29.97	7	digging	Maintenance			STOP
801.568	D:/Soc_comp_footage/12.10.2017/h1/Multi_12.10.17_h1_second_cut.mp4	1200.020	29.97	8	shell	Maintenance			STOP
801.660	D:/Soc_comp_footage/12.10.2017/h1/Multi_12.10.17_h1_second_cut.mp4	1200.020	29.97	5	S-bend	Restrained aggression	1	unsure if S-Bend; unsure if directed to ind. 1!	START
802.316	D:/Soc_comp_footage/12.10.2017/h1/Multi_12.10.17_h1_second_cut.mp4	1200.020	29.97	8	digging	Maintenance			STOP
802.908	D:/Soc_comp_footage/12.10.2017/h1/Multi_12.10.17_h1_second_cut.mp4	1200.020	29.97	5	S-bend	Restrained aggression	1	unsure if S-Bend; unsure if directed to ind. 1!	STOP
803.660	D:/Soc_comp_footage/12.10.2017/h1/Multi_12.10.17_h1_second_cut.mp4	1200.020	29.97	7	shell	Maintenance			START
804.159	D:/Soc_comp_footage/12.10.2017/h1/Multi_12.10.17_h1_second_cut.mp4	1200.020	29.97	7	digging	Maintenance			START
804.912	D:/Soc_comp_footage/12.10.2017/h1/Multi_12.10.17_h1_second_cut.mp4	1200.020	29.97	7	shell	Maintenance			STOP
805.658	D:/Soc_comp_footage/12.10.2017/h1/Multi_12.10.17_h1_second_cut.mp4	1200.020	29.97	8	shell escape	Escape	1		START
806.159	D:/Soc_comp_footage/12.10.2017/h1/Multi_12.10.17_h1_second_cut.mp4	1200.020	29.97	7	digging	Maintenance			STOP
808.159	D:/Soc_comp_footage/12.10.2017/h1/Multi_12.10.17_h1_second_cut.mp4	1200.020	29.97	7	shell	Maintenance			START
808.660	D:/Soc_comp_footage/12.10.2017/h1/Multi_12.10.17_h1_second_cut.mp4	1200.020	29.97	7	digging	Maintenance			START
809.158	D:/Soc_comp_footage/12.10.2017/h1/Multi_12.10.17_h1_second_cut.mp4	1200.020	29.97	7	shell	Maintenance			STOP
809.750	D:/Soc_comp_footage/12.10.2017/h1/Multi_12.10.17_h1_second_cut.mp4	1200.020	29.97	8	digging	Maintenance			START
810.748	D:/Soc_comp_footage/12.10.2017/h1/Multi_12.10.17_h1_second_cut.mp4	1200.020	29.97	7	digging	Maintenance			STOP
811.248	D:/Soc_comp_footage/12.10.2017/h1/Multi_12.10.17_h1_second_cut.mp4	1200.020	29.97	8	shell escape	Escape	1		STOP
811.998	D:/Soc_comp_footage/12.10.2017/h1/Multi_12.10.17_h1_second_cut.mp4	1200.020	29.97	8	digging	Maintenance			STOP
814.429	D:/Soc_comp_footage/12.10.2017/h1/Multi_12.10.17_h1_second_cut.mp4	1200.020	29.97	8	shell	Maintenance			START
815.002	D:/Soc_comp_footage/12.10.2017/h1/Multi_12.10.17_h1_second_cut.mp4	1200.020	29.97	7	shell	Maintenance			START
815.251	D:/Soc_comp_footage/12.10.2017/h1/Multi_12.10.17_h1_second_cut.mp4	1200.020	29.97	2	shell	Maintenance			START
815.502	D:/Soc_comp_footage/12.10.2017/h1/Multi_12.10.17_h1_second_cut.mp4	1200.020	29.97	7	digging	Maintenance			START
815.749	D:/Soc_comp_footage/12.10.2017/h1/Multi_12.10.17_h1_second_cut.mp4	1200.020	29.97	7	shell	Maintenance			STOP
815.749	D:/Soc_comp_footage/12.10.2017/h1/Multi_12.10.17_h1_second_cut.mp4	1200.020	29.97	8	digging	Maintenance			START
817.001	D:/Soc_comp_footage/12.10.2017/h1/Multi_12.10.17_h1_second_cut.mp4	1200.020	29.97	7	digging	Maintenance			STOP
817.002	D:/Soc_comp_footage/12.10.2017/h1/Multi_12.10.17_h1_second_cut.mp4	1200.020	29.97	8	shell	Maintenance			STOP
818.005	D:/Soc_comp_footage/12.10.2017/h1/Multi_12.10.17_h1_second_cut.mp4	1200.020	29.97	8	digging	Maintenance			STOP
820.499	D:/Soc_comp_footage/12.10.2017/h1/Multi_12.10.17_h1_second_cut.mp4	1200.020	29.97	7	S-bend	Restrained aggression	1		START
821.341	D:/Soc_comp_footage/12.10.2017/h1/Multi_12.10.17_h1_second_cut.mp4	1200.020	29.97	7	S-bend	Restrained aggression	1		STOP
822.499	D:/Soc_comp_footage/12.10.2017/h1/Multi_12.10.17_h1_second_cut.mp4	1200.020	29.97	6	shell	Maintenance			START
822.841	D:/Soc_comp_footage/12.10.2017/h1/Multi_12.10.17_h1_second_cut.mp4	1200.020	29.97	7	tail quiver	Submissive behavior	1	unsure if tail quiver!; (unsure if directed to ind. 1)	START
823.091	D:/Soc_comp_footage/12.10.2017/h1/Multi_12.10.17_h1_second_cut.mp4	1200.020	29.97	6	digging	Maintenance			START
823.342	D:/Soc_comp_footage/12.10.2017/h1/Multi_12.10.17_h1_second_cut.mp4	1200.020	29.97	7	tail quiver	Submissive behavior	1	unsure if tail quiver!; (unsure if directed to ind. 1)	STOP
824.035	D:/Soc_comp_footage/12.10.2017/h1/Multi_12.10.17_h1_second_cut.mp4	1200.020	29.97	9	shell	Maintenance			STOP
824.249	D:/Soc_comp_footage/12.10.2017/h1/Multi_12.10.17_h1_second_cut.mp4	1200.020	29.97	6	shell	Maintenance			STOP
824.287	D:/Soc_comp_footage/12.10.2017/h1/Multi_12.10.17_h1_second_cut.mp4	1200.020	29.97	9	S-bend	Restrained aggression	1	unsure if S-bend or rather "C-Bend", very subtle	START
824.998	D:/Soc_comp_footage/12.10.2017/h1/Multi_12.10.17_h1_second_cut.mp4	1200.020	29.97	2	shell	Maintenance			STOP
825.290	D:/Soc_comp_footage/12.10.2017/h1/Multi_12.10.17_h1_second_cut.mp4	1200.020	29.97	9	S-bend	Restrained aggression	1	unsure if S-bend or rather "C-Bend", very subtle	STOP
825.342	D:/Soc_comp_footage/12.10.2017/h1/Multi_12.10.17_h1_second_cut.mp4	1200.020	29.97	8	shell	Maintenance			START
825.591	D:/Soc_comp_footage/12.10.2017/h1/Multi_12.10.17_h1_second_cut.mp4	1200.020	29.97	7	shell	Maintenance			START
825.840	D:/Soc_comp_footage/12.10.2017/h1/Multi_12.10.17_h1_second_cut.mp4	1200.020	29.97	7	digging	Maintenance			START
826.339	D:/Soc_comp_footage/12.10.2017/h1/Multi_12.10.17_h1_second_cut.mp4	1200.020	29.97	7	shell	Maintenance			STOP
826.593	D:/Soc_comp_footage/12.10.2017/h1/Multi_12.10.17_h1_second_cut.mp4	1200.020	29.97	6	digging	Maintenance			STOP
827.935	D:/Soc_comp_footage/12.10.2017/h1/Multi_12.10.17_h1_second_cut.mp4	1200.020	29.97	7	digging	Maintenance			STOP
831.434	D:/Soc_comp_footage/12.10.2017/h1/Multi_12.10.17_h1_second_cut.mp4	1200.020	29.97	6	shell	Maintenance			START
831.435	D:/Soc_comp_footage/12.10.2017/h1/Multi_12.10.17_h1_second_cut.mp4	1200.020	29.97	7	shell	Maintenance			START
831.934	D:/Soc_comp_footage/12.10.2017/h1/Multi_12.10.17_h1_second_cut.mp4	1200.020	29.97	6	digging	Maintenance			START
831.934	D:/Soc_comp_footage/12.10.2017/h1/Multi_12.10.17_h1_second_cut.mp4	1200.020	29.97	7	digging	Maintenance			START
832.681	D:/Soc_comp_footage/12.10.2017/h1/Multi_12.10.17_h1_second_cut.mp4	1200.020	29.97	7	shell	Maintenance			STOP
832.938	D:/Soc_comp_footage/12.10.2017/h1/Multi_12.10.17_h1_second_cut.mp4	1200.020	29.97	6	shell	Maintenance			STOP
834.182	D:/Soc_comp_footage/12.10.2017/h1/Multi_12.10.17_h1_second_cut.mp4	1200.020	29.97	6	digging	Maintenance			STOP
834.184	D:/Soc_comp_footage/12.10.2017/h1/Multi_12.10.17_h1_second_cut.mp4	1200.020	29.97	7	digging	Maintenance			STOP
835.091	D:/Soc_comp_footage/12.10.2017/h1/Multi_12.10.17_h1_second_cut.mp4	1200.020	29.97	8	shell	Maintenance			STOP
836.044	D:/Soc_comp_footage/12.10.2017/h1/Multi_12.10.17_h1_second_cut.mp4	1200.020	29.97	9	shell	Maintenance			START
836.778	D:/Soc_comp_footage/12.10.2017/h1/Multi_12.10.17_h1_second_cut.mp4	1200.020	29.97	7	shell	Maintenance			START
837.027	D:/Soc_comp_footage/12.10.2017/h1/Multi_12.10.17_h1_second_cut.mp4	1200.020	29.97	7	carrying	Maintenance			START
837.027	D:/Soc_comp_footage/12.10.2017/h1/Multi_12.10.17_h1_second_cut.mp4	1200.020	29.97	7	digging	Maintenance			START
837.777	D:/Soc_comp_footage/12.10.2017/h1/Multi_12.10.17_h1_second_cut.mp4	1200.020	29.97	7	shell	Maintenance			STOP
839.275	D:/Soc_comp_footage/12.10.2017/h1/Multi_12.10.17_h1_second_cut.mp4	1200.020	29.97	7	carrying	Maintenance			STOP
839.275	D:/Soc_comp_footage/12.10.2017/h1/Multi_12.10.17_h1_second_cut.mp4	1200.020	29.97	7	digging	Maintenance			STOP
842.028	D:/Soc_comp_footage/12.10.2017/h1/Multi_12.10.17_h1_second_cut.mp4	1200.020	29.97	2	digging	Maintenance			START
843.776	D:/Soc_comp_footage/12.10.2017/h1/Multi_12.10.17_h1_second_cut.mp4	1200.020	29.97	2	digging	Maintenance			STOP
848.616	D:/Soc_comp_footage/12.10.2017/h1/Multi_12.10.17_h1_second_cut.mp4	1200.020	29.97	2	S-bend	Restrained aggression	1	unsure if directed to ind. 1 (or 6)	START
848.776	D:/Soc_comp_footage/12.10.2017/h1/Multi_12.10.17_h1_second_cut.mp4	1200.020	29.97	8	shell	Maintenance			START
849.118	D:/Soc_comp_footage/12.10.2017/h1/Multi_12.10.17_h1_second_cut.mp4	1200.020	29.97	2	S-bend	Restrained aggression	1	unsure if directed to ind. 1 (or 6)	STOP
849.367	D:/Soc_comp_footage/12.10.2017/h1/Multi_12.10.17_h1_second_cut.mp4	1200.020	29.97	5	shell	Maintenance			START
850.116	D:/Soc_comp_footage/12.10.2017/h1/Multi_12.10.17_h1_second_cut.mp4	1200.020	29.97	6	shell	Maintenance			START
850.118	D:/Soc_comp_footage/12.10.2017/h1/Multi_12.10.17_h1_second_cut.mp4	1200.020	29.97	1	bumping	Affiliative behavior	6	unsure if this is bumping or ramming	START
850.562	D:/Soc_comp_footage/12.10.2017/h1/Multi_12.10.17_h1_second_cut.mp4	1200.020	29.97	9	shell	Maintenance			STOP
850.617	D:/Soc_comp_footage/12.10.2017/h1/Multi_12.10.17_h1_second_cut.mp4	1200.020	29.97	1	bumping	Affiliative behavior	6	unsure if this is bumping or ramming	STOP
850.865	D:/Soc_comp_footage/12.10.2017/h1/Multi_12.10.17_h1_second_cut.mp4	1200.020	29.97	2	shell	Maintenance			START
850.867	D:/Soc_comp_footage/12.10.2017/h1/Multi_12.10.17_h1_second_cut.mp4	1200.020	29.97	6	shell	Maintenance			STOP
851.116	D:/Soc_comp_footage/12.10.2017/h1/Multi_12.10.17_h1_second_cut.mp4	1200.020	29.97	7	shell	Maintenance			START
851.116	D:/Soc_comp_footage/12.10.2017/h1/Multi_12.10.17_h1_second_cut.mp4	1200.020	29.97	8	tail quiver	Submissive behavior	6	unsure if tail quiver; unsure if directed to ind. 6,2,1!	START
851.208	D:/Soc_comp_footage/12.10.2017/h1/Multi_12.10.17_h1_second_cut.mp4	1200.020	29.97	8	shell	Maintenance			STOP
851.709	D:/Soc_comp_footage/12.10.2017/h1/Multi_12.10.17_h1_second_cut.mp4	1200.020	29.97	8	tail quiver	Submissive behavior	6	unsure if tail quiver; unsure if directed to ind. 6,2,1!	STOP
852.207	D:/Soc_comp_footage/12.10.2017/h1/Multi_12.10.17_h1_second_cut.mp4	1200.020	29.97	2	shell	Maintenance			STOP
852.456	D:/Soc_comp_footage/12.10.2017/h1/Multi_12.10.17_h1_second_cut.mp4	1200.020	29.97	1	shell	Maintenance			START
852.458	D:/Soc_comp_footage/12.10.2017/h1/Multi_12.10.17_h1_second_cut.mp4	1200.020	29.97	7	digging	Maintenance			START
852.711	D:/Soc_comp_footage/12.10.2017/h1/Multi_12.10.17_h1_second_cut.mp4	1200.020	29.97	8	shell	Maintenance			START
853.458	D:/Soc_comp_footage/12.10.2017/h1/Multi_12.10.17_h1_second_cut.mp4	1200.020	29.97	7	shell	Maintenance			STOP
855.207	D:/Soc_comp_footage/12.10.2017/h1/Multi_12.10.17_h1_second_cut.mp4	1200.020	29.97	7	digging	Maintenance			STOP
855.208	D:/Soc_comp_footage/12.10.2017/h1/Multi_12.10.17_h1_second_cut.mp4	1200.020	29.97	1	shell	Maintenance			STOP
856.965	D:/Soc_comp_footage/12.10.2017/h1/Multi_12.10.17_h1_second_cut.mp4	1200.020	29.97	7	shell	Maintenance			START
857.457	D:/Soc_comp_footage/12.10.2017/h1/Multi_12.10.17_h1_second_cut.mp4	1200.020	29.97	7	digging	Maintenance			START
857.960	D:/Soc_comp_footage/12.10.2017/h1/Multi_12.10.17_h1_second_cut.mp4	1200.020	29.97	7	shell	Maintenance			STOP
858.711	D:/Soc_comp_footage/12.10.2017/h1/Multi_12.10.17_h1_second_cut.mp4	1200.020	29.97	1	digging	Maintenance			START
859.457	D:/Soc_comp_footage/12.10.2017/h1/Multi_12.10.17_h1_second_cut.mp4	1200.020	29.97	7	digging	Maintenance			STOP
859.959	D:/Soc_comp_footage/12.10.2017/h1/Multi_12.10.17_h1_second_cut.mp4	1200.020	29.97	8	shell	Maintenance			STOP
860.456	D:/Soc_comp_footage/12.10.2017/h1/Multi_12.10.17_h1_second_cut.mp4	1200.020	29.97	2	S-bend	Restrained aggression	conspecific 1		START
860.994	D:/Soc_comp_footage/12.10.2017/h1/Multi_12.10.17_h1_second_cut.mp4	1200.020	29.97	9	tail quiver	Submissive behavior	None		START
861.299	D:/Soc_comp_footage/12.10.2017/h1/Multi_12.10.17_h1_second_cut.mp4	1200.020	29.97	2	S-bend	Restrained aggression	conspecific 1		STOP
861.459	D:/Soc_comp_footage/12.10.2017/h1/Multi_12.10.17_h1_second_cut.mp4	1200.020	29.97	1	digging	Maintenance			STOP
861.552	D:/Soc_comp_footage/12.10.2017/h1/Multi_12.10.17_h1_second_cut.mp4	1200.020	29.97	7	shell	Maintenance			START
861.746	D:/Soc_comp_footage/12.10.2017/h1/Multi_12.10.17_h1_second_cut.mp4	1200.020	29.97	9	tail quiver	Submissive behavior	None		STOP
862.052	D:/Soc_comp_footage/12.10.2017/h1/Multi_12.10.17_h1_second_cut.mp4	1200.020	29.97	7	digging	Maintenance			START
862.556	D:/Soc_comp_footage/12.10.2017/h1/Multi_12.10.17_h1_second_cut.mp4	1200.020	29.97	7	shell	Maintenance			STOP
864.054	D:/Soc_comp_footage/12.10.2017/h1/Multi_12.10.17_h1_second_cut.mp4	1200.020	29.97	7	digging	Maintenance			STOP
864.801	D:/Soc_comp_footage/12.10.2017/h1/Multi_12.10.17_h1_second_cut.mp4	1200.020	29.97	1	ramming	Overt aggression	2	unsure if ind. 2	START
864.801	D:/Soc_comp_footage/12.10.2017/h1/Multi_12.10.17_h1_second_cut.mp4	1200.020	29.97	2	shell escape	Escape	1		START
865.051	D:/Soc_comp_footage/12.10.2017/h1/Multi_12.10.17_h1_second_cut.mp4	1200.020	29.97	1	ramming	Overt aggression	2	unsure if ind. 2	STOP
866.299	D:/Soc_comp_footage/12.10.2017/h1/Multi_12.10.17_h1_second_cut.mp4	1200.020	29.97	2	shell escape	Escape	1		STOP
867.801	D:/Soc_comp_footage/12.10.2017/h1/Multi_12.10.17_h1_second_cut.mp4	1200.020	29.97	7	shell	Maintenance			START
868.301	D:/Soc_comp_footage/12.10.2017/h1/Multi_12.10.17_h1_second_cut.mp4	1200.020	29.97	8	shell	Maintenance			START
868.642	D:/Soc_comp_footage/12.10.2017/h1/Multi_12.10.17_h1_second_cut.mp4	1200.020	29.97	7	digging	Maintenance			START
869.141	D:/Soc_comp_footage/12.10.2017/h1/Multi_12.10.17_h1_second_cut.mp4	1200.020	29.97	7	shell	Maintenance			STOP
870.392	D:/Soc_comp_footage/12.10.2017/h1/Multi_12.10.17_h1_second_cut.mp4	1200.020	29.97	7	digging	Maintenance			STOP
870.642	D:/Soc_comp_footage/12.10.2017/h1/Multi_12.10.17_h1_second_cut.mp4	1200.020	29.97	8	shell	Maintenance			STOP
871.893	D:/Soc_comp_footage/12.10.2017/h1/Multi_12.10.17_h1_second_cut.mp4	1200.020	29.97	7	shell	Maintenance			START
872.892	D:/Soc_comp_footage/12.10.2017/h1/Multi_12.10.17_h1_second_cut.mp4	1200.020	29.97	7	carrying	Maintenance			START
872.892	D:/Soc_comp_footage/12.10.2017/h1/Multi_12.10.17_h1_second_cut.mp4	1200.020	29.97	7	digging	Maintenance			START
873.142	D:/Soc_comp_footage/12.10.2017/h1/Multi_12.10.17_h1_second_cut.mp4	1200.020	29.97	7	shell	Maintenance			STOP
874.142	D:/Soc_comp_footage/12.10.2017/h1/Multi_12.10.17_h1_second_cut.mp4	1200.020	29.97	7	carrying	Maintenance			STOP
874.142	D:/Soc_comp_footage/12.10.2017/h1/Multi_12.10.17_h1_second_cut.mp4	1200.020	29.97	7	digging	Maintenance			STOP
875.891	D:/Soc_comp_footage/12.10.2017/h1/Multi_12.10.17_h1_second_cut.mp4	1200.020	29.97	7	S-bend	Restrained aggression	1	unsure if directed to ind. 1 or 6	START
875.892	D:/Soc_comp_footage/12.10.2017/h1/Multi_12.10.17_h1_second_cut.mp4	1200.020	29.97	5	shell	Maintenance			STOP
875.985	D:/Soc_comp_footage/12.10.2017/h1/Multi_12.10.17_h1_second_cut.mp4	1200.020	29.97	7	S-bend	Restrained aggression	1	unsure if directed to ind. 1 or 6	STOP
876.486	D:/Soc_comp_footage/12.10.2017/h1/Multi_12.10.17_h1_second_cut.mp4	1200.020	29.97	7	S-bend	Restrained aggression	1	unsure if directed to ind. 1 or 6	START
876.982	D:/Soc_comp_footage/12.10.2017/h1/Multi_12.10.17_h1_second_cut.mp4	1200.020	29.97	7	S-bend	Restrained aggression	1	unsure if directed to ind. 1 or 6	STOP
877.233	D:/Soc_comp_footage/12.10.2017/h1/Multi_12.10.17_h1_second_cut.mp4	1200.020	29.97	1	fin spread	Restrained aggression	7	unsure; only head down visible; unsure if ind 7	START
877.642	D:/Soc_comp_footage/12.10.2017/h1/Multi_12.10.17_h1_second_cut.mp4	1200.020	29.97	8	shell	Maintenance			START
877.644	D:/Soc_comp_footage/12.10.2017/h1/Multi_12.10.17_h1_second_cut.mp4	1200.020	29.97	6	fin spread	Restrained aggression	7	unsure; only head down visible!	START
877.983	D:/Soc_comp_footage/12.10.2017/h1/Multi_12.10.17_h1_second_cut.mp4	1200.020	29.97	1	fin spread	Restrained aggression	7	unsure; only head down visible; unsure if ind 7	STOP
877.983	D:/Soc_comp_footage/12.10.2017/h1/Multi_12.10.17_h1_second_cut.mp4	1200.020	29.97	5	shell	Maintenance			START
878.233	D:/Soc_comp_footage/12.10.2017/h1/Multi_12.10.17_h1_second_cut.mp4	1200.020	29.97	6	fin spread	Restrained aggression	7	unsure; only head down visible!	STOP
878.233	D:/Soc_comp_footage/12.10.2017/h1/Multi_12.10.17_h1_second_cut.mp4	1200.020	29.97	8	shell	Maintenance			STOP
879.732	D:/Soc_comp_footage/12.10.2017/h1/Multi_12.10.17_h1_second_cut.mp4	1200.020	29.97	5	shell	Maintenance			STOP
880.484	D:/Soc_comp_footage/12.10.2017/h1/Multi_12.10.17_h1_second_cut.mp4	1200.020	29.97	5	shell	Maintenance			START
880.983	D:/Soc_comp_footage/12.10.2017/h1/Multi_12.10.17_h1_second_cut.mp4	1200.020	29.97	2	shell	Maintenance			START
880.983	D:/Soc_comp_footage/12.10.2017/h1/Multi_12.10.17_h1_second_cut.mp4	1200.020	29.97	8	shell	Maintenance			START
881.484	D:/Soc_comp_footage/12.10.2017/h1/Multi_12.10.17_h1_second_cut.mp4	1200.020	29.97	7	shell	Maintenance			START
881.985	D:/Soc_comp_footage/12.10.2017/h1/Multi_12.10.17_h1_second_cut.mp4	1200.020	29.97	7	digging	Maintenance			START
882.232	D:/Soc_comp_footage/12.10.2017/h1/Multi_12.10.17_h1_second_cut.mp4	1200.020	29.97	6	shell	Maintenance			START
882.483	D:/Soc_comp_footage/12.10.2017/h1/Multi_12.10.17_h1_second_cut.mp4	1200.020	29.97	7	shell	Maintenance			STOP
882.734	D:/Soc_comp_footage/12.10.2017/h1/Multi_12.10.17_h1_second_cut.mp4	1200.020	29.97	6	digging	Maintenance			START
883.483	D:/Soc_comp_footage/12.10.2017/h1/Multi_12.10.17_h1_second_cut.mp4	1200.020	29.97	8	shell	Maintenance			STOP
883.485	D:/Soc_comp_footage/12.10.2017/h1/Multi_12.10.17_h1_second_cut.mp4	1200.020	29.97	6	shell	Maintenance			STOP
884.231	D:/Soc_comp_footage/12.10.2017/h1/Multi_12.10.17_h1_second_cut.mp4	1200.020	29.97	7	digging	Maintenance			STOP
885.271	D:/Soc_comp_footage/12.10.2017/h1/Multi_12.10.17_h1_second_cut.mp4	1200.020	29.97	9	head jolting	Restrained aggression	None		START
885.520	D:/Soc_comp_footage/12.10.2017/h1/Multi_12.10.17_h1_second_cut.mp4	1200.020	29.97	9	head jolting	Restrained aggression	None		STOP
886.074	D:/Soc_comp_footage/12.10.2017/h1/Multi_12.10.17_h1_second_cut.mp4	1200.020	29.97	6	digging	Maintenance			STOP
886.825	D:/Soc_comp_footage/12.10.2017/h1/Multi_12.10.17_h1_second_cut.mp4	1200.020	29.97	7	shell	Maintenance			START
887.323	D:/Soc_comp_footage/12.10.2017/h1/Multi_12.10.17_h1_second_cut.mp4	1200.020	29.97	7	digging	Maintenance			START
887.825	D:/Soc_comp_footage/12.10.2017/h1/Multi_12.10.17_h1_second_cut.mp4	1200.020	29.97	7	shell	Maintenance			STOP
888.575	D:/Soc_comp_footage/12.10.2017/h1/Multi_12.10.17_h1_second_cut.mp4	1200.020	29.97	8	shell	Maintenance			START
888.823	D:/Soc_comp_footage/12.10.2017/h1/Multi_12.10.17_h1_second_cut.mp4	1200.020	29.97	7	digging	Maintenance			STOP
890.483	D:/Soc_comp_footage/12.10.2017/h1/Multi_12.10.17_h1_second_cut.mp4	1200.020	29.97	5	shell	Maintenance			STOP
891.329	D:/Soc_comp_footage/12.10.2017/h1/Multi_12.10.17_h1_second_cut.mp4	1200.020	29.97	1	shooting out	Restrained aggression	5		START
891.576	D:/Soc_comp_footage/12.10.2017/h1/Multi_12.10.17_h1_second_cut.mp4	1200.020	29.97	1	shooting out	Restrained aggression	5		STOP
892.909	D:/Soc_comp_footage/12.10.2017/h1/Multi_12.10.17_h1_second_cut.mp4	1200.020	29.97		presence of Dard	Presence			START
894.770	D:/Soc_comp_footage/12.10.2017/h1/Multi_12.10.17_h1_second_cut.mp4	1200.020	29.97	9	shell escape	Escape	L. dardennii		START
895.825	D:/Soc_comp_footage/12.10.2017/h1/Multi_12.10.17_h1_second_cut.mp4	1200.020	29.97	5	shell escape	Escape	L. dardennii		START
898.502	D:/Soc_comp_footage/12.10.2017/h1/Multi_12.10.17_h1_second_cut.mp4	1200.020	29.97		presence of Dard	Presence			STOP
898.580	D:/Soc_comp_footage/12.10.2017/h1/Multi_12.10.17_h1_second_cut.mp4	1200.020	29.97	8	shell	Maintenance			STOP
903.987	D:/Soc_comp_footage/12.10.2017/h1/Multi_12.10.17_h1_second_cut.mp4	1200.020	29.97	2	shell	Maintenance			STOP
905.204	D:/Soc_comp_footage/12.10.2017/h1/Multi_12.10.17_h1_second_cut.mp4	1200.020	29.97	9	shell escape	Escape	L. dardennii		STOP
905.234	D:/Soc_comp_footage/12.10.2017/h1/Multi_12.10.17_h1_second_cut.mp4	1200.020	29.97	6	shell	Maintenance			START
906.009	D:/Soc_comp_footage/12.10.2017/h1/Multi_12.10.17_h1_second_cut.mp4	1200.020	29.97	6	digging	Maintenance			START
907.008	D:/Soc_comp_footage/12.10.2017/h1/Multi_12.10.17_h1_second_cut.mp4	1200.020	29.97	6	shell	Maintenance			STOP
907.508	D:/Soc_comp_footage/12.10.2017/h1/Multi_12.10.17_h1_second_cut.mp4	1200.020	29.97	8	shell	Maintenance			START
908.759	D:/Soc_comp_footage/12.10.2017/h1/Multi_12.10.17_h1_second_cut.mp4	1200.020	29.97	7	shell	Maintenance			START
908.760	D:/Soc_comp_footage/12.10.2017/h1/Multi_12.10.17_h1_second_cut.mp4	1200.020	29.97	6	digging	Maintenance			STOP
909.712	D:/Soc_comp_footage/12.10.2017/h1/Multi_12.10.17_h1_second_cut.mp4	1200.020	29.97	9	shell	Maintenance			START
911.759	D:/Soc_comp_footage/12.10.2017/h1/Multi_12.10.17_h1_second_cut.mp4	1200.020	29.97	7	shell	Maintenance			STOP
912.514	D:/Soc_comp_footage/12.10.2017/h1/Multi_12.10.17_h1_second_cut.mp4	1200.020	29.97	6	shell	Maintenance			START
913.757	D:/Soc_comp_footage/12.10.2017/h1/Multi_12.10.17_h1_second_cut.mp4	1200.020	29.97	8	shell	Maintenance			STOP
913.850	D:/Soc_comp_footage/12.10.2017/h1/Multi_12.10.17_h1_second_cut.mp4	1200.020	29.97	7	shell	Maintenance			START
914.046	D:/Soc_comp_footage/12.10.2017/h1/Multi_12.10.17_h1_second_cut.mp4	1200.020	29.97	9	shell	Maintenance			STOP
914.351	D:/Soc_comp_footage/12.10.2017/h1/Multi_12.10.17_h1_second_cut.mp4	1200.020	29.97	7	digging	Maintenance			START
914.672	D:/Soc_comp_footage/12.10.2017/h1/Multi_12.10.17_h1_second_cut.mp4	1200.020	29.97	2	shell	Maintenance			START
915.354	D:/Soc_comp_footage/12.10.2017/h1/Multi_12.10.17_h1_second_cut.mp4	1200.020	29.97	7	shell	Maintenance			STOP
916.262	D:/Soc_comp_footage/12.10.2017/h1/Multi_12.10.17_h1_second_cut.mp4	1200.020	29.97	6	shell	Maintenance			STOP
916.851	D:/Soc_comp_footage/12.10.2017/h1/Multi_12.10.17_h1_second_cut.mp4	1200.020	29.97	7	digging	Maintenance			STOP
917.103	D:/Soc_comp_footage/12.10.2017/h1/Multi_12.10.17_h1_second_cut.mp4	1200.020	29.97	1	operculum spread	Restrained aggression	7		START
917.599	D:/Soc_comp_footage/12.10.2017/h1/Multi_12.10.17_h1_second_cut.mp4	1200.020	29.97	8	shell	Maintenance			START
917.850	D:/Soc_comp_footage/12.10.2017/h1/Multi_12.10.17_h1_second_cut.mp4	1200.020	29.97	1	operculum spread	Restrained aggression	7		STOP
917.850	D:/Soc_comp_footage/12.10.2017/h1/Multi_12.10.17_h1_second_cut.mp4	1200.020	29.97	7	tail quiver	Submissive behavior	1	unsure if tail quiver or subtle S-Bend!	START
919.600	D:/Soc_comp_footage/12.10.2017/h1/Multi_12.10.17_h1_second_cut.mp4	1200.020	29.97	7	tail quiver	Submissive behavior	1	unsure if tail quiver or subtle S-Bend!	STOP
920.849	D:/Soc_comp_footage/12.10.2017/h1/Multi_12.10.17_h1_second_cut.mp4	1200.020	29.97	6	shell	Maintenance			START
920.942	D:/Soc_comp_footage/12.10.2017/h1/Multi_12.10.17_h1_second_cut.mp4	1200.020	29.97	6	digging	Maintenance			START
921.943	D:/Soc_comp_footage/12.10.2017/h1/Multi_12.10.17_h1_second_cut.mp4	1200.020	29.97	6	shell	Maintenance			STOP
922.138	D:/Soc_comp_footage/12.10.2017/h1/Multi_12.10.17_h1_second_cut.mp4	1200.020	29.97	9	shell	Maintenance			START
922.192	D:/Soc_comp_footage/12.10.2017/h1/Multi_12.10.17_h1_second_cut.mp4	1200.020	29.97	8	shell	Maintenance			STOP
923.193	D:/Soc_comp_footage/12.10.2017/h1/Multi_12.10.17_h1_second_cut.mp4	1200.020	29.97	6	digging	Maintenance			STOP
923.941	D:/Soc_comp_footage/12.10.2017/h1/Multi_12.10.17_h1_second_cut.mp4	1200.020	29.97	7	shell	Maintenance			START
924.194	D:/Soc_comp_footage/12.10.2017/h1/Multi_12.10.17_h1_second_cut.mp4	1200.020	29.97	7	digging	Maintenance			START
924.698	D:/Soc_comp_footage/12.10.2017/h1/Multi_12.10.17_h1_second_cut.mp4	1200.020	29.97	7	shell	Maintenance			STOP
925.191	D:/Soc_comp_footage/12.10.2017/h1/Multi_12.10.17_h1_second_cut.mp4	1200.020	29.97	8	shell	Maintenance			START
925.194	D:/Soc_comp_footage/12.10.2017/h1/Multi_12.10.17_h1_second_cut.mp4	1200.020	29.97	1	digging	Maintenance			START
925.446	D:/Soc_comp_footage/12.10.2017/h1/Multi_12.10.17_h1_second_cut.mp4	1200.020	29.97	6	shell	Maintenance			START
925.940	D:/Soc_comp_footage/12.10.2017/h1/Multi_12.10.17_h1_second_cut.mp4	1200.020	29.97	7	digging	Maintenance			STOP
926.442	D:/Soc_comp_footage/12.10.2017/h1/Multi_12.10.17_h1_second_cut.mp4	1200.020	29.97	1	digging	Maintenance			STOP
928.172	D:/Soc_comp_footage/12.10.2017/h1/Multi_12.10.17_h1_second_cut.mp4	1200.020	29.97	2	shell	Maintenance			STOP
929.696	D:/Soc_comp_footage/12.10.2017/h1/Multi_12.10.17_h1_second_cut.mp4	1200.020	29.97	6	shell	Maintenance			STOP
931.034	D:/Soc_comp_footage/12.10.2017/h1/Multi_12.10.17_h1_second_cut.mp4	1200.020	29.97	7	shell	Maintenance			START
931.285	D:/Soc_comp_footage/12.10.2017/h1/Multi_12.10.17_h1_second_cut.mp4	1200.020	29.97	7	digging	Maintenance			START
931.700	D:/Soc_comp_footage/12.10.2017/h1/Multi_12.10.17_h1_second_cut.mp4	1200.020	29.97	7	shell	Maintenance			STOP
931.785	D:/Soc_comp_footage/12.10.2017/h1/Multi_12.10.17_h1_second_cut.mp4	1200.020	29.97	8	shell	Maintenance			STOP
933.046	D:/Soc_comp_footage/12.10.2017/h1/Multi_12.10.17_h1_second_cut.mp4	1200.020	29.97	7	digging	Maintenance			STOP
933.479	D:/Soc_comp_footage/12.10.2017/h1/Multi_12.10.17_h1_second_cut.mp4	1200.020	29.97	9	shell	Maintenance			STOP
935.627	D:/Soc_comp_footage/12.10.2017/h1/Multi_12.10.17_h1_second_cut.mp4	1200.020	29.97	6	shell	Maintenance			START
935.785	D:/Soc_comp_footage/12.10.2017/h1/Multi_12.10.17_h1_second_cut.mp4	1200.020	29.97	7	shell	Maintenance			START
936.125	D:/Soc_comp_footage/12.10.2017/h1/Multi_12.10.17_h1_second_cut.mp4	1200.020	29.97	7	digging	Maintenance			START
936.375	D:/Soc_comp_footage/12.10.2017/h1/Multi_12.10.17_h1_second_cut.mp4	1200.020	29.97	6	digging	Maintenance			START
936.818	D:/Soc_comp_footage/12.10.2017/h1/Multi_12.10.17_h1_second_cut.mp4	1200.020	29.97	9	shell	Maintenance			START
936.874	D:/Soc_comp_footage/12.10.2017/h1/Multi_12.10.17_h1_second_cut.mp4	1200.020	29.97	7	shell	Maintenance			STOP
937.286	D:/Soc_comp_footage/12.10.2017/h1/Multi_12.10.17_h1_second_cut.mp4	1200.020	29.97	6	shell	Maintenance			STOP
938.123	D:/Soc_comp_footage/12.10.2017/h1/Multi_12.10.17_h1_second_cut.mp4	1200.020	29.97	7	digging	Maintenance			STOP
938.534	D:/Soc_comp_footage/12.10.2017/h1/Multi_12.10.17_h1_second_cut.mp4	1200.020	29.97	6	digging	Maintenance			STOP
939.349	D:/Soc_comp_footage/12.10.2017/h1/Multi_12.10.17_h1_second_cut.mp4	1200.020	29.97	9	shell	Maintenance			STOP
939.378	D:/Soc_comp_footage/12.10.2017/h1/Multi_12.10.17_h1_second_cut.mp4	1200.020	29.97	7	S-bend	Restrained aggression	1	unsure if S-Bend	START
940.876	D:/Soc_comp_footage/12.10.2017/h1/Multi_12.10.17_h1_second_cut.mp4	1200.020	29.97	7	S-bend	Restrained aggression	1	unsure if S-Bend	STOP
945.875	D:/Soc_comp_footage/12.10.2017/h1/Multi_12.10.17_h1_second_cut.mp4	1200.020	29.97	7	shell	Maintenance			START
945.966	D:/Soc_comp_footage/12.10.2017/h1/Multi_12.10.17_h1_second_cut.mp4	1200.020	29.97	7	digging	Maintenance			START
946.467	D:/Soc_comp_footage/12.10.2017/h1/Multi_12.10.17_h1_second_cut.mp4	1200.020	29.97	7	shell	Maintenance			STOP
947.718	D:/Soc_comp_footage/12.10.2017/h1/Multi_12.10.17_h1_second_cut.mp4	1200.020	29.97	7	digging	Maintenance			STOP
950.468	D:/Soc_comp_footage/12.10.2017/h1/Multi_12.10.17_h1_second_cut.mp4	1200.020	29.97	8	shell	Maintenance			START
951.719	D:/Soc_comp_footage/12.10.2017/h1/Multi_12.10.17_h1_second_cut.mp4	1200.020	29.97	7	shell	Maintenance			START
951.811	D:/Soc_comp_footage/12.10.2017/h1/Multi_12.10.17_h1_second_cut.mp4	1200.020	29.97	6	shell	Maintenance			START
953.003	D:/Soc_comp_footage/12.10.2017/h1/Multi_12.10.17_h1_second_cut.mp4	1200.020	29.97	9	shell	Maintenance			START
953.723	D:/Soc_comp_footage/12.10.2017/h1/Multi_12.10.17_h1_second_cut.mp4	1200.020	29.97	7	shell	Maintenance			STOP
954.060	D:/Soc_comp_footage/12.10.2017/h1/Multi_12.10.17_h1_second_cut.mp4	1200.020	29.97	6	digging	Maintenance			START
955.562	D:/Soc_comp_footage/12.10.2017/h1/Multi_12.10.17_h1_second_cut.mp4	1200.020	29.97	6	shell	Maintenance			STOP
955.810	D:/Soc_comp_footage/12.10.2017/h1/Multi_12.10.17_h1_second_cut.mp4	1200.020	29.97	7	shell	Maintenance			START
956.061	D:/Soc_comp_footage/12.10.2017/h1/Multi_12.10.17_h1_second_cut.mp4	1200.020	29.97	7	digging	Maintenance			START
956.312	D:/Soc_comp_footage/12.10.2017/h1/Multi_12.10.17_h1_second_cut.mp4	1200.020	29.97	6	digging	Maintenance			STOP
956.466	D:/Soc_comp_footage/12.10.2017/h1/Multi_12.10.17_h1_second_cut.mp4	1200.020	29.97	8	shell	Maintenance			STOP
956.561	D:/Soc_comp_footage/12.10.2017/h1/Multi_12.10.17_h1_second_cut.mp4	1200.020	29.97	7	shell	Maintenance			STOP
957.560	D:/Soc_comp_footage/12.10.2017/h1/Multi_12.10.17_h1_second_cut.mp4	1200.020	29.97	2	shell	Maintenance			START
957.752	D:/Soc_comp_footage/12.10.2017/h1/Multi_12.10.17_h1_second_cut.mp4	1200.020	29.97	9	digging	Maintenance			START
958.059	D:/Soc_comp_footage/12.10.2017/h1/Multi_12.10.17_h1_second_cut.mp4	1200.020	29.97	6	shell	Maintenance			START
958.559	D:/Soc_comp_footage/12.10.2017/h1/Multi_12.10.17_h1_second_cut.mp4	1200.020	29.97	7	digging	Maintenance			STOP
958.756	D:/Soc_comp_footage/12.10.2017/h1/Multi_12.10.17_h1_second_cut.mp4	1200.020	29.97	9	digging	Maintenance			STOP
960.151	D:/Soc_comp_footage/12.10.2017/h1/Multi_12.10.17_h1_second_cut.mp4	1200.020	29.97	2	digging	Maintenance			START
961.594	D:/Soc_comp_footage/12.10.2017/h1/Multi_12.10.17_h1_second_cut.mp4	1200.020	29.97	9	shell	Maintenance			STOP
961.810	D:/Soc_comp_footage/12.10.2017/h1/Multi_12.10.17_h1_second_cut.mp4	1200.020	29.97	2	shell	Maintenance			STOP
961.900	D:/Soc_comp_footage/12.10.2017/h1/Multi_12.10.17_h1_second_cut.mp4	1200.020	29.97	2	digging	Maintenance			STOP
962.179	D:/Soc_comp_footage/12.10.2017/h1/Multi_12.10.17_h1_second_cut.mp4	1200.020	29.97	6	digging	Maintenance			START
963.151	D:/Soc_comp_footage/12.10.2017/h1/Multi_12.10.17_h1_second_cut.mp4	1200.020	29.97	7	shell	Maintenance			START
963.594	D:/Soc_comp_footage/12.10.2017/h1/Multi_12.10.17_h1_second_cut.mp4	1200.020	29.97	9	shell	Maintenance			START
963.652	D:/Soc_comp_footage/12.10.2017/h1/Multi_12.10.17_h1_second_cut.mp4	1200.020	29.97	7	digging	Maintenance			START
964.060	D:/Soc_comp_footage/12.10.2017/h1/Multi_12.10.17_h1_second_cut.mp4	1200.020	29.97	6	shell	Maintenance			STOP
964.150	D:/Soc_comp_footage/12.10.2017/h1/Multi_12.10.17_h1_second_cut.mp4	1200.020	29.97	6	digging	Maintenance			STOP
964.155	D:/Soc_comp_footage/12.10.2017/h1/Multi_12.10.17_h1_second_cut.mp4	1200.020	29.97	7	shell	Maintenance			STOP
964.346	D:/Soc_comp_footage/12.10.2017/h1/Multi_12.10.17_h1_second_cut.mp4	1200.020	29.97	9	shell	Maintenance			STOP
965.149	D:/Soc_comp_footage/12.10.2017/h1/Multi_12.10.17_h1_second_cut.mp4	1200.020	29.97	1	driving	Maintenance			START
965.149	D:/Soc_comp_footage/12.10.2017/h1/Multi_12.10.17_h1_second_cut.mp4	1200.020	29.97	8	shell	Maintenance			START
965.899	D:/Soc_comp_footage/12.10.2017/h1/Multi_12.10.17_h1_second_cut.mp4	1200.020	29.97	1	digging	Maintenance			START
966.149	D:/Soc_comp_footage/12.10.2017/h1/Multi_12.10.17_h1_second_cut.mp4	1200.020	29.97	1	driving	Maintenance			STOP
966.401	D:/Soc_comp_footage/12.10.2017/h1/Multi_12.10.17_h1_second_cut.mp4	1200.020	29.97	7	digging	Maintenance			STOP
967.900	D:/Soc_comp_footage/12.10.2017/h1/Multi_12.10.17_h1_second_cut.mp4	1200.020	29.97	1	digging	Maintenance			STOP
968.243	D:/Soc_comp_footage/12.10.2017/h1/Multi_12.10.17_h1_second_cut.mp4	1200.020	29.97	2	shell	Maintenance			START
969.095	D:/Soc_comp_footage/12.10.2017/h1/Multi_12.10.17_h1_second_cut.mp4	1200.020	29.97	9	shell	Maintenance			START
971.405	D:/Soc_comp_footage/12.10.2017/h1/Multi_12.10.17_h1_second_cut.mp4	1200.020	29.97	6	shell	Maintenance			START
971.906	D:/Soc_comp_footage/12.10.2017/h1/Multi_12.10.17_h1_second_cut.mp4	1200.020	29.97	8	shell	Maintenance			STOP
972.742	D:/Soc_comp_footage/12.10.2017/h1/Multi_12.10.17_h1_second_cut.mp4	1200.020	29.97	2	digging	Maintenance			START
973.991	D:/Soc_comp_footage/12.10.2017/h1/Multi_12.10.17_h1_second_cut.mp4	1200.020	29.97	7	shell	Maintenance			START
974.246	D:/Soc_comp_footage/12.10.2017/h1/Multi_12.10.17_h1_second_cut.mp4	1200.020	29.97	2	shell	Maintenance			STOP
974.493	D:/Soc_comp_footage/12.10.2017/h1/Multi_12.10.17_h1_second_cut.mp4	1200.020	29.97	2	digging	Maintenance			STOP
974.493	D:/Soc_comp_footage/12.10.2017/h1/Multi_12.10.17_h1_second_cut.mp4	1200.020	29.97	7	digging	Maintenance			START
974.743	D:/Soc_comp_footage/12.10.2017/h1/Multi_12.10.17_h1_second_cut.mp4	1200.020	29.97	7	shell	Maintenance			STOP
976.496	D:/Soc_comp_footage/12.10.2017/h1/Multi_12.10.17_h1_second_cut.mp4	1200.020	29.97	7	digging	Maintenance			STOP
977.655	D:/Soc_comp_footage/12.10.2017/h1/Multi_12.10.17_h1_second_cut.mp4	1200.020	29.97	6	shell	Maintenance			STOP
978.084	D:/Soc_comp_footage/12.10.2017/h1/Multi_12.10.17_h1_second_cut.mp4	1200.020	29.97	2	shell	Maintenance			START
979.247	D:/Soc_comp_footage/12.10.2017/h1/Multi_12.10.17_h1_second_cut.mp4	1200.020	29.97	7	shell	Maintenance			START
979.584	D:/Soc_comp_footage/12.10.2017/h1/Multi_12.10.17_h1_second_cut.mp4	1200.020	29.97	7	digging	Maintenance			START
979.834	D:/Soc_comp_footage/12.10.2017/h1/Multi_12.10.17_h1_second_cut.mp4	1200.020	29.97	5	shell escape	Escape	L. dardennii		STOP
980.089	D:/Soc_comp_footage/12.10.2017/h1/Multi_12.10.17_h1_second_cut.mp4	1200.020	29.97	7	shell	Maintenance			STOP
980.349	D:/Soc_comp_footage/12.10.2017/h1/Multi_12.10.17_h1_second_cut.mp4	1200.020	29.97	9	shell	Maintenance			STOP
981.586	D:/Soc_comp_footage/12.10.2017/h1/Multi_12.10.17_h1_second_cut.mp4	1200.020	29.97	7	digging	Maintenance			STOP
982.655	D:/Soc_comp_footage/12.10.2017/h1/Multi_12.10.17_h1_second_cut.mp4	1200.020	29.97	6	shell	Maintenance			START
983.335	D:/Soc_comp_footage/12.10.2017/h1/Multi_12.10.17_h1_second_cut.mp4	1200.020	29.97	8	shell	Maintenance			START
983.836	D:/Soc_comp_footage/12.10.2017/h1/Multi_12.10.17_h1_second_cut.mp4	1200.020	29.97	1	digging	Maintenance			START
984.334	D:/Soc_comp_footage/12.10.2017/h1/Multi_12.10.17_h1_second_cut.mp4	1200.020	29.97	6	digging	Maintenance			START
984.335	D:/Soc_comp_footage/12.10.2017/h1/Multi_12.10.17_h1_second_cut.mp4	1200.020	29.97	8	carrying	Maintenance			START
984.585	D:/Soc_comp_footage/12.10.2017/h1/Multi_12.10.17_h1_second_cut.mp4	1200.020	29.97	5	shell	Maintenance			START
985.335	D:/Soc_comp_footage/12.10.2017/h1/Multi_12.10.17_h1_second_cut.mp4	1200.020	29.97	7	shell	Maintenance			START
985.655	D:/Soc_comp_footage/12.10.2017/h1/Multi_12.10.17_h1_second_cut.mp4	1200.020	29.97	6	shell	Maintenance			STOP
985.678	D:/Soc_comp_footage/12.10.2017/h1/Multi_12.10.17_h1_second_cut.mp4	1200.020	29.97	7	digging	Maintenance			START
985.928	D:/Soc_comp_footage/12.10.2017/h1/Multi_12.10.17_h1_second_cut.mp4	1200.020	29.97	5	shell	Maintenance			STOP
986.084	D:/Soc_comp_footage/12.10.2017/h1/Multi_12.10.17_h1_second_cut.mp4	1200.020	29.97	8	shell	Maintenance			STOP
986.177	D:/Soc_comp_footage/12.10.2017/h1/Multi_12.10.17_h1_second_cut.mp4	1200.020	29.97	7	shell	Maintenance			STOP
986.425	D:/Soc_comp_footage/12.10.2017/h1/Multi_12.10.17_h1_second_cut.mp4	1200.020	29.97	8	carrying	Maintenance			STOP
986.676	D:/Soc_comp_footage/12.10.2017/h1/Multi_12.10.17_h1_second_cut.mp4	1200.020	29.97	6	digging	Maintenance			STOP
988.426	D:/Soc_comp_footage/12.10.2017/h1/Multi_12.10.17_h1_second_cut.mp4	1200.020	29.97	7	digging	Maintenance			STOP
988.585	D:/Soc_comp_footage/12.10.2017/h1/Multi_12.10.17_h1_second_cut.mp4	1200.020	29.97	1	digging	Maintenance			STOP
989.677	D:/Soc_comp_footage/12.10.2017/h1/Multi_12.10.17_h1_second_cut.mp4	1200.020	29.97	8	shell	Maintenance			START
990.426	D:/Soc_comp_footage/12.10.2017/h1/Multi_12.10.17_h1_second_cut.mp4	1200.020	29.97	1	driving	Maintenance			START
990.924	D:/Soc_comp_footage/12.10.2017/h1/Multi_12.10.17_h1_second_cut.mp4	1200.020	29.97	1	digging	Maintenance			START
991.176	D:/Soc_comp_footage/12.10.2017/h1/Multi_12.10.17_h1_second_cut.mp4	1200.020	29.97	1	driving	Maintenance			STOP
992.430	D:/Soc_comp_footage/12.10.2017/h1/Multi_12.10.17_h1_second_cut.mp4	1200.020	29.97	1	digging	Maintenance			STOP
992.677	D:/Soc_comp_footage/12.10.2017/h1/Multi_12.10.17_h1_second_cut.mp4	1200.020	29.97	8	digging	Maintenance			START
994.018	D:/Soc_comp_footage/12.10.2017/h1/Multi_12.10.17_h1_second_cut.mp4	1200.020	29.97	5	shell	Maintenance			START
994.176	D:/Soc_comp_footage/12.10.2017/h1/Multi_12.10.17_h1_second_cut.mp4	1200.020	29.97	1	shell	Maintenance			START
994.268	D:/Soc_comp_footage/12.10.2017/h1/Multi_12.10.17_h1_second_cut.mp4	1200.020	29.97	8	digging	Maintenance			STOP
994.271	D:/Soc_comp_footage/12.10.2017/h1/Multi_12.10.17_h1_second_cut.mp4	1200.020	29.97	8	shell	Maintenance			STOP
994.427	D:/Soc_comp_footage/12.10.2017/h1/Multi_12.10.17_h1_second_cut.mp4	1200.020	29.97	7	shell	Maintenance			START
994.518	D:/Soc_comp_footage/12.10.2017/h1/Multi_12.10.17_h1_second_cut.mp4	1200.020	29.97	1	digging	Maintenance			START
994.518	D:/Soc_comp_footage/12.10.2017/h1/Multi_12.10.17_h1_second_cut.mp4	1200.020	29.97	7	digging	Maintenance			START
995.266	D:/Soc_comp_footage/12.10.2017/h1/Multi_12.10.17_h1_second_cut.mp4	1200.020	29.97	1	shell	Maintenance			STOP
995.267	D:/Soc_comp_footage/12.10.2017/h1/Multi_12.10.17_h1_second_cut.mp4	1200.020	29.97	7	shell	Maintenance			STOP
996.516	D:/Soc_comp_footage/12.10.2017/h1/Multi_12.10.17_h1_second_cut.mp4	1200.020	29.97	1	digging	Maintenance			STOP
997.018	D:/Soc_comp_footage/12.10.2017/h1/Multi_12.10.17_h1_second_cut.mp4	1200.020	29.97	7	digging	Maintenance			STOP
997.269	D:/Soc_comp_footage/12.10.2017/h1/Multi_12.10.17_h1_second_cut.mp4	1200.020	29.97	6	carrying	Maintenance			START
998.267	D:/Soc_comp_footage/12.10.2017/h1/Multi_12.10.17_h1_second_cut.mp4	1200.020	29.97	6	carrying	Maintenance			STOP
1000.519	D:/Soc_comp_footage/12.10.2017/h1/Multi_12.10.17_h1_second_cut.mp4	1200.020	29.97	7	shell	Maintenance			START
1001.021	D:/Soc_comp_footage/12.10.2017/h1/Multi_12.10.17_h1_second_cut.mp4	1200.020	29.97	7	digging	Maintenance			START
1001.767	D:/Soc_comp_footage/12.10.2017/h1/Multi_12.10.17_h1_second_cut.mp4	1200.020	29.97	7	shell	Maintenance			STOP
1002.858	D:/Soc_comp_footage/12.10.2017/h1/Multi_12.10.17_h1_second_cut.mp4	1200.020	29.97	7	digging	Maintenance			STOP
1004.858	D:/Soc_comp_footage/12.10.2017/h1/Multi_12.10.17_h1_second_cut.mp4	1200.020	29.97	8	shell	Maintenance			START
1005.055	D:/Soc_comp_footage/12.10.2017/h1/Multi_12.10.17_h1_second_cut.mp4	1200.020	29.97	9	shell	Maintenance			START
1005.358	D:/Soc_comp_footage/12.10.2017/h1/Multi_12.10.17_h1_second_cut.mp4	1200.020	29.97	2	shell	Maintenance			STOP
1005.361	D:/Soc_comp_footage/12.10.2017/h1/Multi_12.10.17_h1_second_cut.mp4	1200.020	29.97	7	shell	Maintenance			START
1005.865	D:/Soc_comp_footage/12.10.2017/h1/Multi_12.10.17_h1_second_cut.mp4	1200.020	29.97	7	digging	Maintenance			START
1006.862	D:/Soc_comp_footage/12.10.2017/h1/Multi_12.10.17_h1_second_cut.mp4	1200.020	29.97	7	shell	Maintenance			STOP
1007.609	D:/Soc_comp_footage/12.10.2017/h1/Multi_12.10.17_h1_second_cut.mp4	1200.020	29.97	2	shell	Maintenance			START
1008.609	D:/Soc_comp_footage/12.10.2017/h1/Multi_12.10.17_h1_second_cut.mp4	1200.020	29.97	7	digging	Maintenance			STOP
1008.807	D:/Soc_comp_footage/12.10.2017/h1/Multi_12.10.17_h1_second_cut.mp4	1200.020	29.97	9	shell	Maintenance			STOP
1009.360	D:/Soc_comp_footage/12.10.2017/h1/Multi_12.10.17_h1_second_cut.mp4	1200.020	29.97	6	shell	Maintenance			START
1010.202	D:/Soc_comp_footage/12.10.2017/h1/Multi_12.10.17_h1_second_cut.mp4	1200.020	29.97	6	digging	Maintenance			START
1010.861	D:/Soc_comp_footage/12.10.2017/h1/Multi_12.10.17_h1_second_cut.mp4	1200.020	29.97	7	shell	Maintenance			START
1011.204	D:/Soc_comp_footage/12.10.2017/h1/Multi_12.10.17_h1_second_cut.mp4	1200.020	29.97	7	digging	Maintenance			START
1011.451	D:/Soc_comp_footage/12.10.2017/h1/Multi_12.10.17_h1_second_cut.mp4	1200.020	29.97	6	shell	Maintenance			STOP
1011.706	D:/Soc_comp_footage/12.10.2017/h1/Multi_12.10.17_h1_second_cut.mp4	1200.020	29.97	7	shell	Maintenance			STOP
1012.211	D:/Soc_comp_footage/12.10.2017/h1/Multi_12.10.17_h1_second_cut.mp4	1200.020	29.97	6	digging	Maintenance			STOP
1012.608	D:/Soc_comp_footage/12.10.2017/h1/Multi_12.10.17_h1_second_cut.mp4	1200.020	29.97	8	shell	Maintenance			STOP
1012.701	D:/Soc_comp_footage/12.10.2017/h1/Multi_12.10.17_h1_second_cut.mp4	1200.020	29.97	1	driving	Maintenance			START
1012.702	D:/Soc_comp_footage/12.10.2017/h1/Multi_12.10.17_h1_second_cut.mp4	1200.020	29.97	1	digging	Maintenance			START
1013.451	D:/Soc_comp_footage/12.10.2017/h1/Multi_12.10.17_h1_second_cut.mp4	1200.020	29.97	1	driving	Maintenance			STOP
1013.701	D:/Soc_comp_footage/12.10.2017/h1/Multi_12.10.17_h1_second_cut.mp4	1200.020	29.97	7	digging	Maintenance			STOP
1014.201	D:/Soc_comp_footage/12.10.2017/h1/Multi_12.10.17_h1_second_cut.mp4	1200.020	29.97	8	S-bend	Restrained aggression	1		START
1014.400	D:/Soc_comp_footage/12.10.2017/h1/Multi_12.10.17_h1_second_cut.mp4	1200.020	29.97	8	S-bend	Restrained aggression	1		STOP
1014.451	D:/Soc_comp_footage/12.10.2017/h1/Multi_12.10.17_h1_second_cut.mp4	1200.020	29.97	2	digging	Maintenance			START
1014.702	D:/Soc_comp_footage/12.10.2017/h1/Multi_12.10.17_h1_second_cut.mp4	1200.020	29.97	1	digging	Maintenance			STOP
1015.701	D:/Soc_comp_footage/12.10.2017/h1/Multi_12.10.17_h1_second_cut.mp4	1200.020	29.97	1	S-bend	Restrained aggression	conspecific 3		START
1015.953	D:/Soc_comp_footage/12.10.2017/h1/Multi_12.10.17_h1_second_cut.mp4	1200.020	29.97	7	shell	Maintenance			START
1016.452	D:/Soc_comp_footage/12.10.2017/h1/Multi_12.10.17_h1_second_cut.mp4	1200.020	29.97	7	digging	Maintenance			START
1016.701	D:/Soc_comp_footage/12.10.2017/h1/Multi_12.10.17_h1_second_cut.mp4	1200.020	29.97	6	shell	Maintenance			START
1016.951	D:/Soc_comp_footage/12.10.2017/h1/Multi_12.10.17_h1_second_cut.mp4	1200.020	29.97	6	digging	Maintenance			START
1017.202	D:/Soc_comp_footage/12.10.2017/h1/Multi_12.10.17_h1_second_cut.mp4	1200.020	29.97	6	shell	Maintenance			STOP
1017.203	D:/Soc_comp_footage/12.10.2017/h1/Multi_12.10.17_h1_second_cut.mp4	1200.020	29.97	7	shell	Maintenance			STOP
1017.952	D:/Soc_comp_footage/12.10.2017/h1/Multi_12.10.17_h1_second_cut.mp4	1200.020	29.97	2	digging	Maintenance			STOP
1018.200	D:/Soc_comp_footage/12.10.2017/h1/Multi_12.10.17_h1_second_cut.mp4	1200.020	29.97	6	digging	Maintenance			STOP
1018.202	D:/Soc_comp_footage/12.10.2017/h1/Multi_12.10.17_h1_second_cut.mp4	1200.020	29.97	1	S-bend	Restrained aggression	conspecific 3		STOP
1018.452	D:/Soc_comp_footage/12.10.2017/h1/Multi_12.10.17_h1_second_cut.mp4	1200.020	29.97	7	digging	Maintenance			STOP
1018.613	D:/Soc_comp_footage/12.10.2017/h1/Multi_12.10.17_h1_second_cut.mp4	1200.020	29.97	2	shell	Maintenance			STOP
1018.793	D:/Soc_comp_footage/12.10.2017/h1/Multi_12.10.17_h1_second_cut.mp4	1200.020	29.97	9	shell	Maintenance			START
1019.042	D:/Soc_comp_footage/12.10.2017/h1/Multi_12.10.17_h1_second_cut.mp4	1200.020	29.97	1	shell	Maintenance			START
1019.707	D:/Soc_comp_footage/12.10.2017/h1/Multi_12.10.17_h1_second_cut.mp4	1200.020	29.97	7	shell	Maintenance			START
1019.792	D:/Soc_comp_footage/12.10.2017/h1/Multi_12.10.17_h1_second_cut.mp4	1200.020	29.97	1	shell	Maintenance			STOP
1020.043	D:/Soc_comp_footage/12.10.2017/h1/Multi_12.10.17_h1_second_cut.mp4	1200.020	29.97	6	digging	Maintenance			START
1020.045	D:/Soc_comp_footage/12.10.2017/h1/Multi_12.10.17_h1_second_cut.mp4	1200.020	29.97	7	digging	Maintenance			START
1020.293	D:/Soc_comp_footage/12.10.2017/h1/Multi_12.10.17_h1_second_cut.mp4	1200.020	29.97	7	shell	Maintenance			STOP
1021.793	D:/Soc_comp_footage/12.10.2017/h1/Multi_12.10.17_h1_second_cut.mp4	1200.020	29.97	6	digging	Maintenance			STOP
1022.044	D:/Soc_comp_footage/12.10.2017/h1/Multi_12.10.17_h1_second_cut.mp4	1200.020	29.97	7	digging	Maintenance			STOP
1024.044	D:/Soc_comp_footage/12.10.2017/h1/Multi_12.10.17_h1_second_cut.mp4	1200.020	29.97	8	S-bend	Restrained aggression	6	unsure; more like a subtle "C-Bend"	START
1024.293	D:/Soc_comp_footage/12.10.2017/h1/Multi_12.10.17_h1_second_cut.mp4	1200.020	29.97	2	shell	Maintenance		shell escape due to ind. 1?	START
1024.794	D:/Soc_comp_footage/12.10.2017/h1/Multi_12.10.17_h1_second_cut.mp4	1200.020	29.97	8	S-bend	Restrained aggression	6	unsure; more like a subtle "C-Bend"	STOP
1025.046	D:/Soc_comp_footage/12.10.2017/h1/Multi_12.10.17_h1_second_cut.mp4	1200.020	29.97	7	shell	Maintenance			START
1025.544	D:/Soc_comp_footage/12.10.2017/h1/Multi_12.10.17_h1_second_cut.mp4	1200.020	29.97	7	carrying	Maintenance			START
1026.044	D:/Soc_comp_footage/12.10.2017/h1/Multi_12.10.17_h1_second_cut.mp4	1200.020	29.97	7	shell	Maintenance			STOP
1027.384	D:/Soc_comp_footage/12.10.2017/h1/Multi_12.10.17_h1_second_cut.mp4	1200.020	29.97	7	carrying	Maintenance			STOP
1027.541	D:/Soc_comp_footage/12.10.2017/h1/Multi_12.10.17_h1_second_cut.mp4	1200.020	29.97	6	carrying	Maintenance			START
1028.135	D:/Soc_comp_footage/12.10.2017/h1/Multi_12.10.17_h1_second_cut.mp4	1200.020	29.97	6	carrying	Maintenance			STOP
1029.886	D:/Soc_comp_footage/12.10.2017/h1/Multi_12.10.17_h1_second_cut.mp4	1200.020	29.97	6	shell	Maintenance			START
1030.384	D:/Soc_comp_footage/12.10.2017/h1/Multi_12.10.17_h1_second_cut.mp4	1200.020	29.97	6	digging	Maintenance			START
1030.387	D:/Soc_comp_footage/12.10.2017/h1/Multi_12.10.17_h1_second_cut.mp4	1200.020	29.97	7	shell	Maintenance			START
1030.884	D:/Soc_comp_footage/12.10.2017/h1/Multi_12.10.17_h1_second_cut.mp4	1200.020	29.97	7	digging	Maintenance			START
1031.134	D:/Soc_comp_footage/12.10.2017/h1/Multi_12.10.17_h1_second_cut.mp4	1200.020	29.97	6	shell	Maintenance			STOP
1031.638	D:/Soc_comp_footage/12.10.2017/h1/Multi_12.10.17_h1_second_cut.mp4	1200.020	29.97	7	shell	Maintenance			STOP
1031.890	D:/Soc_comp_footage/12.10.2017/h1/Multi_12.10.17_h1_second_cut.mp4	1200.020	29.97	6	digging	Maintenance			STOP
1033.135	D:/Soc_comp_footage/12.10.2017/h1/Multi_12.10.17_h1_second_cut.mp4	1200.020	29.97	7	digging	Maintenance			STOP
1036.138	D:/Soc_comp_footage/12.10.2017/h1/Multi_12.10.17_h1_second_cut.mp4	1200.020	29.97	8	shell	Maintenance			START
1036.475	D:/Soc_comp_footage/12.10.2017/h1/Multi_12.10.17_h1_second_cut.mp4	1200.020	29.97	8	digging	Maintenance			START
1036.636	D:/Soc_comp_footage/12.10.2017/h1/Multi_12.10.17_h1_second_cut.mp4	1200.020	29.97	7	shell	Maintenance			START
1037.227	D:/Soc_comp_footage/12.10.2017/h1/Multi_12.10.17_h1_second_cut.mp4	1200.020	29.97	7	carrying	Maintenance			START
1037.235	D:/Soc_comp_footage/12.10.2017/h1/Multi_12.10.17_h1_second_cut.mp4	1200.020	29.97	8	shell	Maintenance			STOP
1037.985	D:/Soc_comp_footage/12.10.2017/h1/Multi_12.10.17_h1_second_cut.mp4	1200.020	29.97	7	shell	Maintenance			STOP
1038.225	D:/Soc_comp_footage/12.10.2017/h1/Multi_12.10.17_h1_second_cut.mp4	1200.020	29.97	8	digging	Maintenance			STOP
1038.976	D:/Soc_comp_footage/12.10.2017/h1/Multi_12.10.17_h1_second_cut.mp4	1200.020	29.97	7	carrying	Maintenance			STOP
1039.727	D:/Soc_comp_footage/12.10.2017/h1/Multi_12.10.17_h1_second_cut.mp4	1200.020	29.97	2	shell	Maintenance		shell escape due to ind. 1?	STOP
1041.226	D:/Soc_comp_footage/12.10.2017/h1/Multi_12.10.17_h1_second_cut.mp4	1200.020	29.97	8	S-bend	Restrained aggression	conspecific 2		START
1041.975	D:/Soc_comp_footage/12.10.2017/h1/Multi_12.10.17_h1_second_cut.mp4	1200.020	29.97	8	S-bend	Restrained aggression	conspecific 2		STOP
1042.228	D:/Soc_comp_footage/12.10.2017/h1/Multi_12.10.17_h1_second_cut.mp4	1200.020	29.97	5	shell	Maintenance			STOP
1042.978	D:/Soc_comp_footage/12.10.2017/h1/Multi_12.10.17_h1_second_cut.mp4	1200.020	29.97	8	S-bend	Restrained aggression	conspecific 2		START
1043.226	D:/Soc_comp_footage/12.10.2017/h1/Multi_12.10.17_h1_second_cut.mp4	1200.020	29.97	7	shell	Maintenance			START
1043.317	D:/Soc_comp_footage/12.10.2017/h1/Multi_12.10.17_h1_second_cut.mp4	1200.020	29.97	8	S-bend	Restrained aggression	conspecific 2		STOP
1043.568	D:/Soc_comp_footage/12.10.2017/h1/Multi_12.10.17_h1_second_cut.mp4	1200.020	29.97	7	digging	Maintenance			START
1043.569	D:/Soc_comp_footage/12.10.2017/h1/Multi_12.10.17_h1_second_cut.mp4	1200.020	29.97	8	S-bend	Restrained aggression	conspecific 2		START
1043.818	D:/Soc_comp_footage/12.10.2017/h1/Multi_12.10.17_h1_second_cut.mp4	1200.020	29.97	8	S-bend	Restrained aggression	conspecific 2		STOP
1044.068	D:/Soc_comp_footage/12.10.2017/h1/Multi_12.10.17_h1_second_cut.mp4	1200.020	29.97	8	S-bend	Restrained aggression	conspecific 2		START
1044.232	D:/Soc_comp_footage/12.10.2017/h1/Multi_12.10.17_h1_second_cut.mp4	1200.020	29.97	7	shell	Maintenance			STOP
1044.318	D:/Soc_comp_footage/12.10.2017/h1/Multi_12.10.17_h1_second_cut.mp4	1200.020	29.97	8	S-bend	Restrained aggression	conspecific 2		STOP
1044.319	D:/Soc_comp_footage/12.10.2017/h1/Multi_12.10.17_h1_second_cut.mp4	1200.020	29.97	8	S-bend	Restrained aggression	conspecific 2		START
1045.567	D:/Soc_comp_footage/12.10.2017/h1/Multi_12.10.17_h1_second_cut.mp4	1200.020	29.97	2	shell	Maintenance			START
1045.574	D:/Soc_comp_footage/12.10.2017/h1/Multi_12.10.17_h1_second_cut.mp4	1200.020	29.97	7	digging	Maintenance			STOP
1045.818	D:/Soc_comp_footage/12.10.2017/h1/Multi_12.10.17_h1_second_cut.mp4	1200.020	29.97	6	shell	Maintenance			START
1046.318	D:/Soc_comp_footage/12.10.2017/h1/Multi_12.10.17_h1_second_cut.mp4	1200.020	29.97	8	S-bend	Restrained aggression	conspecific 2		STOP
1046.818	D:/Soc_comp_footage/12.10.2017/h1/Multi_12.10.17_h1_second_cut.mp4	1200.020	29.97	6	shell	Maintenance			STOP
1048.762	D:/Soc_comp_footage/12.10.2017/h1/Multi_12.10.17_h1_second_cut.mp4	1200.020	29.97	5	S-bend	Restrained aggression	8		START
1048.819	D:/Soc_comp_footage/12.10.2017/h1/Multi_12.10.17_h1_second_cut.mp4	1200.020	29.97	7	shell	Maintenance			START
1049.012	D:/Soc_comp_footage/12.10.2017/h1/Multi_12.10.17_h1_second_cut.mp4	1200.020	29.97	5	S-bend	Restrained aggression	8		STOP
1049.014	D:/Soc_comp_footage/12.10.2017/h1/Multi_12.10.17_h1_second_cut.mp4	1200.020	29.97	5	S-bend	Restrained aggression	8		START
1049.319	D:/Soc_comp_footage/12.10.2017/h1/Multi_12.10.17_h1_second_cut.mp4	1200.020	29.97	7	digging	Maintenance			START
1049.513	D:/Soc_comp_footage/12.10.2017/h1/Multi_12.10.17_h1_second_cut.mp4	1200.020	29.97	5	S-bend	Restrained aggression	8		STOP
1049.573	D:/Soc_comp_footage/12.10.2017/h1/Multi_12.10.17_h1_second_cut.mp4	1200.020	29.97	7	shell	Maintenance			STOP
1051.261	D:/Soc_comp_footage/12.10.2017/h1/Multi_12.10.17_h1_second_cut.mp4	1200.020	29.97	5	shell	Maintenance			START
1051.318	D:/Soc_comp_footage/12.10.2017/h1/Multi_12.10.17_h1_second_cut.mp4	1200.020	29.97	7	digging	Maintenance			STOP
1054.608	D:/Soc_comp_footage/12.10.2017/h1/Multi_12.10.17_h1_second_cut.mp4	1200.020	29.97	5	shell	Maintenance			STOP
1054.911	D:/Soc_comp_footage/12.10.2017/h1/Multi_12.10.17_h1_second_cut.mp4	1200.020	29.97	6	shell	Maintenance			START
1056.658	D:/Soc_comp_footage/12.10.2017/h1/Multi_12.10.17_h1_second_cut.mp4	1200.020	29.97	1	shell	Maintenance			START
1056.909	D:/Soc_comp_footage/12.10.2017/h1/Multi_12.10.17_h1_second_cut.mp4	1200.020	29.97	1	digging	Maintenance			START
1058.408	D:/Soc_comp_footage/12.10.2017/h1/Multi_12.10.17_h1_second_cut.mp4	1200.020	29.97	1	shell	Maintenance			STOP
1058.411	D:/Soc_comp_footage/12.10.2017/h1/Multi_12.10.17_h1_second_cut.mp4	1200.020	29.97	6	shell	Maintenance			STOP
1058.659	D:/Soc_comp_footage/12.10.2017/h1/Multi_12.10.17_h1_second_cut.mp4	1200.020	29.97	1	digging	Maintenance			STOP
1058.659	D:/Soc_comp_footage/12.10.2017/h1/Multi_12.10.17_h1_second_cut.mp4	1200.020	29.97	9	shell	Maintenance			STOP
1059.072	D:/Soc_comp_footage/12.10.2017/h1/Multi_12.10.17_h1_second_cut.mp4	1200.020	29.97	7	shell	Maintenance			START
1059.911	D:/Soc_comp_footage/12.10.2017/h1/Multi_12.10.17_h1_second_cut.mp4	1200.020	29.97	7	digging	Maintenance			START
1060.250	D:/Soc_comp_footage/12.10.2017/h1/Multi_12.10.17_h1_second_cut.mp4	1200.020	29.97	8	shell	Maintenance			START
1060.323	D:/Soc_comp_footage/12.10.2017/h1/Multi_12.10.17_h1_second_cut.mp4	1200.020	29.97	7	shell	Maintenance			STOP
1060.410	D:/Soc_comp_footage/12.10.2017/h1/Multi_12.10.17_h1_second_cut.mp4	1200.020	29.97	2	shell	Maintenance			STOP
1061.160	D:/Soc_comp_footage/12.10.2017/h1/Multi_12.10.17_h1_second_cut.mp4	1200.020	29.97	6	shell	Maintenance			START
1061.164	D:/Soc_comp_footage/12.10.2017/h1/Multi_12.10.17_h1_second_cut.mp4	1200.020	29.97	1	shell	Maintenance			START
1062.001	D:/Soc_comp_footage/12.10.2017/h1/Multi_12.10.17_h1_second_cut.mp4	1200.020	29.97	7	digging	Maintenance			STOP
1064.500	D:/Soc_comp_footage/12.10.2017/h1/Multi_12.10.17_h1_second_cut.mp4	1200.020	29.97	9	S-bend	Restrained aggression	5		START
1064.503	D:/Soc_comp_footage/12.10.2017/h1/Multi_12.10.17_h1_second_cut.mp4	1200.020	29.97	6	shell	Maintenance			STOP
1065.751	D:/Soc_comp_footage/12.10.2017/h1/Multi_12.10.17_h1_second_cut.mp4	1200.020	29.97	7	shell	Maintenance			START
1066.001	D:/Soc_comp_footage/12.10.2017/h1/Multi_12.10.17_h1_second_cut.mp4	1200.020	29.97	9	S-bend	Restrained aggression	5		STOP
1066.002	D:/Soc_comp_footage/12.10.2017/h1/Multi_12.10.17_h1_second_cut.mp4	1200.020	29.97	7	digging	Maintenance			START
1066.502	D:/Soc_comp_footage/12.10.2017/h1/Multi_12.10.17_h1_second_cut.mp4	1200.020	29.97	5	shell	Maintenance			START
1066.753	D:/Soc_comp_footage/12.10.2017/h1/Multi_12.10.17_h1_second_cut.mp4	1200.020	29.97	7	shell	Maintenance			STOP
1068.001	D:/Soc_comp_footage/12.10.2017/h1/Multi_12.10.17_h1_second_cut.mp4	1200.020	29.97	9	shell	Maintenance			START
1068.502	D:/Soc_comp_footage/12.10.2017/h1/Multi_12.10.17_h1_second_cut.mp4	1200.020	29.97	6	shell	Maintenance			START
1068.507	D:/Soc_comp_footage/12.10.2017/h1/Multi_12.10.17_h1_second_cut.mp4	1200.020	29.97	7	digging	Maintenance			STOP
1068.753	D:/Soc_comp_footage/12.10.2017/h1/Multi_12.10.17_h1_second_cut.mp4	1200.020	29.97	1	shell	Maintenance			STOP
1068.843	D:/Soc_comp_footage/12.10.2017/h1/Multi_12.10.17_h1_second_cut.mp4	1200.020	29.97	1	shooting out	Restrained aggression	2		START
1069.088	D:/Soc_comp_footage/12.10.2017/h1/Multi_12.10.17_h1_second_cut.mp4	1200.020	29.97	5	shell	Maintenance			STOP
1069.343	D:/Soc_comp_footage/12.10.2017/h1/Multi_12.10.17_h1_second_cut.mp4	1200.020	29.97	1	shooting out	Restrained aggression	2		STOP
1069.594	D:/Soc_comp_footage/12.10.2017/h1/Multi_12.10.17_h1_second_cut.mp4	1200.020	29.97	6	digging	Maintenance			START
1070.342	D:/Soc_comp_footage/12.10.2017/h1/Multi_12.10.17_h1_second_cut.mp4	1200.020	29.97	5	shell	Maintenance			START
1070.592	D:/Soc_comp_footage/12.10.2017/h1/Multi_12.10.17_h1_second_cut.mp4	1200.020	29.97	6	shell	Maintenance			STOP
1070.592	D:/Soc_comp_footage/12.10.2017/h1/Multi_12.10.17_h1_second_cut.mp4	1200.020	29.97	7	operculum spread	Restrained aggression	conspecific 1		START
1072.092	D:/Soc_comp_footage/12.10.2017/h1/Multi_12.10.17_h1_second_cut.mp4	1200.020	29.97	1	operculum spread	Restrained aggression	6	unsure if ind 6 or None!	START
1072.344	D:/Soc_comp_footage/12.10.2017/h1/Multi_12.10.17_h1_second_cut.mp4	1200.020	29.97	5	shell	Maintenance			STOP
1072.845	D:/Soc_comp_footage/12.10.2017/h1/Multi_12.10.17_h1_second_cut.mp4	1200.020	29.97	1	operculum spread	Restrained aggression	6	unsure if ind 6 or None!	STOP
1073.289	D:/Soc_comp_footage/12.10.2017/h1/Multi_12.10.17_h1_second_cut.mp4	1200.020	29.97	8	shell	Maintenance			STOP
1073.343	D:/Soc_comp_footage/12.10.2017/h1/Multi_12.10.17_h1_second_cut.mp4	1200.020	29.97	6	digging	Maintenance			STOP
1073.843	D:/Soc_comp_footage/12.10.2017/h1/Multi_12.10.17_h1_second_cut.mp4	1200.020	29.97	5	shell	Maintenance			START
1073.843	D:/Soc_comp_footage/12.10.2017/h1/Multi_12.10.17_h1_second_cut.mp4	1200.020	29.97	8	shell	Maintenance			START
1074.344	D:/Soc_comp_footage/12.10.2017/h1/Multi_12.10.17_h1_second_cut.mp4	1200.020	29.97	1	digging	Maintenance			START
1074.843	D:/Soc_comp_footage/12.10.2017/h1/Multi_12.10.17_h1_second_cut.mp4	1200.020	29.97	7	operculum spread	Restrained aggression	conspecific 1		STOP
1075.346	D:/Soc_comp_footage/12.10.2017/h1/Multi_12.10.17_h1_second_cut.mp4	1200.020	29.97	6	carrying	Maintenance			START
1076.038	D:/Soc_comp_footage/12.10.2017/h1/Multi_12.10.17_h1_second_cut.mp4	1200.020	29.97	5	shell	Maintenance			STOP
1076.433	D:/Soc_comp_footage/12.10.2017/h1/Multi_12.10.17_h1_second_cut.mp4	1200.020	29.97	1	digging	Maintenance			STOP
1076.844	D:/Soc_comp_footage/12.10.2017/h1/Multi_12.10.17_h1_second_cut.mp4	1200.020	29.97	6	carrying	Maintenance			STOP
1079.936	D:/Soc_comp_footage/12.10.2017/h1/Multi_12.10.17_h1_second_cut.mp4	1200.020	29.97	6	bumping	Affiliative behavior	5	unsure if bumping or subtle ramming!	START
1080.191	D:/Soc_comp_footage/12.10.2017/h1/Multi_12.10.17_h1_second_cut.mp4	1200.020	29.97	6	bumping	Affiliative behavior	5	unsure if bumping or subtle ramming!	STOP
1081.936	D:/Soc_comp_footage/12.10.2017/h1/Multi_12.10.17_h1_second_cut.mp4	1200.020	29.97	6	shell	Maintenance			START
1082.437	D:/Soc_comp_footage/12.10.2017/h1/Multi_12.10.17_h1_second_cut.mp4	1200.020	29.97	6	digging	Maintenance			START
1082.687	D:/Soc_comp_footage/12.10.2017/h1/Multi_12.10.17_h1_second_cut.mp4	1200.020	29.97	8	digging	Maintenance			START
1083.436	D:/Soc_comp_footage/12.10.2017/h1/Multi_12.10.17_h1_second_cut.mp4	1200.020	29.97	6	shell	Maintenance			STOP
1083.596	D:/Soc_comp_footage/12.10.2017/h1/Multi_12.10.17_h1_second_cut.mp4	1200.020	29.97	8	shell	Maintenance			STOP
1084.435	D:/Soc_comp_footage/12.10.2017/h1/Multi_12.10.17_h1_second_cut.mp4	1200.020	29.97	8	digging	Maintenance			STOP
1084.630	D:/Soc_comp_footage/12.10.2017/h1/Multi_12.10.17_h1_second_cut.mp4	1200.020	29.97	5	shell	Maintenance			START
1085.185	D:/Soc_comp_footage/12.10.2017/h1/Multi_12.10.17_h1_second_cut.mp4	1200.020	29.97	7	shell	Maintenance			START
1085.186	D:/Soc_comp_footage/12.10.2017/h1/Multi_12.10.17_h1_second_cut.mp4	1200.020	29.97	6	digging	Maintenance			STOP
1085.777	D:/Soc_comp_footage/12.10.2017/h1/Multi_12.10.17_h1_second_cut.mp4	1200.020	29.97	7	digging	Maintenance			START
1086.026	D:/Soc_comp_footage/12.10.2017/h1/Multi_12.10.17_h1_second_cut.mp4	1200.020	29.97	7	shell	Maintenance			STOP
1086.470	D:/Soc_comp_footage/12.10.2017/h1/Multi_12.10.17_h1_second_cut.mp4	1200.020	29.97	5	shell	Maintenance			STOP
1087.526	D:/Soc_comp_footage/12.10.2017/h1/Multi_12.10.17_h1_second_cut.mp4	1200.020	29.97	7	digging	Maintenance			STOP
1088.192	D:/Soc_comp_footage/12.10.2017/h1/Multi_12.10.17_h1_second_cut.mp4	1200.020	29.97	6	shell	Maintenance			START
1088.526	D:/Soc_comp_footage/12.10.2017/h1/Multi_12.10.17_h1_second_cut.mp4	1200.020	29.97	5	S-bend	Restrained aggression	8		START
1088.777	D:/Soc_comp_footage/12.10.2017/h1/Multi_12.10.17_h1_second_cut.mp4	1200.020	29.97	9	shell	Maintenance			STOP
1089.777	D:/Soc_comp_footage/12.10.2017/h1/Multi_12.10.17_h1_second_cut.mp4	1200.020	29.97	5	S-bend	Restrained aggression	8		STOP
1092.027	D:/Soc_comp_footage/12.10.2017/h1/Multi_12.10.17_h1_second_cut.mp4	1200.020	29.97	5	S-bend	Restrained aggression	8	not sure if S-Bend or "C-Bend"; very subtle!	START
1092.776	D:/Soc_comp_footage/12.10.2017/h1/Multi_12.10.17_h1_second_cut.mp4	1200.020	29.97	5	S-bend	Restrained aggression	8	not sure if S-Bend or "C-Bend"; very subtle!	STOP
1099.868	D:/Soc_comp_footage/12.10.2017/h1/Multi_12.10.17_h1_second_cut.mp4	1200.020	29.97	9	S-bend	Restrained aggression	5		START
1100.568	D:/Soc_comp_footage/12.10.2017/h1/Multi_12.10.17_h1_second_cut.mp4	1200.020	29.97	5	S-bend	Restrained aggression	9	unsure if S-Bend or "C-Bend"; very subtle!	START
1100.869	D:/Soc_comp_footage/12.10.2017/h1/Multi_12.10.17_h1_second_cut.mp4	1200.020	29.97	6	shell	Maintenance			STOP
1106.960	D:/Soc_comp_footage/12.10.2017/h1/Multi_12.10.17_h1_second_cut.mp4	1200.020	29.97	7	S-bend	Restrained aggression	1		START
1107.218	D:/Soc_comp_footage/12.10.2017/h1/Multi_12.10.17_h1_second_cut.mp4	1200.020	29.97	7	S-bend	Restrained aggression	1		STOP
1108.063	D:/Soc_comp_footage/12.10.2017/h1/Multi_12.10.17_h1_second_cut.mp4	1200.020	29.97	5	S-bend	Restrained aggression	9	unsure if S-Bend or "C-Bend"; very subtle!	STOP
1112.212	D:/Soc_comp_footage/12.10.2017/h1/Multi_12.10.17_h1_second_cut.mp4	1200.020	29.97	6	S-bend	Restrained aggression	None	unsure; very subtle!	START
1114.302	D:/Soc_comp_footage/12.10.2017/h1/Multi_12.10.17_h1_second_cut.mp4	1200.020	29.97	2	S-bend	Restrained aggression	1		START
1115.052	D:/Soc_comp_footage/12.10.2017/h1/Multi_12.10.17_h1_second_cut.mp4	1200.020	29.97	6	S-bend	Restrained aggression	None	unsure; very subtle!	STOP
1116.306	D:/Soc_comp_footage/12.10.2017/h1/Multi_12.10.17_h1_second_cut.mp4	1200.020	29.97	2	S-bend	Restrained aggression	1		STOP
1134.576	D:/Soc_comp_footage/12.10.2017/h1/Multi_12.10.17_h1_second_cut.mp4	1200.020	29.97	8	operculum spread	Restrained aggression	9	no operculum spread visible!	START
1135.329	D:/Soc_comp_footage/12.10.2017/h1/Multi_12.10.17_h1_second_cut.mp4	1200.020	29.97	8	operculum spread	Restrained aggression	9	no operculum spread visible!	STOP
1139.021	D:/Soc_comp_footage/12.10.2017/h1/Multi_12.10.17_h1_second_cut.mp4	1200.020	29.97	5	shell	Maintenance			START
1139.328	D:/Soc_comp_footage/12.10.2017/h1/Multi_12.10.17_h1_second_cut.mp4	1200.020	29.97	9	S-bend	Restrained aggression	5		STOP
1140.806	D:/Soc_comp_footage/12.10.2017/h1/Multi_12.10.17_h1_second_cut.mp4	1200.020	29.97	6	shell	Maintenance			START
1141.577	D:/Soc_comp_footage/12.10.2017/h1/Multi_12.10.17_h1_second_cut.mp4	1200.020	29.97	6	shell	Maintenance			STOP
1143.418	D:/Soc_comp_footage/12.10.2017/h1/Multi_12.10.17_h1_second_cut.mp4	1200.020	29.97	2	shell	Maintenance			START
1144.167	D:/Soc_comp_footage/12.10.2017/h1/Multi_12.10.17_h1_second_cut.mp4	1200.020	29.97	8	shell	Maintenance			START
1148.252	D:/Soc_comp_footage/12.10.2017/h1/Multi_12.10.17_h1_second_cut.mp4	1200.020	29.97		presence of Cun	Presence			START
1148.669	D:/Soc_comp_footage/12.10.2017/h1/Multi_12.10.17_h1_second_cut.mp4	1200.020	29.97	9	S-bend	Restrained aggression	5		START
1151.829	D:/Soc_comp_footage/12.10.2017/h1/Multi_12.10.17_h1_second_cut.mp4	1200.020	29.97	5	shell	Maintenance			STOP
1152.166	D:/Soc_comp_footage/12.10.2017/h1/Multi_12.10.17_h1_second_cut.mp4	1200.020	29.97	8	shell	Maintenance			STOP
1152.668	D:/Soc_comp_footage/12.10.2017/h1/Multi_12.10.17_h1_second_cut.mp4	1200.020	29.97	9	S-bend	Restrained aggression	5		STOP
1153.011	D:/Soc_comp_footage/12.10.2017/h1/Multi_12.10.17_h1_second_cut.mp4	1200.020	29.97	9	shell	Maintenance			START
1154.015	D:/Soc_comp_footage/12.10.2017/h1/Multi_12.10.17_h1_second_cut.mp4	1200.020	29.97	2	shell	Maintenance			STOP
1157.010	D:/Soc_comp_footage/12.10.2017/h1/Multi_12.10.17_h1_second_cut.mp4	1200.020	29.97	8	shell	Maintenance			START
1157.511	D:/Soc_comp_footage/12.10.2017/h1/Multi_12.10.17_h1_second_cut.mp4	1200.020	29.97	6	tail quiver	Submissive behavior	1		START
1157.513	D:/Soc_comp_footage/12.10.2017/h1/Multi_12.10.17_h1_second_cut.mp4	1200.020	29.97	7	S-bend	Restrained aggression	1		START
1158.017	D:/Soc_comp_footage/12.10.2017/h1/Multi_12.10.17_h1_second_cut.mp4	1200.020	29.97	7	S-bend	Restrained aggression	1		STOP
1158.260	D:/Soc_comp_footage/12.10.2017/h1/Multi_12.10.17_h1_second_cut.mp4	1200.020	29.97	6	tail quiver	Submissive behavior	1		STOP
1158.758	D:/Soc_comp_footage/12.10.2017/h1/Multi_12.10.17_h1_second_cut.mp4	1200.020	29.97		presence of Cun	Presence			STOP
1159.762	D:/Soc_comp_footage/12.10.2017/h1/Multi_12.10.17_h1_second_cut.mp4	1200.020	29.97	7	shell	Maintenance			START
1160.353	D:/Soc_comp_footage/12.10.2017/h1/Multi_12.10.17_h1_second_cut.mp4	1200.020	29.97	7	shell	Maintenance			STOP
1160.760	D:/Soc_comp_footage/12.10.2017/h1/Multi_12.10.17_h1_second_cut.mp4	1200.020	29.97	8	digging	Maintenance			START
1161.602	D:/Soc_comp_footage/12.10.2017/h1/Multi_12.10.17_h1_second_cut.mp4	1200.020	29.97	1	S-bend	Restrained aggression	2		START
1162.351	D:/Soc_comp_footage/12.10.2017/h1/Multi_12.10.17_h1_second_cut.mp4	1200.020	29.97	8	shell	Maintenance			STOP
1162.352	D:/Soc_comp_footage/12.10.2017/h1/Multi_12.10.17_h1_second_cut.mp4	1200.020	29.97	1	S-bend	Restrained aggression	2		STOP
1162.352	D:/Soc_comp_footage/12.10.2017/h1/Multi_12.10.17_h1_second_cut.mp4	1200.020	29.97	1	ramming	Overt aggression	2	unsure if ramming or biting	START
1162.353	D:/Soc_comp_footage/12.10.2017/h1/Multi_12.10.17_h1_second_cut.mp4	1200.020	29.97	2	shell escape	Escape	1		START
1162.600	D:/Soc_comp_footage/12.10.2017/h1/Multi_12.10.17_h1_second_cut.mp4	1200.020	29.97	1	ramming	Overt aggression	2	unsure if ramming or biting	STOP
1162.851	D:/Soc_comp_footage/12.10.2017/h1/Multi_12.10.17_h1_second_cut.mp4	1200.020	29.97	8	digging	Maintenance			STOP
1165.352	D:/Soc_comp_footage/12.10.2017/h1/Multi_12.10.17_h1_second_cut.mp4	1200.020	29.97	8	shell	Maintenance			START
1166.510	D:/Soc_comp_footage/12.10.2017/h1/Multi_12.10.17_h1_second_cut.mp4	1200.020	29.97	9	shell	Maintenance			STOP
1168.352	D:/Soc_comp_footage/12.10.2017/h1/Multi_12.10.17_h1_second_cut.mp4	1200.020	29.97	9	S-bend	Restrained aggression	5		START
1168.353	D:/Soc_comp_footage/12.10.2017/h1/Multi_12.10.17_h1_second_cut.mp4	1200.020	29.97	6	shell	Maintenance			START
1168.353	D:/Soc_comp_footage/12.10.2017/h1/Multi_12.10.17_h1_second_cut.mp4	1200.020	29.97	7	shell	Maintenance			START
1168.853	D:/Soc_comp_footage/12.10.2017/h1/Multi_12.10.17_h1_second_cut.mp4	1200.020	29.97	9	S-bend	Restrained aggression	5		STOP
1169.102	D:/Soc_comp_footage/12.10.2017/h1/Multi_12.10.17_h1_second_cut.mp4	1200.020	29.97	1	operculum spread	Restrained aggression	2		START
1169.108	D:/Soc_comp_footage/12.10.2017/h1/Multi_12.10.17_h1_second_cut.mp4	1200.020	29.97	2	shell escape	Escape	1		STOP
1169.193	D:/Soc_comp_footage/12.10.2017/h1/Multi_12.10.17_h1_second_cut.mp4	1200.020	29.97	9	operculum spread	Restrained aggression	5		START
1169.194	D:/Soc_comp_footage/12.10.2017/h1/Multi_12.10.17_h1_second_cut.mp4	1200.020	29.97	8	carrying	Maintenance			START
1169.602	D:/Soc_comp_footage/12.10.2017/h1/Multi_12.10.17_h1_second_cut.mp4	1200.020	29.97	1	operculum spread	Restrained aggression	2		STOP
1169.692	D:/Soc_comp_footage/12.10.2017/h1/Multi_12.10.17_h1_second_cut.mp4	1200.020	29.97	1	ramming	Overt aggression	2	unsure if ramming or biting	START
1169.693	D:/Soc_comp_footage/12.10.2017/h1/Multi_12.10.17_h1_second_cut.mp4	1200.020	29.97	2	shell escape	Escape	1		START
1169.693	D:/Soc_comp_footage/12.10.2017/h1/Multi_12.10.17_h1_second_cut.mp4	1200.020	29.97	9	operculum spread	Restrained aggression	5		STOP
1169.941	D:/Soc_comp_footage/12.10.2017/h1/Multi_12.10.17_h1_second_cut.mp4	1200.020	29.97	9	S-bend	Restrained aggression	5		START
1169.944	D:/Soc_comp_footage/12.10.2017/h1/Multi_12.10.17_h1_second_cut.mp4	1200.020	29.97	8	carrying	Maintenance			STOP
1170.193	D:/Soc_comp_footage/12.10.2017/h1/Multi_12.10.17_h1_second_cut.mp4	1200.020	29.97	1	ramming	Overt aggression	2	unsure if ramming or biting	STOP
1170.443	D:/Soc_comp_footage/12.10.2017/h1/Multi_12.10.17_h1_second_cut.mp4	1200.020	29.97	9	S-bend	Restrained aggression	5		STOP
1170.444	D:/Soc_comp_footage/12.10.2017/h1/Multi_12.10.17_h1_second_cut.mp4	1200.020	29.97	9	S-bend	Restrained aggression	5		START
1172.193	D:/Soc_comp_footage/12.10.2017/h1/Multi_12.10.17_h1_second_cut.mp4	1200.020	29.97	9	S-bend	Restrained aggression	5		STOP
1172.194	D:/Soc_comp_footage/12.10.2017/h1/Multi_12.10.17_h1_second_cut.mp4	1200.020	29.97	9	S-bend	Restrained aggression	5		START
1172.443	D:/Soc_comp_footage/12.10.2017/h1/Multi_12.10.17_h1_second_cut.mp4	1200.020	29.97	8	shell	Maintenance			STOP
1174.692	D:/Soc_comp_footage/12.10.2017/h1/Multi_12.10.17_h1_second_cut.mp4	1200.020	29.97	6	shell	Maintenance			STOP
1175.444	D:/Soc_comp_footage/12.10.2017/h1/Multi_12.10.17_h1_second_cut.mp4	1200.020	29.97	9	S-bend	Restrained aggression	5		STOP
1175.448	D:/Soc_comp_footage/12.10.2017/h1/Multi_12.10.17_h1_second_cut.mp4	1200.020	29.97	2	shell escape	Escape	1		STOP
1176.137	D:/Soc_comp_footage/12.10.2017/h1/Multi_12.10.17_h1_second_cut.mp4	1200.020	29.97	5	shell	Maintenance			START
1176.443	D:/Soc_comp_footage/12.10.2017/h1/Multi_12.10.17_h1_second_cut.mp4	1200.020	29.97	9	shell	Maintenance			START
1177.193	D:/Soc_comp_footage/12.10.2017/h1/Multi_12.10.17_h1_second_cut.mp4	1200.020	29.97	9	shell	Maintenance			STOP
1177.785	D:/Soc_comp_footage/12.10.2017/h1/Multi_12.10.17_h1_second_cut.mp4	1200.020	29.97	8	shell	Maintenance			START
1179.286	D:/Soc_comp_footage/12.10.2017/h1/Multi_12.10.17_h1_second_cut.mp4	1200.020	29.97	6	shell	Maintenance			START
1181.036	D:/Soc_comp_footage/12.10.2017/h1/Multi_12.10.17_h1_second_cut.mp4	1200.020	29.97	6	digging	Maintenance			START
1182.537	D:/Soc_comp_footage/12.10.2017/h1/Multi_12.10.17_h1_second_cut.mp4	1200.020	29.97	6	shell	Maintenance			STOP
1183.286	D:/Soc_comp_footage/12.10.2017/h1/Multi_12.10.17_h1_second_cut.mp4	1200.020	29.97	7	shell	Maintenance			STOP
1183.288	D:/Soc_comp_footage/12.10.2017/h1/Multi_12.10.17_h1_second_cut.mp4	1200.020	29.97	6	digging	Maintenance			STOP
1185.627	D:/Soc_comp_footage/12.10.2017/h1/Multi_12.10.17_h1_second_cut.mp4	1200.020	29.97	6	shell	Maintenance			START
1187.127	D:/Soc_comp_footage/12.10.2017/h1/Multi_12.10.17_h1_second_cut.mp4	1200.020	29.97	6	digging	Maintenance			START
1188.128	D:/Soc_comp_footage/12.10.2017/h1/Multi_12.10.17_h1_second_cut.mp4	1200.020	29.97	2	S-bend	Restrained aggression	1		START
1188.626	D:/Soc_comp_footage/12.10.2017/h1/Multi_12.10.17_h1_second_cut.mp4	1200.020	29.97	6	shell	Maintenance			STOP
1189.378	D:/Soc_comp_footage/12.10.2017/h1/Multi_12.10.17_h1_second_cut.mp4	1200.020	29.97	6	digging	Maintenance			STOP
1189.877	D:/Soc_comp_footage/12.10.2017/h1/Multi_12.10.17_h1_second_cut.mp4	1200.020	29.97	2	S-bend	Restrained aggression	1		STOP
1192.382	D:/Soc_comp_footage/12.10.2017/h1/Multi_12.10.17_h1_second_cut.mp4	1200.020	29.97	6	shell	Maintenance			START
1194.126	D:/Soc_comp_footage/12.10.2017/h1/Multi_12.10.17_h1_second_cut.mp4	1200.020	29.97	6	carrying	Maintenance			START
1195.628	D:/Soc_comp_footage/12.10.2017/h1/Multi_12.10.17_h1_second_cut.mp4	1200.020	29.97	6	shell	Maintenance			STOP
1196.719	D:/Soc_comp_footage/12.10.2017/h1/Multi_12.10.17_h1_second_cut.mp4	1200.020	29.97	6	carrying	Maintenance			STOP
1196.720	D:/Soc_comp_footage/12.10.2017/h1/Multi_12.10.17_h1_second_cut.mp4	1200.020	29.97	9	shell	Maintenance			START
1197.540	D:/Soc_comp_footage/12.10.2017/h1/Multi_12.10.17_h1_second_cut.mp4	1200.020	29.97	8	shell	Maintenance			STOP
1200.000	D:/Soc_comp_footage/12.10.2017/h1/Multi_12.10.17_h1_second_cut.mp4	1200.020	29.97	5	shell	Maintenance			STOP
1200.000	D:/Soc_comp_footage/12.10.2017/h1/Multi_12.10.17_h1_second_cut.mp4	1200.020	29.97	9	shell	Maintenance			STOP
