# Supplementary material for: TIBA: A web application for the visual analysis of temporal occurrences, interactions, and transitions of animal behavior
Source: PLoS Comput Biol. 2024 Oct 25;20(10):e1012425. doi: 10.1371/journal.pcbi.1012425 (PMC11508483; doi:10.1371/journal.pcbi.1012425)
Supplement: S2 Dataset — (XLSX) [file pcbi.1012425.s002.xlsx]

## Sheet: Sheet1
Observation id	Ocellatus_03.11.19_e.2
Media file(s)
Player #1	F:/Ocellatus/03.11.19/e/GX010063.MP4
Observation date	2020-06-02 15:03:06
Description
Time offset (s)	0.0
independent variables
variable	value
Time	Media file path	Total length	FPS	Subject	Behavior	Behavioral category	Modifier 1	Comment	Status
51.657	F:/Ocellatus/03.11.19/e/GX010063.MP4	377.510	59.94	1	scratching	Maintenance			START
52.156	F:/Ocellatus/03.11.19/e/GX010063.MP4	377.510	59.94	1	quivering	Affiliative behavior	None	probably irritated	START
52.156	F:/Ocellatus/03.11.19/e/GX010063.MP4	377.510	59.94	1	scratching	Maintenance			STOP
52.656	F:/Ocellatus/03.11.19/e/GX010063.MP4	377.510	59.94	1	quivering	Affiliative behavior	None	probably irritated	STOP
52.656	F:/Ocellatus/03.11.19/e/GX010063.MP4	377.510	59.94	1	scratching	Maintenance			START
53.158	F:/Ocellatus/03.11.19/e/GX010063.MP4	377.510	59.94	1	scratching	Maintenance			STOP
53.659	F:/Ocellatus/03.11.19/e/GX010063.MP4	377.510	59.94	1	quivering	Affiliative behavior	None	probably irritated	START
53.95	F:/Ocellatus/03.11.19/e/GX010063.MP4	377.510	59.94	1	quivering	Affiliative behavior	None	probably irritated	STOP
54.159	F:/Ocellatus/03.11.19/e/GX010063.MP4	377.510	59.94	1	scratching	Maintenance			START
54.407	F:/Ocellatus/03.11.19/e/GX010063.MP4	377.510	59.94	1	scratching	Maintenance			STOP
60.667	F:/Ocellatus/03.11.19/e/GX010063.MP4	377.510	59.94	3	all fins spread	Restrained aggression	1		START
62.419	F:/Ocellatus/03.11.19/e/GX010063.MP4	377.510	59.94	3	all fins spread	Restrained aggression	1		STOP
62.419	F:/Ocellatus/03.11.19/e/GX010063.MP4	377.510	59.94	3	chasing	Restrained aggression	1		START
64.422	F:/Ocellatus/03.11.19/e/GX010063.MP4	377.510	59.94	3	chasing	Restrained aggression	1		STOP
65.92	F:/Ocellatus/03.11.19/e/GX010063.MP4	377.510	59.94	3	operculum spread	Restrained aggression	1	no operculum visible	START
68.423	F:/Ocellatus/03.11.19/e/GX010063.MP4	377.510	59.94	3	operculum spread	Restrained aggression	1	no operculum visible	STOP
69.172	F:/Ocellatus/03.11.19/e/GX010063.MP4	377.510	59.94	3	chasing	Restrained aggression	1	very unsure	START
70.178	F:/Ocellatus/03.11.19/e/GX010063.MP4	377.510	59.94	3	chasing	Restrained aggression	1	very unsure	STOP
79.43	F:/Ocellatus/03.11.19/e/GX010063.MP4	377.510	59.94	1	operculum spread	Restrained aggression	2	unsure if attack directed to ind. 2 or ind. 3	START
79.935	F:/Ocellatus/03.11.19/e/GX010063.MP4	377.510	59.94	2	operculum spread	Restrained aggression	1		START
79.938	F:/Ocellatus/03.11.19/e/GX010063.MP4	377.510	59.94	3	all fins spread	Restrained aggression	1	or due to ind. 2	START
80.684	F:/Ocellatus/03.11.19/e/GX010063.MP4	377.510	59.94	1	operculum spread	Restrained aggression	2	unsure if attack directed to ind. 2 or ind. 3	STOP
80.684	F:/Ocellatus/03.11.19/e/GX010063.MP4	377.510	59.94	2	all fins spread	Restrained aggression	1	and/or due to ind. 3	START
80.684	F:/Ocellatus/03.11.19/e/GX010063.MP4	377.510	59.94	2	biting	Overt aggression	3		START
80.684	F:/Ocellatus/03.11.19/e/GX010063.MP4	377.510	59.94	2	operculum spread	Restrained aggression	1		STOP
81.186	F:/Ocellatus/03.11.19/e/GX010063.MP4	377.510	59.94	1	all fins spread	Restrained aggression	2		START
81.186	F:/Ocellatus/03.11.19/e/GX010063.MP4	377.510	59.94	2	biting	Overt aggression	3		STOP
81.938	F:/Ocellatus/03.11.19/e/GX010063.MP4	377.510	59.94	1	all fins spread	Restrained aggression	2		STOP
82.184	F:/Ocellatus/03.11.19/e/GX010063.MP4	377.510	59.94	3	all fins spread	Restrained aggression	1	or due to ind. 2	STOP
82.938	F:/Ocellatus/03.11.19/e/GX010063.MP4	377.510	59.94	2	chasing	Restrained aggression	1	more like "deflecting"	START
83.184	F:/Ocellatus/03.11.19/e/GX010063.MP4	377.510	59.94	2	all fins spread	Restrained aggression	1	and/or due to ind. 3	STOP
85.438	F:/Ocellatus/03.11.19/e/GX010063.MP4	377.510	59.94	2	chasing	Restrained aggression	1	more like "deflecting"	STOP
85.941	F:/Ocellatus/03.11.19/e/GX010063.MP4	377.510	59.94	2	operculum spread	Restrained aggression	1	or "chasing"	START
86.942	F:/Ocellatus/03.11.19/e/GX010063.MP4	377.510	59.94	2	operculum spread	Restrained aggression	1	or "chasing"	STOP
100.957	F:/Ocellatus/03.11.19/e/GX010063.MP4	377.510	59.94	4	chasing	Restrained aggression	1	or "operculum spread" (without spread operculi)	START
102.957	F:/Ocellatus/03.11.19/e/GX010063.MP4	377.510	59.94	5	all fins spread	Restrained aggression	6	or due to ind. 1	START
103.708	F:/Ocellatus/03.11.19/e/GX010063.MP4	377.510	59.94	6	head up	Restrained aggression	5		START
103.957	F:/Ocellatus/03.11.19/e/GX010063.MP4	377.510	59.94	5	all fins spread	Restrained aggression	6	or due to ind. 1	STOP
103.957	F:/Ocellatus/03.11.19/e/GX010063.MP4	377.510	59.94	5	operculum spread	Restrained aggression	4		START
104.207	F:/Ocellatus/03.11.19/e/GX010063.MP4	377.510	59.94	5	operculum spread	Restrained aggression	4		STOP
104.208	F:/Ocellatus/03.11.19/e/GX010063.MP4	377.510	59.94	6	head up	Restrained aggression	5		STOP
104.21	F:/Ocellatus/03.11.19/e/GX010063.MP4	377.510	59.94	4	chasing	Restrained aggression	1	or "operculum spread" (without spread operculi)	STOP
104.458	F:/Ocellatus/03.11.19/e/GX010063.MP4	377.510	59.94	4	all fins spread	Restrained aggression	1		START
105.959	F:/Ocellatus/03.11.19/e/GX010063.MP4	377.510	59.94	5	all fins spread	Restrained aggression	4		START
106.266	F:/Ocellatus/03.11.19/e/GX010063.MP4	377.510	59.94	4	all fins spread	Restrained aggression	1		STOP
106.46	F:/Ocellatus/03.11.19/e/GX010063.MP4	377.510	59.94	4	chasing	Restrained aggression	1		START
107.464	F:/Ocellatus/03.11.19/e/GX010063.MP4	377.510	59.94	5	all fins spread	Restrained aggression	4		STOP
108.463	F:/Ocellatus/03.11.19/e/GX010063.MP4	377.510	59.94	4	chasing	Restrained aggression	1		STOP
108.466	F:/Ocellatus/03.11.19/e/GX010063.MP4	377.510	59.94	4	all fins spread	Restrained aggression	1		START
109.213	F:/Ocellatus/03.11.19/e/GX010063.MP4	377.510	59.94	4	all fins spread	Restrained aggression	1		STOP
109.218	F:/Ocellatus/03.11.19/e/GX010063.MP4	377.510	59.94	4	chasing	Restrained aggression	1	more like "deflecting"	START
110.469	F:/Ocellatus/03.11.19/e/GX010063.MP4	377.510	59.94	6	operculum spread	Restrained aggression	1	or directed towards ind. 4	START
112.216	F:/Ocellatus/03.11.19/e/GX010063.MP4	377.510	59.94	4	all fins spread	Restrained aggression	1		START
112.216	F:/Ocellatus/03.11.19/e/GX010063.MP4	377.510	59.94	4	chasing	Restrained aggression	1	more like "deflecting"	STOP
112.714	F:/Ocellatus/03.11.19/e/GX010063.MP4	377.510	59.94	4	all fins spread	Restrained aggression	1		STOP
112.714	F:/Ocellatus/03.11.19/e/GX010063.MP4	377.510	59.94	4	head up	Restrained aggression	1		START
113.714	F:/Ocellatus/03.11.19/e/GX010063.MP4	377.510	59.94	4	all fins spread	Restrained aggression	1		START
114.217	F:/Ocellatus/03.11.19/e/GX010063.MP4	377.510	59.94	4	head up	Restrained aggression	1		STOP
114.721	F:/Ocellatus/03.11.19/e/GX010063.MP4	377.510	59.94	7	all fins spread	Restrained aggression	1	or due to ind. 6	START
115.465	F:/Ocellatus/03.11.19/e/GX010063.MP4	377.510	59.94	6	operculum spread	Restrained aggression	1	or directed towards ind. 4	STOP
115.765	F:/Ocellatus/03.11.19/e/GX010063.MP4	377.510	59.94	4	all fins spread	Restrained aggression	1		STOP
115.971	F:/Ocellatus/03.11.19/e/GX010063.MP4	377.510	59.94	4	chasing	Restrained aggression	1		START
117.22	F:/Ocellatus/03.11.19/e/GX010063.MP4	377.510	59.94	4	chasing	Restrained aggression	1		STOP
117.973	F:/Ocellatus/03.11.19/e/GX010063.MP4	377.510	59.94	7	all fins spread	Restrained aggression	1	or due to ind. 6	STOP
137.241	F:/Ocellatus/03.11.19/e/GX010063.MP4	377.510	59.94	8	quivering	Affiliative behavior	1		START
137.742	F:/Ocellatus/03.11.19/e/GX010063.MP4	377.510	59.94	8	quivering	Affiliative behavior	1		STOP
139.495	F:/Ocellatus/03.11.19/e/GX010063.MP4	377.510	59.94	1	scratching	Maintenance			START
139.995	F:/Ocellatus/03.11.19/e/GX010063.MP4	377.510	59.94	1	scratching	Maintenance			STOP
140.243	F:/Ocellatus/03.11.19/e/GX010063.MP4	377.510	59.94	1	scratching	Maintenance			START
140.743	F:/Ocellatus/03.11.19/e/GX010063.MP4	377.510	59.94	8	head up	Restrained aggression	1		START
140.997	F:/Ocellatus/03.11.19/e/GX010063.MP4	377.510	59.94	1	scratching	Maintenance			STOP
141.996	F:/Ocellatus/03.11.19/e/GX010063.MP4	377.510	59.94	1	scratching	Maintenance			START
142.497	F:/Ocellatus/03.11.19/e/GX010063.MP4	377.510	59.94	1	scratching	Maintenance			STOP
142.745	F:/Ocellatus/03.11.19/e/GX010063.MP4	377.510	59.94	1	scratching	Maintenance			START
142.751	F:/Ocellatus/03.11.19/e/GX010063.MP4	377.510	59.94	8	head up	Restrained aggression	1		STOP
142.751	F:/Ocellatus/03.11.19/e/GX010063.MP4	377.510	59.94	8	scratching	Maintenance			START
143.247	F:/Ocellatus/03.11.19/e/GX010063.MP4	377.510	59.94	1	scratching	Maintenance			STOP
143.247	F:/Ocellatus/03.11.19/e/GX010063.MP4	377.510	59.94	8	scratching	Maintenance			STOP
145	F:/Ocellatus/03.11.19/e/GX010063.MP4	377.510	59.94	8	all fins spread	Restrained aggression	1		START
145.749	F:/Ocellatus/03.11.19/e/GX010063.MP4	377.510	59.94	8	head up	Restrained aggression	1		START
150.005	F:/Ocellatus/03.11.19/e/GX010063.MP4	377.510	59.94	1	scratching	Maintenance			START
150.295	F:/Ocellatus/03.11.19/e/GX010063.MP4	377.510	59.94	8	all fins spread	Restrained aggression	1		STOP
150.504	F:/Ocellatus/03.11.19/e/GX010063.MP4	377.510	59.94	1	scratching	Maintenance			STOP
150.507	F:/Ocellatus/03.11.19/e/GX010063.MP4	377.510	59.94	1	scratching	Maintenance			START
150.564	F:/Ocellatus/03.11.19/e/GX010063.MP4	377.510	59.94	8	head up	Restrained aggression	1		STOP
151.009	F:/Ocellatus/03.11.19/e/GX010063.MP4	377.510	59.94	1	scratching	Maintenance			STOP
151.254	F:/Ocellatus/03.11.19/e/GX010063.MP4	377.510	59.94	1	scratching	Maintenance			START
152.256	F:/Ocellatus/03.11.19/e/GX010063.MP4	377.510	59.94	1	scratching	Maintenance			STOP
152.45	F:/Ocellatus/03.11.19/e/GX010063.MP4	377.510	59.94	8	scratching	Maintenance			START
153.009	F:/Ocellatus/03.11.19/e/GX010063.MP4	377.510	59.94	8	scratching	Maintenance			STOP
156.507	F:/Ocellatus/03.11.19/e/GX010063.MP4	377.510	59.94	8	S-bend	Restrained aggression	9		START
156.514	F:/Ocellatus/03.11.19/e/GX010063.MP4	377.510	59.94	8	head up	Restrained aggression	9		START
157.26	F:/Ocellatus/03.11.19/e/GX010063.MP4	377.510	59.94	9	tail quiver	Submissive behavior	None		START
157.516	F:/Ocellatus/03.11.19/e/GX010063.MP4	377.510	59.94	8	S-bend	Restrained aggression	9		STOP
157.759	F:/Ocellatus/03.11.19/e/GX010063.MP4	377.510	59.94	8	head up	Restrained aggression	9		STOP
157.761	F:/Ocellatus/03.11.19/e/GX010063.MP4	377.510	59.94	9	tail quiver	Submissive behavior	None		STOP
159.264	F:/Ocellatus/03.11.19/e/GX010063.MP4	377.510	59.94	8	S-bend	Restrained aggression	9		START
160.514	F:/Ocellatus/03.11.19/e/GX010063.MP4	377.510	59.94	9	all fins spread	Restrained aggression	8	unsure; probably directed towards ind. 8 (alternatively ind. 1)	START
162.263	F:/Ocellatus/03.11.19/e/GX010063.MP4	377.510	59.94	9	S-bend	Restrained aggression	8	unsure; probably directed towards ind. 8 (alternatively ind. 1)	START
162.264	F:/Ocellatus/03.11.19/e/GX010063.MP4	377.510	59.94	9	all fins spread	Restrained aggression	8	unsure; probably directed towards ind. 8 (alternatively ind. 1)	STOP
162.52	F:/Ocellatus/03.11.19/e/GX010063.MP4	377.510	59.94	8	head up	Restrained aggression	9	unsure	START
163.017	F:/Ocellatus/03.11.19/e/GX010063.MP4	377.510	59.94	8	S-bend	Restrained aggression	9		STOP
163.267	F:/Ocellatus/03.11.19/e/GX010063.MP4	377.510	59.94	8	head up	Restrained aggression	9	unsure	STOP
163.521	F:/Ocellatus/03.11.19/e/GX010063.MP4	377.510	59.94	8	scratching	Maintenance			START
164.017	F:/Ocellatus/03.11.19/e/GX010063.MP4	377.510	59.94	8	scratching	Maintenance			STOP
165.021	F:/Ocellatus/03.11.19/e/GX010063.MP4	377.510	59.94	1	scratching	Maintenance			START
165.769	F:/Ocellatus/03.11.19/e/GX010063.MP4	377.510	59.94	9	S-bend	Restrained aggression	8	unsure; probably directed towards ind. 8 (alternatively ind. 1)	STOP
165.77	F:/Ocellatus/03.11.19/e/GX010063.MP4	377.510	59.94	1	scratching	Maintenance			STOP
165.802	F:/Ocellatus/03.11.19/e/GX010063.MP4	377.510	59.94	1	scratching	Maintenance			START
166.521	F:/Ocellatus/03.11.19/e/GX010063.MP4	377.510	59.94	1	scratching	Maintenance			STOP
166.522	F:/Ocellatus/03.11.19/e/GX010063.MP4	377.510	59.94	9	S-bend	Restrained aggression	None	unsure who this is directed to	START
172.026	F:/Ocellatus/03.11.19/e/GX010063.MP4	377.510	59.94	9	S-bend	Restrained aggression	None	unsure who this is directed to	STOP
173.53	F:/Ocellatus/03.11.19/e/GX010063.MP4	377.510	59.94	1	scratching	Maintenance			START
174.276	F:/Ocellatus/03.11.19/e/GX010063.MP4	377.510	59.94	1	scratching	Maintenance			STOP
174.528	F:/Ocellatus/03.11.19/e/GX010063.MP4	377.510	59.94	9	all fins spread	Restrained aggression	1		START
177.283	F:/Ocellatus/03.11.19/e/GX010063.MP4	377.510	59.94	9	S-bend	Restrained aggression	1	unsure; stiff posture	START
177.283	F:/Ocellatus/03.11.19/e/GX010063.MP4	377.510	59.94	9	all fins spread	Restrained aggression	1		STOP
178.783	F:/Ocellatus/03.11.19/e/GX010063.MP4	377.510	59.94	9	S-bend	Restrained aggression	1	unsure; stiff posture	STOP
180.034	F:/Ocellatus/03.11.19/e/GX010063.MP4	377.510	59.94	1	scratching	Maintenance			START
180.787	F:/Ocellatus/03.11.19/e/GX010063.MP4	377.510	59.94	1	scratching	Maintenance			STOP
182.536	F:/Ocellatus/03.11.19/e/GX010063.MP4	377.510	59.94	11	head up	Restrained aggression	9		START
183.542	F:/Ocellatus/03.11.19/e/GX010063.MP4	377.510	59.94	1	scratching	Maintenance			START
184.038	F:/Ocellatus/03.11.19/e/GX010063.MP4	377.510	59.94	8	quivering	Affiliative behavior	None	maybe irritated	START
184.291	F:/Ocellatus/03.11.19/e/GX010063.MP4	377.510	59.94	1	scratching	Maintenance			STOP
184.538	F:/Ocellatus/03.11.19/e/GX010063.MP4	377.510	59.94	8	quivering	Affiliative behavior	None	maybe irritated	STOP
184.542	F:/Ocellatus/03.11.19/e/GX010063.MP4	377.510	59.94	1	quivering	Affiliative behavior	None	probably irritated	START
185.29	F:/Ocellatus/03.11.19/e/GX010063.MP4	377.510	59.94	1	quivering	Affiliative behavior	None	probably irritated	STOP
186.787	F:/Ocellatus/03.11.19/e/GX010063.MP4	377.510	59.94	11	head up	Restrained aggression	9	possibly for longer - ind. out of FOV	STOP
188.543	F:/Ocellatus/03.11.19/e/GX010063.MP4	377.510	59.94	1	quivering	Affiliative behavior	None	probably irritated	START
188.797	F:/Ocellatus/03.11.19/e/GX010063.MP4	377.510	59.94	1	quivering	Affiliative behavior	None	probably irritated	STOP
193.048	F:/Ocellatus/03.11.19/e/GX010063.MP4	377.510	59.94	1	quivering	Affiliative behavior	None	probably irritated	START
193.299	F:/Ocellatus/03.11.19/e/GX010063.MP4	377.510	59.94	1	scratching	Maintenance			START
193.59	F:/Ocellatus/03.11.19/e/GX010063.MP4	377.510	59.94	1	quivering	Affiliative behavior	None	probably irritated	STOP
194.048	F:/Ocellatus/03.11.19/e/GX010063.MP4	377.510	59.94	1	scratching	Maintenance			STOP
195.549	F:/Ocellatus/03.11.19/e/GX010063.MP4	377.510	59.94	9	S-bend	Restrained aggression	8		START
195.801	F:/Ocellatus/03.11.19/e/GX010063.MP4	377.510	59.94	9	S-bend	Restrained aggression	8		STOP
197.051	F:/Ocellatus/03.11.19/e/GX010063.MP4	377.510	59.94	9	all fins spread	Restrained aggression	8		START
197.297	F:/Ocellatus/03.11.19/e/GX010063.MP4	377.510	59.94	9	all fins spread	Restrained aggression	8		STOP
197.298	F:/Ocellatus/03.11.19/e/GX010063.MP4	377.510	59.94	9	all fins spread	Restrained aggression	10		START
197.555	F:/Ocellatus/03.11.19/e/GX010063.MP4	377.510	59.94	10	operculum spread	Restrained aggression	9		START
198.55	F:/Ocellatus/03.11.19/e/GX010063.MP4	377.510	59.94	9	S-bend	Restrained aggression	10	with tail beat?	START
199.055	F:/Ocellatus/03.11.19/e/GX010063.MP4	377.510	59.94	10	all fins spread	Restrained aggression	9	and starting to encircle ind. 9	START
200.301	F:/Ocellatus/03.11.19/e/GX010063.MP4	377.510	59.94	9	S-bend	Restrained aggression	10	with tail beat?	STOP
200.551	F:/Ocellatus/03.11.19/e/GX010063.MP4	377.510	59.94	9	all fins spread	Restrained aggression	10		STOP
200.553	F:/Ocellatus/03.11.19/e/GX010063.MP4	377.510	59.94	10	operculum spread	Restrained aggression	9		STOP
200.554	F:/Ocellatus/03.11.19/e/GX010063.MP4	377.510	59.94	10	all fins spread	Restrained aggression	9	and starting to encircle ind. 9	STOP
200.555	F:/Ocellatus/03.11.19/e/GX010063.MP4	377.510	59.94	10	operculum spread	Restrained aggression	9		START
201.057	F:/Ocellatus/03.11.19/e/GX010063.MP4	377.510	59.94	1	operculum spread	Restrained aggression	None	unsure; no operculum spread visible; directed to ind. 8, 9 and/or 10	START
201.805	F:/Ocellatus/03.11.19/e/GX010063.MP4	377.510	59.94	10	operculum spread	Restrained aggression	9		STOP
201.806	F:/Ocellatus/03.11.19/e/GX010063.MP4	377.510	59.94	10	operculum spread	Restrained aggression	8		START
202.806	F:/Ocellatus/03.11.19/e/GX010063.MP4	377.510	59.94	9	all fins spread	Restrained aggression	10	or due to ind. 1?	START
203.304	F:/Ocellatus/03.11.19/e/GX010063.MP4	377.510	59.94	1	operculum spread	Restrained aggression	None	unsure; no operculum spread visible; directed to ind. 8, 9 and/or 10	STOP
203.307	F:/Ocellatus/03.11.19/e/GX010063.MP4	377.510	59.94	1	all fins spread	Restrained aggression	None	probably directed towards ind. 9 and/or 10	START
203.557	F:/Ocellatus/03.11.19/e/GX010063.MP4	377.510	59.94	10	operculum spread	Restrained aggression	8		STOP
204.049	F:/Ocellatus/03.11.19/e/GX010063.MP4	377.510	59.94	1	chasing	Restrained aggression	None	directed to ind. 9 and/or 10	START
204.059	F:/Ocellatus/03.11.19/e/GX010063.MP4	377.510	59.94	1	all fins spread	Restrained aggression	None	probably directed towards ind. 9 and/or 10	STOP
204.309	F:/Ocellatus/03.11.19/e/GX010063.MP4	377.510	59.94	10	chasing	Restrained aggression	9		START
204.557	F:/Ocellatus/03.11.19/e/GX010063.MP4	377.510	59.94	9	all fins spread	Restrained aggression	10	or due to ind. 1?	STOP
205.058	F:/Ocellatus/03.11.19/e/GX010063.MP4	377.510	59.94	10	chasing	Restrained aggression	9		STOP
205.06	F:/Ocellatus/03.11.19/e/GX010063.MP4	377.510	59.94	10	tail quiver	Submissive behavior	1		START
205.061	F:/Ocellatus/03.11.19/e/GX010063.MP4	377.510	59.94	1	chasing	Restrained aggression	None	directed to ind. 9 and/or 10	STOP
205.064	F:/Ocellatus/03.11.19/e/GX010063.MP4	377.510	59.94	1	all fins spread	Restrained aggression	None	probably directed towards in. 9 (or 10?)	START
205.808	F:/Ocellatus/03.11.19/e/GX010063.MP4	377.510	59.94	10	tail quiver	Submissive behavior	1		STOP
206.06	F:/Ocellatus/03.11.19/e/GX010063.MP4	377.510	59.94	9	all fins spread	Restrained aggression	10	or due to ind. 1?	START
206.312	F:/Ocellatus/03.11.19/e/GX010063.MP4	377.510	59.94	10	all fins spread	Restrained aggression	8		START
206.629	F:/Ocellatus/03.11.19/e/GX010063.MP4	377.510	59.94	1	all fins spread	Restrained aggression	None	probably directed towards in. 9 (or 10?)	STOP
207.061	F:/Ocellatus/03.11.19/e/GX010063.MP4	377.510	59.94	9	all fins spread	Restrained aggression	10	or due to ind. 1?	STOP
208.562	F:/Ocellatus/03.11.19/e/GX010063.MP4	377.510	59.94	10	shooting out	Restrained aggression	8		START
208.564	F:/Ocellatus/03.11.19/e/GX010063.MP4	377.510	59.94	9	S-bend	Restrained aggression	None	unsure	START
208.812	F:/Ocellatus/03.11.19/e/GX010063.MP4	377.510	59.94	9	S-bend	Restrained aggression	None	unsure	STOP
209.062	F:/Ocellatus/03.11.19/e/GX010063.MP4	377.510	59.94	10	shooting out	Restrained aggression	8		STOP
209.063	F:/Ocellatus/03.11.19/e/GX010063.MP4	377.510	59.94	10	all fins spread	Restrained aggression	8		STOP
212.562	F:/Ocellatus/03.11.19/e/GX010063.MP4	377.510	59.94	9	all fins spread	Restrained aggression	10	or due to ind. 1?	START
212.81	F:/Ocellatus/03.11.19/e/GX010063.MP4	377.510	59.94	9	all fins spread	Restrained aggression	10	or due to ind. 1?	STOP
213.313	F:/Ocellatus/03.11.19/e/GX010063.MP4	377.510	59.94	10	scratching	Maintenance			START
213.319	F:/Ocellatus/03.11.19/e/GX010063.MP4	377.510	59.94	9	all fins spread	Restrained aggression	10	or due to ind. 1?	START
213.817	F:/Ocellatus/03.11.19/e/GX010063.MP4	377.510	59.94	10	scratching	Maintenance			STOP
213.82	F:/Ocellatus/03.11.19/e/GX010063.MP4	377.510	59.94	10	quivering	Affiliative behavior	None	probably irritated	START
214.069	F:/Ocellatus/03.11.19/e/GX010063.MP4	377.510	59.94	10	quivering	Affiliative behavior	None	probably irritated	STOP
214.823	F:/Ocellatus/03.11.19/e/GX010063.MP4	377.510	59.94	10	quivering	Affiliative behavior	None		START
215.068	F:/Ocellatus/03.11.19/e/GX010063.MP4	377.510	59.94	8	tail quiver	Submissive behavior	10	unsure if this is directed towards ind. 10	START
215.319	F:/Ocellatus/03.11.19/e/GX010063.MP4	377.510	59.94	10	quivering	Affiliative behavior	None		STOP
215.57	F:/Ocellatus/03.11.19/e/GX010063.MP4	377.510	59.94	10	quivering	Affiliative behavior	None		START
216.318	F:/Ocellatus/03.11.19/e/GX010063.MP4	377.510	59.94	8	tail quiver	Submissive behavior	10	unsure if this is directed towards ind. 10	STOP
217.322	F:/Ocellatus/03.11.19/e/GX010063.MP4	377.510	59.94	10	quivering	Affiliative behavior	None		STOP
217.574	F:/Ocellatus/03.11.19/e/GX010063.MP4	377.510	59.94	10	quivering	Affiliative behavior	None	or slow tail beat? directed to ind. 1?	START
218.325	F:/Ocellatus/03.11.19/e/GX010063.MP4	377.510	59.94	10	quivering	Affiliative behavior	None	or slow tail beat? directed to ind. 1?	STOP
219.576	F:/Ocellatus/03.11.19/e/GX010063.MP4	377.510	59.94	10	all fins spread	Restrained aggression	8	unsure; unsure if directed to ind. 8	START
220.074	F:/Ocellatus/03.11.19/e/GX010063.MP4	377.510	59.94	8	head up	Restrained aggression	10		START
220.568	F:/Ocellatus/03.11.19/e/GX010063.MP4	377.510	59.94	9	all fins spread	Restrained aggression	10	or due to ind. 1?	STOP
220.824	F:/Ocellatus/03.11.19/e/GX010063.MP4	377.510	59.94	10	scratching	Maintenance			START
221.074	F:/Ocellatus/03.11.19/e/GX010063.MP4	377.510	59.94	10	all fins spread	Restrained aggression	8	unsure; unsure if directed to ind. 8	STOP
221.079	F:/Ocellatus/03.11.19/e/GX010063.MP4	377.510	59.94	1	scratching	Maintenance			START
221.323	F:/Ocellatus/03.11.19/e/GX010063.MP4	377.510	59.94	1	quivering	Affiliative behavior	None	probably irritated	START
221.323	F:/Ocellatus/03.11.19/e/GX010063.MP4	377.510	59.94	10	scratching	Maintenance			STOP
221.577	F:/Ocellatus/03.11.19/e/GX010063.MP4	377.510	59.94	10	scratching	Maintenance			START
221.826	F:/Ocellatus/03.11.19/e/GX010063.MP4	377.510	59.94	1	scratching	Maintenance			STOP
221.827	F:/Ocellatus/03.11.19/e/GX010063.MP4	377.510	59.94	9	all fins spread	Restrained aggression	1	unsure; unsure who this is directed to	START
222.325	F:/Ocellatus/03.11.19/e/GX010063.MP4	377.510	59.94	9	all fins spread	Restrained aggression	1	unsure; unsure who this is directed to	STOP
222.327	F:/Ocellatus/03.11.19/e/GX010063.MP4	377.510	59.94	10	scratching	Maintenance			STOP
222.373	F:/Ocellatus/03.11.19/e/GX010063.MP4	377.510	59.94	1	quivering	Affiliative behavior	None	probably irritated	STOP
222.827	F:/Ocellatus/03.11.19/e/GX010063.MP4	377.510	59.94	10	scratching	Maintenance			START
223.327	F:/Ocellatus/03.11.19/e/GX010063.MP4	377.510	59.94	10	scratching	Maintenance			STOP
223.577	F:/Ocellatus/03.11.19/e/GX010063.MP4	377.510	59.94	9	all fins spread	Restrained aggression	None	unsure; unsure who this is directed to	START
223.581	F:/Ocellatus/03.11.19/e/GX010063.MP4	377.510	59.94	10	scratching	Maintenance			START
224.325	F:/Ocellatus/03.11.19/e/GX010063.MP4	377.510	59.94	10	scratching	Maintenance			STOP
224.827	F:/Ocellatus/03.11.19/e/GX010063.MP4	377.510	59.94	10	scratching	Maintenance			START
225.078	F:/Ocellatus/03.11.19/e/GX010063.MP4	377.510	59.94	9	all fins spread	Restrained aggression	None	unsure; unsure who this is directed to; possibly for longer - ind. out of FOV	STOP
225.326	F:/Ocellatus/03.11.19/e/GX010063.MP4	377.510	59.94	10	scratching	Maintenance			STOP
226.074	F:/Ocellatus/03.11.19/e/GX010063.MP4	377.510	59.94	8	head up	Restrained aggression	10		STOP
226.329	F:/Ocellatus/03.11.19/e/GX010063.MP4	377.510	59.94	1	operculum spread	Restrained aggression	9	unsure; no operculum spread visible	START
228.332	F:/Ocellatus/03.11.19/e/GX010063.MP4	377.510	59.94	1	chasing	Restrained aggression	9		START
228.332	F:/Ocellatus/03.11.19/e/GX010063.MP4	377.510	59.94	1	operculum spread	Restrained aggression	9	unsure; no operculum spread visible	STOP
229.085	F:/Ocellatus/03.11.19/e/GX010063.MP4	377.510	59.94	1	chasing	Restrained aggression	9		STOP
229.333	F:/Ocellatus/03.11.19/e/GX010063.MP4	377.510	59.94	1	chasing	Restrained aggression	9		START
232.337	F:/Ocellatus/03.11.19/e/GX010063.MP4	377.510	59.94	1	chasing	Restrained aggression	9		STOP
241.843	F:/Ocellatus/03.11.19/e/GX010063.MP4	377.510	59.94	9	all fins spread	Restrained aggression	12	unsure	START
246.594	F:/Ocellatus/03.11.19/e/GX010063.MP4	377.510	59.94	9	all fins spread	Restrained aggression	12	unsure	STOP
249.853	F:/Ocellatus/03.11.19/e/GX010063.MP4	377.510	59.94	9	all fins spread	Restrained aggression	None	directed to ind. 12 and/or 13	START
253.607	F:/Ocellatus/03.11.19/e/GX010063.MP4	377.510	59.94	9	all fins spread	Restrained aggression	None	directed to ind. 12 and/or 13	STOP
260.86	F:/Ocellatus/03.11.19/e/GX010063.MP4	377.510	59.94	9	all fins spread	Restrained aggression	None	directed towards ind. 1, 12, and/or ind. 13	START
262.866	F:/Ocellatus/03.11.19/e/GX010063.MP4	377.510	59.94	13	all fins spread	Restrained aggression	12		START
263.122	F:/Ocellatus/03.11.19/e/GX010063.MP4	377.510	59.94	12	all fins spread	Restrained aggression	13		START
264.368	F:/Ocellatus/03.11.19/e/GX010063.MP4	377.510	59.94	13	tail quiver	Submissive behavior	12	unsure; maybe slow tail beat?	START
265.115	F:/Ocellatus/03.11.19/e/GX010063.MP4	377.510	59.94	12	all fins spread	Restrained aggression	13		STOP
265.118	F:/Ocellatus/03.11.19/e/GX010063.MP4	377.510	59.94	13	tail quiver	Submissive behavior	12	unsure; maybe slow tail beat?	STOP
268.624	F:/Ocellatus/03.11.19/e/GX010063.MP4	377.510	59.94	13	all fins spread	Restrained aggression	12		STOP
272.876	F:/Ocellatus/03.11.19/e/GX010063.MP4	377.510	59.94	13	all fins spread	Restrained aggression	12		START
273.625	F:/Ocellatus/03.11.19/e/GX010063.MP4	377.510	59.94	13	S-bend	Restrained aggression	12		START
274.631	F:/Ocellatus/03.11.19/e/GX010063.MP4	377.510	59.94	13	S-bend	Restrained aggression	12		STOP
275.379	F:/Ocellatus/03.11.19/e/GX010063.MP4	377.510	59.94	12	all fins spread	Restrained aggression	13		START
275.628	F:/Ocellatus/03.11.19/e/GX010063.MP4	377.510	59.94	13	all fins spread	Restrained aggression	12		STOP
275.88	F:/Ocellatus/03.11.19/e/GX010063.MP4	377.510	59.94	12	all fins spread	Restrained aggression	13		STOP
275.88	F:/Ocellatus/03.11.19/e/GX010063.MP4	377.510	59.94	13	all fins spread	Restrained aggression	12		START
277.381	F:/Ocellatus/03.11.19/e/GX010063.MP4	377.510	59.94	12	operculum spread	Restrained aggression	13		START
277.88	F:/Ocellatus/03.11.19/e/GX010063.MP4	377.510	59.94	1	all fins spread	Restrained aggression	None		START
278.127	F:/Ocellatus/03.11.19/e/GX010063.MP4	377.510	59.94	9	all fins spread	Restrained aggression	None	directed towards ind. 1, 12, and/or ind. 13	STOP
278.635	F:/Ocellatus/03.11.19/e/GX010063.MP4	377.510	59.94	1	all fins spread	Restrained aggression	None		STOP
278.635	F:/Ocellatus/03.11.19/e/GX010063.MP4	377.510	59.94	1	scratching	Maintenance			START
279.408	F:/Ocellatus/03.11.19/e/GX010063.MP4	377.510	59.94	12	operculum spread	Restrained aggression	13		STOP
279.632	F:/Ocellatus/03.11.19/e/GX010063.MP4	377.510	59.94	1	quivering	Affiliative behavior	None	probably irritated	START
279.632	F:/Ocellatus/03.11.19/e/GX010063.MP4	377.510	59.94	1	scratching	Maintenance			STOP
280.136	F:/Ocellatus/03.11.19/e/GX010063.MP4	377.510	59.94	1	quivering	Affiliative behavior	None	probably irritated	STOP
280.635	F:/Ocellatus/03.11.19/e/GX010063.MP4	377.510	59.94	1	quivering	Affiliative behavior	None	probably irritated	START
280.883	F:/Ocellatus/03.11.19/e/GX010063.MP4	377.510	59.94	13	all fins spread	Restrained aggression	12		STOP
281.635	F:/Ocellatus/03.11.19/e/GX010063.MP4	377.510	59.94	1	quivering	Affiliative behavior	None	probably irritated	STOP
281.637	F:/Ocellatus/03.11.19/e/GX010063.MP4	377.510	59.94	9	all fins spread	Restrained aggression	12		START
282.886	F:/Ocellatus/03.11.19/e/GX010063.MP4	377.510	59.94	1	scratching	Maintenance			START
283.14	F:/Ocellatus/03.11.19/e/GX010063.MP4	377.510	59.94	12	all fins spread	Restrained aggression	9		START
283.14	F:/Ocellatus/03.11.19/e/GX010063.MP4	377.510	59.94	12	operculum spread	Restrained aggression	9		START
283.642	F:/Ocellatus/03.11.19/e/GX010063.MP4	377.510	59.94	9	S-bend	Restrained aggression	12		START
283.706	F:/Ocellatus/03.11.19/e/GX010063.MP4	377.510	59.94	1	scratching	Maintenance			STOP
283.89	F:/Ocellatus/03.11.19/e/GX010063.MP4	377.510	59.94	9	S-bend	Restrained aggression	12		STOP
284.21	F:/Ocellatus/03.11.19/e/GX010063.MP4	377.510	59.94	12	operculum spread	Restrained aggression	9		STOP
284.451	F:/Ocellatus/03.11.19/e/GX010063.MP4	377.510	59.94	12	all fins spread	Restrained aggression	9		STOP
284.888	F:/Ocellatus/03.11.19/e/GX010063.MP4	377.510	59.94	1	scratching	Maintenance			START
284.888	F:/Ocellatus/03.11.19/e/GX010063.MP4	377.510	59.94	9	S-bend	Restrained aggression	12		START
285.643	F:/Ocellatus/03.11.19/e/GX010063.MP4	377.510	59.94	9	S-bend	Restrained aggression	12		STOP
285.71	F:/Ocellatus/03.11.19/e/GX010063.MP4	377.510	59.94	1	scratching	Maintenance			STOP
288.458	F:/Ocellatus/03.11.19/e/GX010063.MP4	377.510	59.94	12	all fins spread	Restrained aggression	9		START
288.649	F:/Ocellatus/03.11.19/e/GX010063.MP4	377.510	59.94	12	tail quiver	Submissive behavior	1	unsure	START
289.394	F:/Ocellatus/03.11.19/e/GX010063.MP4	377.510	59.94	12	tail quiver	Submissive behavior	1	unsure	STOP
289.643	F:/Ocellatus/03.11.19/e/GX010063.MP4	377.510	59.94	12	operculum spread	Restrained aggression	9		START
291.16	F:/Ocellatus/03.11.19/e/GX010063.MP4	377.510	59.94	12	operculum spread	Restrained aggression	9		STOP
291.641	F:/Ocellatus/03.11.19/e/GX010063.MP4	377.510	59.94	9	all fins spread	Restrained aggression	12		STOP
294.397	F:/Ocellatus/03.11.19/e/GX010063.MP4	377.510	59.94	1	scratching	Maintenance			START
295.153	F:/Ocellatus/03.11.19/e/GX010063.MP4	377.510	59.94	1	scratching	Maintenance			STOP
296.898	F:/Ocellatus/03.11.19/e/GX010063.MP4	377.510	59.94	12	all fins spread	Restrained aggression	9		STOP
303.406	F:/Ocellatus/03.11.19/e/GX010063.MP4	377.510	59.94	9	all fins spread	Restrained aggression	1		START
305.409	F:/Ocellatus/03.11.19/e/GX010063.MP4	377.510	59.94	1	all fins spread	Restrained aggression	None		START
305.909	F:/Ocellatus/03.11.19/e/GX010063.MP4	377.510	59.94	1	quivering	Affiliative behavior	None		START
305.91	F:/Ocellatus/03.11.19/e/GX010063.MP4	377.510	59.94	1	all fins spread	Restrained aggression	None		STOP
305.91	F:/Ocellatus/03.11.19/e/GX010063.MP4	377.510	59.94	9	head up	Restrained aggression	1		START
306.161	F:/Ocellatus/03.11.19/e/GX010063.MP4	377.510	59.94	1	quivering	Affiliative behavior	None		STOP
306.413	F:/Ocellatus/03.11.19/e/GX010063.MP4	377.510	59.94	1	scratching	Maintenance			START
306.909	F:/Ocellatus/03.11.19/e/GX010063.MP4	377.510	59.94	12	all fins spread	Restrained aggression	1		START
307.166	F:/Ocellatus/03.11.19/e/GX010063.MP4	377.510	59.94	1	scratching	Maintenance			STOP
307.909	F:/Ocellatus/03.11.19/e/GX010063.MP4	377.510	59.94	9	all fins spread	Restrained aggression	1		STOP
307.91	F:/Ocellatus/03.11.19/e/GX010063.MP4	377.510	59.94	12	all fins spread	Restrained aggression	1		STOP
307.91	F:/Ocellatus/03.11.19/e/GX010063.MP4	377.510	59.94	9	all fins spread	Restrained aggression	12		START
307.912	F:/Ocellatus/03.11.19/e/GX010063.MP4	377.510	59.94	12	all fins spread	Restrained aggression	9		START
307.912	F:/Ocellatus/03.11.19/e/GX010063.MP4	377.510	59.94	9	head up	Restrained aggression	1		STOP
308.414	F:/Ocellatus/03.11.19/e/GX010063.MP4	377.510	59.94	12	operculum spread	Restrained aggression	9		START
308.662	F:/Ocellatus/03.11.19/e/GX010063.MP4	377.510	59.94	13	scratching	Maintenance			START
309.413	F:/Ocellatus/03.11.19/e/GX010063.MP4	377.510	59.94	13	scratching	Maintenance			STOP
310.163	F:/Ocellatus/03.11.19/e/GX010063.MP4	377.510	59.94	13	quivering	Affiliative behavior	12	probably irritated	START
310.664	F:/Ocellatus/03.11.19/e/GX010063.MP4	377.510	59.94	13	quivering	Affiliative behavior	12	probably irritated	STOP
312.163	F:/Ocellatus/03.11.19/e/GX010063.MP4	377.510	59.94	12	operculum spread	Restrained aggression	9		STOP
312.419	F:/Ocellatus/03.11.19/e/GX010063.MP4	377.510	59.94	12	S-bend	Restrained aggression	9		START
312.916	F:/Ocellatus/03.11.19/e/GX010063.MP4	377.510	59.94	12	S-bend	Restrained aggression	9		STOP
313.666	F:/Ocellatus/03.11.19/e/GX010063.MP4	377.510	59.94	13	scratching	Maintenance			START
314.167	F:/Ocellatus/03.11.19/e/GX010063.MP4	377.510	59.94	13	scratching	Maintenance			STOP
314.171	F:/Ocellatus/03.11.19/e/GX010063.MP4	377.510	59.94	12	all fins spread	Restrained aggression	9		STOP
314.418	F:/Ocellatus/03.11.19/e/GX010063.MP4	377.510	59.94	12	all fins spread	Restrained aggression	9		START
315.417	F:/Ocellatus/03.11.19/e/GX010063.MP4	377.510	59.94	12	all fins spread	Restrained aggression	9		STOP
317.176	F:/Ocellatus/03.11.19/e/GX010063.MP4	377.510	59.94	1	biting	Overt aggression	9		START
317.92	F:/Ocellatus/03.11.19/e/GX010063.MP4	377.510	59.94	9	all fins spread	Restrained aggression	12		STOP
318.169	F:/Ocellatus/03.11.19/e/GX010063.MP4	377.510	59.94	9	all fins spread	Restrained aggression	1		START
318.171	F:/Ocellatus/03.11.19/e/GX010063.MP4	377.510	59.94	1	biting	Overt aggression	9		STOP
319.174	F:/Ocellatus/03.11.19/e/GX010063.MP4	377.510	59.94	1	biting	Overt aggression	12		START
319.424	F:/Ocellatus/03.11.19/e/GX010063.MP4	377.510	59.94	12	all fins spread	Restrained aggression	1	unsure	START
319.674	F:/Ocellatus/03.11.19/e/GX010063.MP4	377.510	59.94	12	all fins spread	Restrained aggression	1	unsure	STOP
320.176	F:/Ocellatus/03.11.19/e/GX010063.MP4	377.510	59.94	1	biting	Overt aggression	12		STOP
320.176	F:/Ocellatus/03.11.19/e/GX010063.MP4	377.510	59.94	1	chasing	Restrained aggression	12	unsure; probably part of biting movement	START
320.421	F:/Ocellatus/03.11.19/e/GX010063.MP4	377.510	59.94	9	all fins spread	Restrained aggression	1		STOP
320.424	F:/Ocellatus/03.11.19/e/GX010063.MP4	377.510	59.94	1	chasing	Restrained aggression	12	unsure; probably part of biting movement	STOP
321.674	F:/Ocellatus/03.11.19/e/GX010063.MP4	377.510	59.94	12	all fins spread	Restrained aggression	1		START
322.675	F:/Ocellatus/03.11.19/e/GX010063.MP4	377.510	59.94	12	all fins spread	Restrained aggression	1	maybe for longer - ind. out of FOV	STOP
326.181	F:/Ocellatus/03.11.19/e/GX010063.MP4	377.510	59.94	1	all fins spread	Restrained aggression	12		START
326.679	F:/Ocellatus/03.11.19/e/GX010063.MP4	377.510	59.94	1	all fins spread	Restrained aggression	12		STOP
326.679	F:/Ocellatus/03.11.19/e/GX010063.MP4	377.510	59.94	1	operculum spread	Restrained aggression	12	no operculum spread visible	START
327.93	F:/Ocellatus/03.11.19/e/GX010063.MP4	377.510	59.94	1	operculum spread	Restrained aggression	12	no operculum spread visible	STOP
342.698	F:/Ocellatus/03.11.19/e/GX010063.MP4	377.510	59.94	12	head jolting	Restrained aggression	None		START
343.201	F:/Ocellatus/03.11.19/e/GX010063.MP4	377.510	59.94	12	head jolting	Restrained aggression	None		STOP
353.458	F:/Ocellatus/03.11.19/e/GX010063.MP4	377.510	59.94	1	quivering	Affiliative behavior	None	probably irritated	START
354.707	F:/Ocellatus/03.11.19/e/GX010063.MP4	377.510	59.94	1	quivering	Affiliative behavior	None	probably irritated	STOP
354.71	F:/Ocellatus/03.11.19/e/GX010063.MP4	377.510	59.94	1	head up	Restrained aggression	12		START
359.713	F:/Ocellatus/03.11.19/e/GX010063.MP4	377.510	59.94	1	head up	Restrained aggression	12		STOP
359.963	F:/Ocellatus/03.11.19/e/GX010063.MP4	377.510	59.94	1	chasing	Restrained aggression	12		START
360.599	F:/Ocellatus/03.11.19/e/GX010063.MP4	377.510	59.94	1	chasing	Restrained aggression	12		STOP
360.716	F:/Ocellatus/03.11.19/e/GX010063.MP4	377.510	59.94	1	biting	Overt aggression	12		START
361.211	F:/Ocellatus/03.11.19/e/GX010063.MP4	377.510	59.94	1	biting	Overt aggression	12		STOP
361.211	F:/Ocellatus/03.11.19/e/GX010063.MP4	377.510	59.94	1	chasing	Restrained aggression	12		START
361.216	F:/Ocellatus/03.11.19/e/GX010063.MP4	377.510	59.94	9	head up	Restrained aggression	None		START
361.964	F:/Ocellatus/03.11.19/e/GX010063.MP4	377.510	59.94	9	head up	Restrained aggression	None		STOP
361.965	F:/Ocellatus/03.11.19/e/GX010063.MP4	377.510	59.94	13	scratching	Maintenance			START
362.081	F:/Ocellatus/03.11.19/e/GX010063.MP4	377.510	59.94	1	biting	Overt aggression	12		START
362.081	F:/Ocellatus/03.11.19/e/GX010063.MP4	377.510	59.94	1	chasing	Restrained aggression	12		STOP
362.718	F:/Ocellatus/03.11.19/e/GX010063.MP4	377.510	59.94	13	scratching	Maintenance			STOP
362.882	F:/Ocellatus/03.11.19/e/GX010063.MP4	377.510	59.94	1	biting	Overt aggression	12		STOP
363.717	F:/Ocellatus/03.11.19/e/GX010063.MP4	377.510	59.94	13	scratching	Maintenance			START
363.837	F:/Ocellatus/03.11.19/e/GX010063.MP4	377.510	59.94	1	quivering	Affiliative behavior	None	probably irritated	START
363.85	F:/Ocellatus/03.11.19/e/GX010063.MP4	377.510	59.94	9	operculum spread	Restrained aggression	13		START
363.967	F:/Ocellatus/03.11.19/e/GX010063.MP4	377.510	59.94	13	scratching	Maintenance			STOP
364.084	F:/Ocellatus/03.11.19/e/GX010063.MP4	377.510	59.94	1	quivering	Affiliative behavior	None	probably irritated	STOP
364.086	F:/Ocellatus/03.11.19/e/GX010063.MP4	377.510	59.94	1	scratching	Maintenance			START
364.467	F:/Ocellatus/03.11.19/e/GX010063.MP4	377.510	59.94	9	operculum spread	Restrained aggression	13		STOP
364.72	F:/Ocellatus/03.11.19/e/GX010063.MP4	377.510	59.94	12	all fins spread	Restrained aggression	9		START
364.882	F:/Ocellatus/03.11.19/e/GX010063.MP4	377.510	59.94	1	scratching	Maintenance			STOP
364.969	F:/Ocellatus/03.11.19/e/GX010063.MP4	377.510	59.94	13	scratching	Maintenance			START
365.086	F:/Ocellatus/03.11.19/e/GX010063.MP4	377.510	59.94	1	scratching	Maintenance			START
365.219	F:/Ocellatus/03.11.19/e/GX010063.MP4	377.510	59.94	9	all fins spread	Restrained aggression	12	very unsure	START
365.469	F:/Ocellatus/03.11.19/e/GX010063.MP4	377.510	59.94	13	scratching	Maintenance			STOP
365.716	F:/Ocellatus/03.11.19/e/GX010063.MP4	377.510	59.94	9	all fins spread	Restrained aggression	12	very unsure	STOP
365.75	F:/Ocellatus/03.11.19/e/GX010063.MP4	377.510	59.94	12	operculum spread	Restrained aggression	9		START
365.836	F:/Ocellatus/03.11.19/e/GX010063.MP4	377.510	59.94	1	scratching	Maintenance			STOP
365.839	F:/Ocellatus/03.11.19/e/GX010063.MP4	377.510	59.94	1	quivering	Affiliative behavior	None	probably irritated	START
365.973	F:/Ocellatus/03.11.19/e/GX010063.MP4	377.510	59.94	12	operculum spread	Restrained aggression	9		STOP
366.835	F:/Ocellatus/03.11.19/e/GX010063.MP4	377.510	59.94	1	quivering	Affiliative behavior	None	probably irritated	STOP
367.225	F:/Ocellatus/03.11.19/e/GX010063.MP4	377.510	59.94	12	all fins spread	Restrained aggression	9		STOP
367.34	F:/Ocellatus/03.11.19/e/GX010063.MP4	377.510	59.94	1	quivering	Affiliative behavior	None	probably irritated	START
367.588	F:/Ocellatus/03.11.19/e/GX010063.MP4	377.510	59.94	1	scratching	Maintenance			START
367.836	F:/Ocellatus/03.11.19/e/GX010063.MP4	377.510	59.94	1	quivering	Affiliative behavior	None	probably irritated	STOP
368.09	F:/Ocellatus/03.11.19/e/GX010063.MP4	377.510	59.94	1	scratching	Maintenance			STOP
370.723	F:/Ocellatus/03.11.19/e/GX010063.MP4	377.510	59.94	12	scratching	Maintenance			START
371.472	F:/Ocellatus/03.11.19/e/GX010063.MP4	377.510	59.94	12	scratching	Maintenance			STOP
371.727	F:/Ocellatus/03.11.19/e/GX010063.MP4	377.510	59.94	12	scratching	Maintenance			START
372.225	F:/Ocellatus/03.11.19/e/GX010063.MP4	377.510	59.94	12	scratching	Maintenance			STOP
372.226	F:/Ocellatus/03.11.19/e/GX010063.MP4	377.510	59.94	12	scratching	Maintenance			START
372.727	F:/Ocellatus/03.11.19/e/GX010063.MP4	377.510	59.94	12	scratching	Maintenance			STOP
400.108	D:/Ocellatus/04.11.19/1/GX010422.MP4	397.420	59.94	1	all fins spread	Restrained aggression	None	due to Callipterus	START
401.615	D:/Ocellatus/04.11.19/1/GX010422.MP4	397.420	59.94	1	operculum spread	Restrained aggression	None	due to Callipterus	START
402.363	D:/Ocellatus/04.11.19/1/GX010422.MP4	397.420	59.94	1	operculum spread	Restrained aggression	None	due to Callipterus	STOP
402.865	D:/Ocellatus/04.11.19/1/GX010422.MP4	397.420	59.94	1	operculum spread	Restrained aggression	None	due to Callipterus	START
404.614	D:/Ocellatus/04.11.19/1/GX010422.MP4	397.420	59.94	1	operculum spread	Restrained aggression	None	due to Callipterus	STOP
404.863	D:/Ocellatus/04.11.19/1/GX010422.MP4	397.420	59.94	1	operculum spread	Restrained aggression	None	due to Callipterus	START
405.613	D:/Ocellatus/04.11.19/1/GX010422.MP4	397.420	59.94	1	operculum spread	Restrained aggression	None	due to Callipterus	STOP
407.616	D:/Ocellatus/04.11.19/1/GX010422.MP4	397.420	59.94	1	fin spread	Restrained aggression	None	due to Callipterus	START
410.874	D:/Ocellatus/04.11.19/1/GX010422.MP4	397.420	59.94	1	operculum spread	Restrained aggression	None	due to Callipterus	START
411.117	D:/Ocellatus/04.11.19/1/GX010422.MP4	397.420	59.94	1	fin spread	Restrained aggression	None	due to Callipterus	STOP
411.619	D:/Ocellatus/04.11.19/1/GX010422.MP4	397.420	59.94	1	operculum spread	Restrained aggression	None	due to Callipterus	STOP
411.873	D:/Ocellatus/04.11.19/1/GX010422.MP4	397.420	59.94	1	fin spread	Restrained aggression	None	due to Callipterus	START
436.863	D:/Ocellatus/04.11.19/1/GX010422.MP4	397.420	59.94	1	all fins spread	Restrained aggression	None	due to Callipterus	STOP
436.864	D:/Ocellatus/04.11.19/1/GX010422.MP4	397.420	59.94	1	all fins spread	Restrained aggression	None		START
477.184	D:/Ocellatus/04.11.19/1/GX010422.MP4	397.420	59.94	1	fin spread	Restrained aggression	None	due to Callipterus	STOP
478.186	D:/Ocellatus/04.11.19/1/GX010422.MP4	397.420	59.94	1	head up	Restrained aggression	meeli		START
479.187	D:/Ocellatus/04.11.19/1/GX010422.MP4	397.420	59.94	1	head up	Restrained aggression	meeli		STOP
479.44	D:/Ocellatus/04.11.19/1/GX010422.MP4	397.420	59.94	1	fin spread	Restrained aggression	None		START
483.125	D:/Ocellatus/04.11.19/1/GX010422.MP4	397.420	59.94	1	all fins spread	Restrained aggression	None		STOP
483.694	D:/Ocellatus/04.11.19/1/GX010422.MP4	397.420	59.94	1	all fins spread	Restrained aggression	meeli		START
496.196	D:/Ocellatus/04.11.19/1/GX010422.MP4	397.420	59.94	1	all fins spread	Restrained aggression	meeli		STOP
501.452	D:/Ocellatus/04.11.19/1/GX010422.MP4	397.420	59.94	1	all fins spread	Restrained aggression	None		START
518.96	D:/Ocellatus/04.11.19/1/GX010422.MP4	397.420	59.94	1	all fins spread	Restrained aggression	None		STOP
523.711	D:/Ocellatus/04.11.19/1/GX010422.MP4	397.420	59.94	1	all fins spread	Restrained aggression	None		START
530.96	D:/Ocellatus/04.11.19/1/GX010422.MP4	397.420	59.94	1	all fins spread	Restrained aggression	None		STOP
531.49	D:/Ocellatus/04.11.19/1/GX010422.MP4	397.420	59.94	1	all fins spread	Restrained aggression	None		START
556.755	D:/Ocellatus/04.11.19/1/GX010422.MP4	397.420	59.94	1	fin spread	Restrained aggression	None		STOP
556.765	D:/Ocellatus/04.11.19/1/GX010422.MP4	397.420	59.94	1	all fins spread	Restrained aggression	None		STOP
564.525	D:/Ocellatus/04.11.19/1/GX010422.MP4	397.420	59.94	1	all fins spread	Restrained aggression	None	due to Callipterus	START
565.277	D:/Ocellatus/04.11.19/1/GX010422.MP4	397.420	59.94	1	all fins spread	Restrained aggression	None	due to Callipterus	STOP
630.092	D:/Ocellatus/04.11.19/1/GX010422.MP4	397.420	59.94	1	all fins spread	Restrained aggression	None		START
632.6	D:/Ocellatus/04.11.19/1/GX010422.MP4	397.420	59.94	1	all fins spread	Restrained aggression	None		STOP
646.353	D:/Ocellatus/04.11.19/1/GX010422.MP4	397.420	59.94	1	all fins spread	Restrained aggression	None		START
646.856	D:/Ocellatus/04.11.19/1/GX010422.MP4	397.420	59.94	1	all fins spread	Restrained aggression	None		STOP
706.164	D:/Ocellatus/04.11.19/1/GX010422.MP4	397.420	59.94	1	scratching	Maintenance			START
707.167	D:/Ocellatus/04.11.19/1/GX010422.MP4	397.420	59.94	1	scratching	Maintenance			STOP
731.943	D:/Ocellatus/04.11.19/1/GX010422.MP4	397.420	59.94	1	all fins spread	Restrained aggression	meeli		START
734.45	D:/Ocellatus/04.11.19/1/GX010422.MP4	397.420	59.94	1	all fins spread	Restrained aggression	meeli		STOP
737.948	D:/Ocellatus/04.11.19/1/GX010422.MP4	397.420	59.94	1	operculum spread	Restrained aggression	2	no operculum spread visible; possibly non-hostile	START
738.699	D:/Ocellatus/04.11.19/1/GX010422.MP4	397.420	59.94	1	operculum spread	Restrained aggression	2	no operculum spread visible; possibly non-hostile	STOP
753.71	D:/Ocellatus/04.11.19/1/GX010422.MP4	397.420	59.94	2	operculum spread	Restrained aggression	1	no operculum spread visible; very probably non-hostile	START
755.416	D:/Ocellatus/04.11.19/1/GX010422.MP4	397.420	59.94	1	hook display	Submissive behavior	2		START
755.712	D:/Ocellatus/04.11.19/1/GX010422.MP4	397.420	59.94	2	operculum spread	Restrained aggression	1	no operculum spread visible; very probably non-hostile	STOP
755.968	D:/Ocellatus/04.11.19/1/GX010422.MP4	397.420	59.94	1	tail quiver	Submissive behavior	2		START
756.465	D:/Ocellatus/04.11.19/1/GX010422.MP4	397.420	59.94	1	tail quiver	Submissive behavior	2		STOP
756.466	D:/Ocellatus/04.11.19/1/GX010422.MP4	397.420	59.94	1	hook display	Submissive behavior	2		STOP
757.214	D:/Ocellatus/04.11.19/1/GX010422.MP4	397.420	59.94	1	hook display	Submissive behavior	2		START
757.707	D:/Ocellatus/04.11.19/1/GX010422.MP4	397.420	59.94	1	tail quiver	Submissive behavior	2		START
757.717	D:/Ocellatus/04.11.19/1/GX010422.MP4	397.420	59.94	1	hook display	Submissive behavior	2		STOP
758.468	D:/Ocellatus/04.11.19/1/GX010422.MP4	397.420	59.94	1	tail quiver	Submissive behavior	2		STOP
758.717	D:/Ocellatus/04.11.19/1/GX010422.MP4	397.420	59.94	1	hook display	Submissive behavior	2		START
759.47	D:/Ocellatus/04.11.19/1/GX010422.MP4	397.420	59.94	1	hook display	Submissive behavior	2		STOP
759.717	D:/Ocellatus/04.11.19/1/GX010422.MP4	397.420	59.94	1	hook display	Submissive behavior	2		START
760.47	D:/Ocellatus/04.11.19/1/GX010422.MP4	397.420	59.94	1	hook display	Submissive behavior	2		STOP
762.969	D:/Ocellatus/04.11.19/1/GX010422.MP4	397.420	59.94	1	all fins spread	Restrained aggression	None	directed towards Callipterus	START
763.212	D:/Ocellatus/04.11.19/1/GX010422.MP4	397.420	59.94	1	operculum spread	Restrained aggression	None	directed towards Callipterus	START
763.222	D:/Ocellatus/04.11.19/1/GX010422.MP4	397.420	59.94	1	all fins spread	Restrained aggression	None	directed towards Callipterus	STOP
763.978	D:/Ocellatus/04.11.19/1/GX010422.MP4	397.420	59.94	1	operculum spread	Restrained aggression	None	directed towards Callipterus	STOP
764.47	D:/Ocellatus/04.11.19/1/GX010422.MP4	397.420	59.94	1	all fins spread	Restrained aggression	None	directed towards Callipterus	START
765.486	D:/Ocellatus/04.11.19/1/GX010422.MP4	397.420	59.94	1	all fins spread	Restrained aggression	None	directed towards Callipterus	STOP
930.257	D:/Ocellatus/04.11.19/2/GX010429.MP4	399.770	59.94	2	all fins spread	Restrained aggression	1		START
933.007	D:/Ocellatus/04.11.19/2/GX010429.MP4	399.770	59.94	2	fin spread	Restrained aggression	1		START
936.009	D:/Ocellatus/04.11.19/2/GX010429.MP4	399.770	59.94	4	operculum spread	Restrained aggression	1	unsure if operculi are spread or not	START
936.346	D:/Ocellatus/04.11.19/2/GX010429.MP4	399.770	59.94	1	chasing	Restrained aggression	3		START
936.761	D:/Ocellatus/04.11.19/2/GX010429.MP4	399.770	59.94	3	all fins spread	Restrained aggression	1		START
936.764	D:/Ocellatus/04.11.19/2/GX010429.MP4	399.770	59.94	2	all fins spread	Restrained aggression	1		STOP
937.258	D:/Ocellatus/04.11.19/2/GX010429.MP4	399.770	59.94	2	fin spread	Restrained aggression	1		STOP
937.336	D:/Ocellatus/04.11.19/2/GX010429.MP4	399.770	59.94	1	chasing	Restrained aggression	3		STOP
938.012	D:/Ocellatus/04.11.19/2/GX010429.MP4	399.770	59.94	3	all fins spread	Restrained aggression	1		STOP
938.012	D:/Ocellatus/04.11.19/2/GX010429.MP4	399.770	59.94	3	operculum spread	Restrained aggression	2		START
938.013	D:/Ocellatus/04.11.19/2/GX010429.MP4	399.770	59.94	4	operculum spread	Restrained aggression	1	unsure if operculi are spread or not	STOP
938.017	D:/Ocellatus/04.11.19/2/GX010429.MP4	399.770	59.94	2	S-bend	Restrained aggression	3		START
939.515	D:/Ocellatus/04.11.19/2/GX010429.MP4	399.770	59.94	3	all fins spread	Restrained aggression	2		START
939.764	D:/Ocellatus/04.11.19/2/GX010429.MP4	399.770	59.94	3	operculum spread	Restrained aggression	2		STOP
940.518	D:/Ocellatus/04.11.19/2/GX010429.MP4	399.770	59.94	3	operculum spread	Restrained aggression	2		START
941.269	D:/Ocellatus/04.11.19/2/GX010429.MP4	399.770	59.94	3	operculum spread	Restrained aggression	2		STOP
941.516	D:/Ocellatus/04.11.19/2/GX010429.MP4	399.770	59.94	2	shell escape	Escape	3	very slow retreat	START
941.52	D:/Ocellatus/04.11.19/2/GX010429.MP4	399.770	59.94	3	biting	Overt aggression	2		START
941.768	D:/Ocellatus/04.11.19/2/GX010429.MP4	399.770	59.94	2	S-bend	Restrained aggression	3		STOP
942.52	D:/Ocellatus/04.11.19/2/GX010429.MP4	399.770	59.94	3	biting	Overt aggression	2		STOP
942.767	D:/Ocellatus/04.11.19/2/GX010429.MP4	399.770	59.94	3	biting	Overt aggression	2		START
942.806	D:/Ocellatus/04.11.19/2/GX010429.MP4	399.770	59.94	4	all fins spread	Restrained aggression	None		START
943.269	D:/Ocellatus/04.11.19/2/GX010429.MP4	399.770	59.94	4	all fins spread	Restrained aggression	None		STOP
943.269	D:/Ocellatus/04.11.19/2/GX010429.MP4	399.770	59.94	4	operculum spread	Restrained aggression	meeli		START
943.272	D:/Ocellatus/04.11.19/2/GX010429.MP4	399.770	59.94	3	all fins spread	Restrained aggression	2		STOP
943.52	D:/Ocellatus/04.11.19/2/GX010429.MP4	399.770	59.94	3	biting	Overt aggression	2		STOP
944.02	D:/Ocellatus/04.11.19/2/GX010429.MP4	399.770	59.94	4	operculum spread	Restrained aggression	meeli	or even longer - ind. out of FOV!	STOP
944.269	D:/Ocellatus/04.11.19/2/GX010429.MP4	399.770	59.94	3	biting	Overt aggression	3		START
945.02	D:/Ocellatus/04.11.19/2/GX010429.MP4	399.770	59.94	3	biting	Overt aggression	3		STOP
946.021	D:/Ocellatus/04.11.19/2/GX010429.MP4	399.770	59.94	3	biting	Overt aggression	2		START
946.772	D:/Ocellatus/04.11.19/2/GX010429.MP4	399.770	59.94	4	operculum spread	Restrained aggression	meeli		START
946.773	D:/Ocellatus/04.11.19/2/GX010429.MP4	399.770	59.94	3	biting	Overt aggression	2		STOP
947.271	D:/Ocellatus/04.11.19/2/GX010429.MP4	399.770	59.94	4	all fins spread	Restrained aggression	meeli		START
947.523	D:/Ocellatus/04.11.19/2/GX010429.MP4	399.770	59.94	4	chasing	Restrained aggression	meeli		START
947.524	D:/Ocellatus/04.11.19/2/GX010429.MP4	399.770	59.94	4	operculum spread	Restrained aggression	meeli		STOP
947.526	D:/Ocellatus/04.11.19/2/GX010429.MP4	399.770	59.94	4	all fins spread	Restrained aggression	meeli		STOP
948.022	D:/Ocellatus/04.11.19/2/GX010429.MP4	399.770	59.94	4	chasing	Restrained aggression	meeli		STOP
948.273	D:/Ocellatus/04.11.19/2/GX010429.MP4	399.770	59.94	4	chasing	Restrained aggression	meeli		START
948.772	D:/Ocellatus/04.11.19/2/GX010429.MP4	399.770	59.94	4	all fins spread	Restrained aggression	meeli		START
949.024	D:/Ocellatus/04.11.19/2/GX010429.MP4	399.770	59.94	2	all fins spread	Restrained aggression	3		START
949.024	D:/Ocellatus/04.11.19/2/GX010429.MP4	399.770	59.94	2	fin spread	Restrained aggression	3		START
949.026	D:/Ocellatus/04.11.19/2/GX010429.MP4	399.770	59.94	4	chasing	Restrained aggression	meeli		STOP
949.267	D:/Ocellatus/04.11.19/2/GX010429.MP4	399.770	59.94	2	shell escape	Escape	3	very slow retreat	STOP
950.026	D:/Ocellatus/04.11.19/2/GX010429.MP4	399.770	59.94	2	all fins spread	Restrained aggression	3		STOP
950.026	D:/Ocellatus/04.11.19/2/GX010429.MP4	399.770	59.94	2	operculum spread	Restrained aggression	3		START
950.527	D:/Ocellatus/04.11.19/2/GX010429.MP4	399.770	59.94	2	operculum spread	Restrained aggression	3		STOP
954.029	D:/Ocellatus/04.11.19/2/GX010429.MP4	399.770	59.94	4	operculum spread	Restrained aggression	None	unsure; no operculum spread visible	START
954.03	D:/Ocellatus/04.11.19/2/GX010429.MP4	399.770	59.94	4	all fins spread	Restrained aggression	meeli		STOP
955.272	D:/Ocellatus/04.11.19/2/GX010429.MP4	399.770	59.94	4	all fins spread	Restrained aggression	None		START
955.282	D:/Ocellatus/04.11.19/2/GX010429.MP4	399.770	59.94	4	operculum spread	Restrained aggression	None	unsure; no operculum spread visible	STOP
955.778	D:/Ocellatus/04.11.19/2/GX010429.MP4	399.770	59.94	4	all fins spread	Restrained aggression	None		STOP
958.28	D:/Ocellatus/04.11.19/2/GX010429.MP4	399.770	59.94	2	all fins spread	Restrained aggression	3		START
959.035	D:/Ocellatus/04.11.19/2/GX010429.MP4	399.770	59.94	2	fin spread	Restrained aggression	3		STOP
959.532	D:/Ocellatus/04.11.19/2/GX010429.MP4	399.770	59.94	4	all fins spread	Restrained aggression	None		START
960.28	D:/Ocellatus/04.11.19/2/GX010429.MP4	399.770	59.94	4	all fins spread	Restrained aggression	None		STOP
960.537	D:/Ocellatus/04.11.19/2/GX010429.MP4	399.770	59.94	3	operculum spread	Restrained aggression	2		START
961.037	D:/Ocellatus/04.11.19/2/GX010429.MP4	399.770	59.94	2	S-bend	Restrained aggression	3		START
961.037	D:/Ocellatus/04.11.19/2/GX010429.MP4	399.770	59.94	2	operculum spread	Restrained aggression	3		START
961.285	D:/Ocellatus/04.11.19/2/GX010429.MP4	399.770	59.94	3	all fins spread	Restrained aggression	2		START
961.787	D:/Ocellatus/04.11.19/2/GX010429.MP4	399.770	59.94	3	operculum spread	Restrained aggression	2		STOP
961.787	D:/Ocellatus/04.11.19/2/GX010429.MP4	399.770	59.94	3	ramming	Overt aggression	2	more like "pushing"	START
963.038	D:/Ocellatus/04.11.19/2/GX010429.MP4	399.770	59.94	3	ramming	Overt aggression	2	more like "pushing"	STOP
964.028	D:/Ocellatus/04.11.19/2/GX010429.MP4	399.770	59.94	3	biting	Overt aggression	2		START
964.038	D:/Ocellatus/04.11.19/2/GX010429.MP4	399.770	59.94	3	all fins spread	Restrained aggression	2		STOP
964.277	D:/Ocellatus/04.11.19/2/GX010429.MP4	399.770	59.94	2	S-bend	Restrained aggression	3		STOP
964.277	D:/Ocellatus/04.11.19/2/GX010429.MP4	399.770	59.94	2	all fins spread	Restrained aggression	3		STOP
964.287	D:/Ocellatus/04.11.19/2/GX010429.MP4	399.770	59.94	2	operculum spread	Restrained aggression	3		STOP
964.289	D:/Ocellatus/04.11.19/2/GX010429.MP4	399.770	59.94	2	shell escape	Escape	3	very slow retreat	START
964.543	D:/Ocellatus/04.11.19/2/GX010429.MP4	399.770	59.94	4	all fins spread	Restrained aggression	meeli		START
964.788	D:/Ocellatus/04.11.19/2/GX010429.MP4	399.770	59.94	4	operculum spread	Restrained aggression	meeli		START
965.288	D:/Ocellatus/04.11.19/2/GX010429.MP4	399.770	59.94	3	biting	Overt aggression	2		STOP
965.539	D:/Ocellatus/04.11.19/2/GX010429.MP4	399.770	59.94	4	all fins spread	Restrained aggression	meeli		STOP
965.789	D:/Ocellatus/04.11.19/2/GX010429.MP4	399.770	59.94	4	operculum spread	Restrained aggression	meeli		STOP
966.043	D:/Ocellatus/04.11.19/2/GX010429.MP4	399.770	59.94	3	biting	Overt aggression	2		START
966.044	D:/Ocellatus/04.11.19/2/GX010429.MP4	399.770	59.94	4	all fins spread	Restrained aggression	meeli		START
966.79	D:/Ocellatus/04.11.19/2/GX010429.MP4	399.770	59.94	3	biting	Overt aggression	2		STOP
967.045	D:/Ocellatus/04.11.19/2/GX010429.MP4	399.770	59.94	3	biting	Overt aggression	2		START
967.159	D:/Ocellatus/04.11.19/2/GX010429.MP4	399.770	59.94	4	all fins spread	Restrained aggression	meeli		STOP
967.542	D:/Ocellatus/04.11.19/2/GX010429.MP4	399.770	59.94	4	operculum spread	Restrained aggression	3	no oeprculum spread visible	START
968.046	D:/Ocellatus/04.11.19/2/GX010429.MP4	399.770	59.94	3	biting	Overt aggression	2		STOP
969.039	D:/Ocellatus/04.11.19/2/GX010429.MP4	399.770	59.94	2	shell escape	Escape	3	very slow retreat	STOP
969.04	D:/Ocellatus/04.11.19/2/GX010429.MP4	399.770	59.94	2	fin spread	Restrained aggression	3	mainly head down	START
969.293	D:/Ocellatus/04.11.19/2/GX010429.MP4	399.770	59.94	4	biting	Overt aggression	3		START
969.293	D:/Ocellatus/04.11.19/2/GX010429.MP4	399.770	59.94	4	operculum spread	Restrained aggression	3	no oeprculum spread visible	STOP
970.035	D:/Ocellatus/04.11.19/2/GX010429.MP4	399.770	59.94	4	chasing	Restrained aggression	3		START
970.045	D:/Ocellatus/04.11.19/2/GX010429.MP4	399.770	59.94	4	biting	Overt aggression	3		STOP
970.796	D:/Ocellatus/04.11.19/2/GX010429.MP4	399.770	59.94	4	chasing	Restrained aggression	3	possibly even for longer - ind. out of FOV	STOP
985.048	D:/Ocellatus/04.11.19/2/GX010429.MP4	399.770	59.94	2	fin spread	Restrained aggression	3	mainly head down	STOP
985.561	D:/Ocellatus/04.11.19/2/GX010429.MP4	399.770	59.94	2	shell	Maintenance			START
985.81	D:/Ocellatus/04.11.19/2/GX010429.MP4	399.770	59.94	2	tail quiver	Submissive behavior	4		START
989.312	D:/Ocellatus/04.11.19/2/GX010429.MP4	399.770	59.94	2	tail quiver	Submissive behavior	4		STOP
989.318	D:/Ocellatus/04.11.19/2/GX010429.MP4	399.770	59.94	2	shell	Maintenance			STOP
994.312	D:/Ocellatus/04.11.19/2/GX010429.MP4	399.770	59.94	2	all fins spread	Restrained aggression	4	unsure if this is directed towards ind. 4	START
999.574	D:/Ocellatus/04.11.19/2/GX010429.MP4	399.770	59.94	2	head up	Restrained aggression	4	unsure if this is directed towards ind. 4	START
1000.82	D:/Ocellatus/04.11.19/2/GX010429.MP4	399.770	59.94	2	all fins spread	Restrained aggression	4	unsure if this is directed towards ind. 4	STOP
1007.08	D:/Ocellatus/04.11.19/2/GX010429.MP4	399.770	59.94	2	all fins spread	Restrained aggression	4	unsure if this is directed towards ind. 4	START
1011.58	D:/Ocellatus/04.11.19/2/GX010429.MP4	399.770	59.94	2	head up	Restrained aggression	4	unsure if this is directed towards ind. 4	STOP
1011.83	D:/Ocellatus/04.11.19/2/GX010429.MP4	399.770	59.94	2	all fins spread	Restrained aggression	4	unsure if this is directed towards ind. 4	STOP
1017.59	D:/Ocellatus/04.11.19/2/GX010429.MP4	399.770	59.94	2	all fins spread	Restrained aggression	4	unsure if this is directed towards ind. 4	START
1020.09	D:/Ocellatus/04.11.19/2/GX010429.MP4	399.770	59.94	2	head up	Restrained aggression	4	unsure if this is directed towards ind. 4	START
1021.34	D:/Ocellatus/04.11.19/2/GX010429.MP4	399.770	59.94	2	all fins spread	Restrained aggression	4	unsure if this is directed towards ind. 4	STOP
1026.6	D:/Ocellatus/04.11.19/2/GX010429.MP4	399.770	59.94	2	head up	Restrained aggression	4	unsure if this is directed towards ind. 4	STOP
1055.38	D:/Ocellatus/04.11.19/2/GX010429.MP4	399.770	59.94	2	all fins spread	Restrained aggression	None		START
1055.63	D:/Ocellatus/04.11.19/2/GX010429.MP4	399.770	59.94	2	all fins spread	Restrained aggression	None		STOP
1057.38	D:/Ocellatus/04.11.19/2/GX010429.MP4	399.770	59.94	2	shell	Maintenance			START
1057.63	D:/Ocellatus/04.11.19/2/GX010429.MP4	399.770	59.94	2	tail quiver	Submissive behavior	None	possibly directed towards ind. 4	START
1060.64	D:/Ocellatus/04.11.19/2/GX010429.MP4	399.770	59.94	2	tail quiver	Submissive behavior	None	possibly directed towards ind. 4	STOP
1061.39	D:/Ocellatus/04.11.19/2/GX010429.MP4	399.770	59.94	2	shell	Maintenance			STOP
1112.94	D:/Ocellatus/04.11.19/2/GX010429.MP4	399.770	59.94	2	all fins spread	Restrained aggression	None		START
1113.45	D:/Ocellatus/04.11.19/2/GX010429.MP4	399.770	59.94	2	all fins spread	Restrained aggression	None		STOP
1138.71	D:/Ocellatus/04.11.19/2/GX010429.MP4	399.770	59.94	3	operculum spread	Restrained aggression	2	no operculum spread visible	START
1139.71	D:/Ocellatus/04.11.19/2/GX010429.MP4	399.770	59.94	2	S-bend	Restrained aggression	3		START
1141.21	D:/Ocellatus/04.11.19/2/GX010429.MP4	399.770	59.94	3	operculum spread	Restrained aggression	2	no operculum spread visible	STOP
1141.22	D:/Ocellatus/04.11.19/2/GX010429.MP4	399.770	59.94	2	operculum spread	Restrained aggression	3		START
1141.46	D:/Ocellatus/04.11.19/2/GX010429.MP4	399.770	59.94	2	all fins spread	Restrained aggression	3		START
1141.46	D:/Ocellatus/04.11.19/2/GX010429.MP4	399.770	59.94	4	operculum spread	Restrained aggression	3		START
1141.47	D:/Ocellatus/04.11.19/2/GX010429.MP4	399.770	59.94	3	biting	Overt aggression	2		START
1142.71	D:/Ocellatus/04.11.19/2/GX010429.MP4	399.770	59.94	3	all fins spread	Restrained aggression	4		START
1143.21	D:/Ocellatus/04.11.19/2/GX010429.MP4	399.770	59.94	3	biting	Overt aggression	2		STOP
1143.22	D:/Ocellatus/04.11.19/2/GX010429.MP4	399.770	59.94	4	biting	Overt aggression	3		START
1143.23	D:/Ocellatus/04.11.19/2/GX010429.MP4	399.770	59.94	4	operculum spread	Restrained aggression	3		STOP
1143.72	D:/Ocellatus/04.11.19/2/GX010429.MP4	399.770	59.94	4	biting	Overt aggression	3		STOP
1143.72	D:/Ocellatus/04.11.19/2/GX010429.MP4	399.770	59.94	3	head up	Restrained aggression	4	might be coincidental	START
1144.22	D:/Ocellatus/04.11.19/2/GX010429.MP4	399.770	59.94	3	head up	Restrained aggression	4	might be coincidental	STOP
1144.72	D:/Ocellatus/04.11.19/2/GX010429.MP4	399.770	59.94	2	operculum spread	Restrained aggression	3		STOP
1144.97	D:/Ocellatus/04.11.19/2/GX010429.MP4	399.770	59.94	3	all fins spread	Restrained aggression	4		STOP
1144.97	D:/Ocellatus/04.11.19/2/GX010429.MP4	399.770	59.94	2	S-bend	Restrained aggression	3		STOP
1144.97	D:/Ocellatus/04.11.19/2/GX010429.MP4	399.770	59.94	2	all fins spread	Restrained aggression	3		STOP
1153.47	D:/Ocellatus/04.11.19/2/GX010429.MP4	399.770	59.94	2	tail quiver	Submissive behavior	4		START
1153.69	D:/Ocellatus/04.11.19/2/GX010429.MP4	399.770	59.94	2	shell	Maintenance			START
1154.47	D:/Ocellatus/04.11.19/2/GX010429.MP4	399.770	59.94	2	tail quiver	Submissive behavior	4		STOP
1155.24	D:/Ocellatus/04.11.19/2/GX010429.MP4	399.770	59.94	2	shell	Maintenance			STOP
1157.48	D:/Ocellatus/04.11.19/2/GX010429.MP4	399.770	59.94	2	bumping	Affiliative behavior	4		START
1158.48	D:/Ocellatus/04.11.19/2/GX010429.MP4	399.770	59.94	2	bumping	Affiliative behavior	4		STOP
