# Supplementary material for: TIBA: A web application for the visual analysis of temporal occurrences, interactions, and transitions of animal behavior
Source: PLoS Comput Biol. 2024 Oct 25;20(10):e1012425. doi: 10.1371/journal.pcbi.1012425 (PMC11508483; doi:10.1371/journal.pcbi.1012425)
Supplement: S3 Dataset — (XLSX) [file pcbi.1012425.s003.xlsx]

## Sheet: Tempo_22.10.17_d1_first
Observation id	Tempo_22.10.17_d1_first
Media file(s)
Player #1	D:/Tempo_22.10.17_d1_first_cut.mp4
Observation date	2019-08-29 11:18:41
Description
Time offset (s)	0.0
independent variables
variable	value
Time	Media file path	Total length	FPS	Subject	Behavior	Behavioral category	Modifier 1	Comment	Status
0.000	D:/Tempo_22.10.17_d1_first_cut.mp4	1201.780	29.97	11	away	Out-of-FOV			START
0.000	D:/Tempo_22.10.17_d1_first_cut.mp4	1201.780	29.97	6	shell	Maintenance			START
0.000	D:/Tempo_22.10.17_d1_first_cut.mp4	1201.780	29.97	7	shell	Maintenance			START
0.000	D:/Tempo_22.10.17_d1_first_cut.mp4	1201.780	29.97	8	shell	Maintenance			START
3.845	D:/Tempo_22.10.17_d1_first_cut.mp4	1201.780	29.97	9	driving	Maintenance			START
4.346	D:/Tempo_22.10.17_d1_first_cut.mp4	1201.780	29.97	9	driving	Maintenance			STOP
8.098	D:/Tempo_22.10.17_d1_first_cut.mp4	1201.780	29.97	1	shooting out	Restrained aggression	2	very subtle	START
8.450	D:/Tempo_22.10.17_d1_first_cut.mp4	1201.780	29.97	9	shell	Maintenance			START
8.847	D:/Tempo_22.10.17_d1_first_cut.mp4	1201.780	29.97	1	shooting out	Restrained aggression	2	very subtle	STOP
12.350	D:/Tempo_22.10.17_d1_first_cut.mp4	1201.780	29.97	6	shell	Maintenance			STOP
12.601	D:/Tempo_22.10.17_d1_first_cut.mp4	1201.780	29.97	6	shell	Maintenance			START
15.851	D:/Tempo_22.10.17_d1_first_cut.mp4	1201.780	29.97	9	shell	Maintenance			STOP
22.864	D:/Tempo_22.10.17_d1_first_cut.mp4	1201.780	29.97	2	tail quiver	Submissive behavior	1		START
24.110	D:/Tempo_22.10.17_d1_first_cut.mp4	1201.780	29.97	1	biting	Overt aggression	2		START
24.112	D:/Tempo_22.10.17_d1_first_cut.mp4	1201.780	29.97	2	tail quiver	Submissive behavior	1		STOP
24.117	D:/Tempo_22.10.17_d1_first_cut.mp4	1201.780	29.97	2	shell escape	Escape	1		START
24.867	D:/Tempo_22.10.17_d1_first_cut.mp4	1201.780	29.97	1	biting	Overt aggression	2		STOP
25.867	D:/Tempo_22.10.17_d1_first_cut.mp4	1201.780	29.97	9	shell	Maintenance			START
29.618	D:/Tempo_22.10.17_d1_first_cut.mp4	1201.780	29.97	9	shell	Maintenance			STOP
30.300	D:/Tempo_22.10.17_d1_first_cut.mp4	1201.780	29.97	9	shell	Maintenance			START
34.123	D:/Tempo_22.10.17_d1_first_cut.mp4	1201.780	29.97	4	S-bend	Restrained aggression	1	unsure; very subtle	START
34.373	D:/Tempo_22.10.17_d1_first_cut.mp4	1201.780	29.97	9	shell	Maintenance			STOP
37.500	D:/Tempo_22.10.17_d1_first_cut.mp4	1201.780	29.97	4	S-bend	Restrained aggression	1	unsure; very subtle	STOP
38.495	D:/Tempo_22.10.17_d1_first_cut.mp4	1201.780	29.97	1	shooting out	Restrained aggression	None		START
39.382	D:/Tempo_22.10.17_d1_first_cut.mp4	1201.780	29.97	1	shooting out	Restrained aggression	None		STOP
40.881	D:/Tempo_22.10.17_d1_first_cut.mp4	1201.780	29.97	4	S-bend	Restrained aggression	1	unsure; unsure if directed towards ind. 1	START
43.307	D:/Tempo_22.10.17_d1_first_cut.mp4	1201.780	29.97	5	digging	Maintenance			START
45.889	D:/Tempo_22.10.17_d1_first_cut.mp4	1201.780	29.97	5	digging	Maintenance			STOP
52.931	D:/Tempo_22.10.17_d1_first_cut.mp4	1201.780	29.97	9	carrying	Maintenance			START
53.882	D:/Tempo_22.10.17_d1_first_cut.mp4	1201.780	29.97	4	S-bend	Restrained aggression	1	unsure; unsure if directed towards ind. 1	STOP
53.950	D:/Tempo_22.10.17_d1_first_cut.mp4	1201.780	29.97	9	carrying	Maintenance			STOP
57.852	D:/Tempo_22.10.17_d1_first_cut.mp4	1201.780	29.97	6	shell	Maintenance			STOP
58.397	D:/Tempo_22.10.17_d1_first_cut.mp4	1201.780	29.97	7	shell	Maintenance			STOP
60.148	D:/Tempo_22.10.17_d1_first_cut.mp4	1201.780	29.97	1	biting	Overt aggression	2		START
60.902	D:/Tempo_22.10.17_d1_first_cut.mp4	1201.780	29.97	2	shell escape	Escape	1		STOP
61.153	D:/Tempo_22.10.17_d1_first_cut.mp4	1201.780	29.97	1	biting	Overt aggression	2		STOP
62.153	D:/Tempo_22.10.17_d1_first_cut.mp4	1201.780	29.97	1	S-bend	Restrained aggression	2	unsure; stiff, but unsure if S-Bend	START
65.651	D:/Tempo_22.10.17_d1_first_cut.mp4	1201.780	29.97	1	S-bend	Restrained aggression	2	unsure; stiff, but unsure if S-Bend	STOP
65.652	D:/Tempo_22.10.17_d1_first_cut.mp4	1201.780	29.97	1	biting	Overt aggression	2		START
65.898	D:/Tempo_22.10.17_d1_first_cut.mp4	1201.780	29.97	7	shell escape	Escape	None	startleld due to ind. 1 attacking ind. 2	START
66.403	D:/Tempo_22.10.17_d1_first_cut.mp4	1201.780	29.97	6	shell	Maintenance			START
66.661	D:/Tempo_22.10.17_d1_first_cut.mp4	1201.780	29.97	1	biting	Overt aggression	2		STOP
66.800	D:/Tempo_22.10.17_d1_first_cut.mp4	1201.780	29.97	4	shell	Maintenance			START
67.409	D:/Tempo_22.10.17_d1_first_cut.mp4	1201.780	29.97	4	shell	Maintenance			STOP
67.908	D:/Tempo_22.10.17_d1_first_cut.mp4	1201.780	29.97	1	shooting out	Restrained aggression	2		START
68.158	D:/Tempo_22.10.17_d1_first_cut.mp4	1201.780	29.97	1	shooting out	Restrained aggression	2		STOP
68.700	D:/Tempo_22.10.17_d1_first_cut.mp4	1201.780	29.97	4	shell	Maintenance			START
71.413	D:/Tempo_22.10.17_d1_first_cut.mp4	1201.780	29.97	2	shell	Maintenance			START
72.659	D:/Tempo_22.10.17_d1_first_cut.mp4	1201.780	29.97	1	shooting out	Restrained aggression	2	unsure; rather slow	START
73.663	D:/Tempo_22.10.17_d1_first_cut.mp4	1201.780	29.97	1	shooting out	Restrained aggression	2	unsure; rather slow	STOP
76.917	D:/Tempo_22.10.17_d1_first_cut.mp4	1201.780	29.97	9	digging	Maintenance			START
78.250	D:/Tempo_22.10.17_d1_first_cut.mp4	1201.780	29.97	9	digging	Maintenance			STOP
78.413	D:/Tempo_22.10.17_d1_first_cut.mp4	1201.780	29.97	2	shell	Maintenance			STOP
79.653	D:/Tempo_22.10.17_d1_first_cut.mp4	1201.780	29.97	6	shell	Maintenance			STOP
80.200	D:/Tempo_22.10.17_d1_first_cut.mp4	1201.780	29.97	1	shell escape	Escape	None		START
81.720	D:/Tempo_22.10.17_d1_first_cut.mp4	1201.780	29.97	9	shell	Maintenance			START
81.923	D:/Tempo_22.10.17_d1_first_cut.mp4	1201.780	29.97	1	shell escape	Escape	None		STOP
83.000	D:/Tempo_22.10.17_d1_first_cut.mp4	1201.780	29.97	2	shell	Maintenance			START
83.900	D:/Tempo_22.10.17_d1_first_cut.mp4	1201.780	29.97	2	driving	Maintenance			START
84.000	D:/Tempo_22.10.17_d1_first_cut.mp4	1201.780	29.97	3	shell	Maintenance			START
84.850	D:/Tempo_22.10.17_d1_first_cut.mp4	1201.780	29.97	2	driving	Maintenance			STOP
85.172	D:/Tempo_22.10.17_d1_first_cut.mp4	1201.780	29.97	2	shell	Maintenance			STOP
88.000	D:/Tempo_22.10.17_d1_first_cut.mp4	1201.780	29.97	9	shell	Maintenance			STOP
88.677	D:/Tempo_22.10.17_d1_first_cut.mp4	1201.780	29.97	2	shell	Maintenance			START
88.927	D:/Tempo_22.10.17_d1_first_cut.mp4	1201.780	29.97	6	shell	Maintenance			START
99.950	D:/Tempo_22.10.17_d1_first_cut.mp4	1201.780	29.97	4	shell	Maintenance			STOP
103.436	D:/Tempo_22.10.17_d1_first_cut.mp4	1201.780	29.97	6	shell	Maintenance			STOP
105.697	D:/Tempo_22.10.17_d1_first_cut.mp4	1201.780	29.97	1	shell	Maintenance			START
106.182	D:/Tempo_22.10.17_d1_first_cut.mp4	1201.780	29.97	6	shell	Maintenance		extended through Elo presence	START
107.199	D:/Tempo_22.10.17_d1_first_cut.mp4	1201.780	29.97	1	shell	Maintenance			STOP
108.927	D:/Tempo_22.10.17_d1_first_cut.mp4	1201.780	29.97	3	shell	Maintenance			STOP
114.197	D:/Tempo_22.10.17_d1_first_cut.mp4	1201.780	29.97	5	shell	Maintenance			START
118.198	D:/Tempo_22.10.17_d1_first_cut.mp4	1201.780	29.97	1	shell	Maintenance			START
119.208	D:/Tempo_22.10.17_d1_first_cut.mp4	1201.780	29.97	1	shell	Maintenance			STOP
120.350	D:/Tempo_22.10.17_d1_first_cut.mp4	1201.780	29.97	9	carrying	Maintenance			START
122.000	D:/Tempo_22.10.17_d1_first_cut.mp4	1201.780	29.97	9	carrying	Maintenance			STOP
126.462	D:/Tempo_22.10.17_d1_first_cut.mp4	1201.780	29.97	7	shell escape	Escape	None	startleld due to ind. 1 attacking ind. 2	STOP
128.220	D:/Tempo_22.10.17_d1_first_cut.mp4	1201.780	29.97	9	shell	Maintenance			START
128.467	D:/Tempo_22.10.17_d1_first_cut.mp4	1201.780	29.97	9	digging	Maintenance			START
129.466	D:/Tempo_22.10.17_d1_first_cut.mp4	1201.780	29.97	9	shell	Maintenance			STOP
131.967	D:/Tempo_22.10.17_d1_first_cut.mp4	1201.780	29.97	9	digging	Maintenance			STOP
146.550	D:/Tempo_22.10.17_d1_first_cut.mp4	1201.780	29.97	5	shell	Maintenance			STOP
146.987	D:/Tempo_22.10.17_d1_first_cut.mp4	1201.780	29.97	5	shell	Maintenance			START
150.495	D:/Tempo_22.10.17_d1_first_cut.mp4	1201.780	29.97	4	S-bend	Restrained aggression	3		START
153.744	D:/Tempo_22.10.17_d1_first_cut.mp4	1201.780	29.97	4	S-bend	Restrained aggression	3		STOP
155.997	D:/Tempo_22.10.17_d1_first_cut.mp4	1201.780	29.97	4	S-bend	Restrained aggression	3		START
156.493	D:/Tempo_22.10.17_d1_first_cut.mp4	1201.780	29.97	3	belly display	Submissive behavior	None	unsure towards who this is directed to! points away from nearest neighbor	START
157.248	D:/Tempo_22.10.17_d1_first_cut.mp4	1201.780	29.97	3	quivering	Affiliative behavior	None		START
158.820	D:/Tempo_22.10.17_d1_first_cut.mp4	1201.780	29.97	1	shell	Maintenance			START
160.000	D:/Tempo_22.10.17_d1_first_cut.mp4	1201.780	29.97	3	quivering	Affiliative behavior	None		STOP
160.249	D:/Tempo_22.10.17_d1_first_cut.mp4	1201.780	29.97	3	belly display	Submissive behavior	None	unsure towards who this is directed to! points away from nearest neighbor	STOP
161.750	D:/Tempo_22.10.17_d1_first_cut.mp4	1201.780	29.97	1	shell	Maintenance			STOP
162.004	D:/Tempo_22.10.17_d1_first_cut.mp4	1201.780	29.97	4	S-bend	Restrained aggression	3		STOP
164.752	D:/Tempo_22.10.17_d1_first_cut.mp4	1201.780	29.97	4	S-bend	Restrained aggression	3		START
164.759	D:/Tempo_22.10.17_d1_first_cut.mp4	1201.780	29.97	4	belly display	Submissive behavior	3	unsure; very subtle	START
167.259	D:/Tempo_22.10.17_d1_first_cut.mp4	1201.780	29.97	9	digging	Maintenance			START
167.759	D:/Tempo_22.10.17_d1_first_cut.mp4	1201.780	29.97	4	belly display	Submissive behavior	3	unsure; very subtle	STOP
169.100	D:/Tempo_22.10.17_d1_first_cut.mp4	1201.780	29.97	9	digging	Maintenance			STOP
191.283	D:/Tempo_22.10.17_d1_first_cut.mp4	1201.780	29.97	5	shell	Maintenance			STOP
194.258	D:/Tempo_22.10.17_d1_first_cut.mp4	1201.780	29.97	4	S-bend	Restrained aggression	3		STOP
194.420	D:/Tempo_22.10.17_d1_first_cut.mp4	1201.780	29.97	9	shell escape	Escape	L. elongatus	or "shell"	START
194.880	D:/Tempo_22.10.17_d1_first_cut.mp4	1201.780	29.97	9	presence of Elo	Presence		1-2x Elos	START
194.950	D:/Tempo_22.10.17_d1_first_cut.mp4	1201.780	29.97	4	shell escape	Escape	L. elongatus		START
195.100	D:/Tempo_22.10.17_d1_first_cut.mp4	1201.780	29.97	7	shell escape	Escape	L. elongatus		START
196.850	D:/Tempo_22.10.17_d1_first_cut.mp4	1201.780	29.97	5	shell	Maintenance			START
197.038	D:/Tempo_22.10.17_d1_first_cut.mp4	1201.780	29.97	3	shell escape	Escape	L. elongatus		START
200.543	D:/Tempo_22.10.17_d1_first_cut.mp4	1201.780	29.97	9	presence of Elo	Presence		1-2x Elos	STOP
235.324	D:/Tempo_22.10.17_d1_first_cut.mp4	1201.780	29.97	3	shell escape	Escape	L. elongatus		STOP
244.790	D:/Tempo_22.10.17_d1_first_cut.mp4	1201.780	29.97	4	shell escape	Escape	L. elongatus		STOP
262.183	D:/Tempo_22.10.17_d1_first_cut.mp4	1201.780	29.97	6	shell	Maintenance		extended through Elo presence	STOP
265.860	D:/Tempo_22.10.17_d1_first_cut.mp4	1201.780	29.97	4	S-bend	Restrained aggression	3		START
267.650	D:/Tempo_22.10.17_d1_first_cut.mp4	1201.780	29.97	4	S-bend	Restrained aggression	3		STOP
267.650	D:/Tempo_22.10.17_d1_first_cut.mp4	1201.780	29.97	4	biting	Overt aggression	6		START
267.660	D:/Tempo_22.10.17_d1_first_cut.mp4	1201.780	29.97	6	shell escape	Escape	4		START
267.800	D:/Tempo_22.10.17_d1_first_cut.mp4	1201.780	29.97	3	shell escape	Escape	None		START
268.609	D:/Tempo_22.10.17_d1_first_cut.mp4	1201.780	29.97	4	biting	Overt aggression	6		STOP
273.865	D:/Tempo_22.10.17_d1_first_cut.mp4	1201.780	29.97	9	shell escape	Escape	L. elongatus	or "shell"	STOP
281.121	D:/Tempo_22.10.17_d1_first_cut.mp4	1201.780	29.97	3	shell escape	Escape	None		STOP
284.123	D:/Tempo_22.10.17_d1_first_cut.mp4	1201.780	29.97	5	shell	Maintenance			STOP
305.859	D:/Tempo_22.10.17_d1_first_cut.mp4	1201.780	29.97	6	shell escape	Escape	4		STOP
318.160	D:/Tempo_22.10.17_d1_first_cut.mp4	1201.780	29.97	9	digging	Maintenance			START
319.869	D:/Tempo_22.10.17_d1_first_cut.mp4	1201.780	29.97	9	digging	Maintenance			STOP
320.415	D:/Tempo_22.10.17_d1_first_cut.mp4	1201.780	29.97	6	shell	Maintenance		extended by Elo presence	START
329.418	D:/Tempo_22.10.17_d1_first_cut.mp4	1201.780	29.97	5	shell escape	Escape	N. tetracanthus		START
331.424	D:/Tempo_22.10.17_d1_first_cut.mp4	1201.780	29.97	1	shooting out	Restrained aggression	None	or ram?	START
332.675	D:/Tempo_22.10.17_d1_first_cut.mp4	1201.780	29.97	1	shooting out	Restrained aggression	None	or ram?	STOP
334.925	D:/Tempo_22.10.17_d1_first_cut.mp4	1201.780	29.97	1	shell	Maintenance			START
335.179	D:/Tempo_22.10.17_d1_first_cut.mp4	1201.780	29.97	1	digging	Maintenance			START
336.429	D:/Tempo_22.10.17_d1_first_cut.mp4	1201.780	29.97	1	shell	Maintenance			STOP
342.679	D:/Tempo_22.10.17_d1_first_cut.mp4	1201.780	29.97	1	digging	Maintenance			STOP
348.825	D:/Tempo_22.10.17_d1_first_cut.mp4	1201.780	29.97	9	presence of Tetra	Presence			START
348.938	D:/Tempo_22.10.17_d1_first_cut.mp4	1201.780	29.97	7	shell escape	Escape	L. elongatus		STOP
349.194	D:/Tempo_22.10.17_d1_first_cut.mp4	1201.780	29.97	7	shell escape	Escape	None		START
349.939	D:/Tempo_22.10.17_d1_first_cut.mp4	1201.780	29.97	9	presence of Tetra	Presence			STOP
374.215	D:/Tempo_22.10.17_d1_first_cut.mp4	1201.780	29.97	4	S-bend	Restrained aggression	3		START
380.149	D:/Tempo_22.10.17_d1_first_cut.mp4	1201.780	29.97	3	S-bend	Restrained aggression	4	unsure; very subtle!	START
384.905	D:/Tempo_22.10.17_d1_first_cut.mp4	1201.780	29.97	3	S-bend	Restrained aggression	4	unsure; very subtle!	STOP
388.500	D:/Tempo_22.10.17_d1_first_cut.mp4	1201.780	29.97	3	quivering	Affiliative behavior	None		START
389.729	D:/Tempo_22.10.17_d1_first_cut.mp4	1201.780	29.97	4	S-bend	Restrained aggression	3		STOP
390.228	D:/Tempo_22.10.17_d1_first_cut.mp4	1201.780	29.97	9	digging	Maintenance			START
390.409	D:/Tempo_22.10.17_d1_first_cut.mp4	1201.780	29.97	3	quivering	Affiliative behavior	None		STOP
391.234	D:/Tempo_22.10.17_d1_first_cut.mp4	1201.780	29.97	9	digging	Maintenance			STOP
392.234	D:/Tempo_22.10.17_d1_first_cut.mp4	1201.780	29.97	1	shell	Maintenance			START
392.486	D:/Tempo_22.10.17_d1_first_cut.mp4	1201.780	29.97	1	digging	Maintenance			START
393.734	D:/Tempo_22.10.17_d1_first_cut.mp4	1201.780	29.97	1	shell	Maintenance			STOP
395.492	D:/Tempo_22.10.17_d1_first_cut.mp4	1201.780	29.97	1	digging	Maintenance			STOP
397.650	D:/Tempo_22.10.17_d1_first_cut.mp4	1201.780	29.97	5	shell escape	Escape	N. tetracanthus		STOP
397.739	D:/Tempo_22.10.17_d1_first_cut.mp4	1201.780	29.97	5	shell escape	Escape	None		START
397.741	D:/Tempo_22.10.17_d1_first_cut.mp4	1201.780	29.97	4	S-bend	Restrained aggression	3		START
398.165	D:/Tempo_22.10.17_d1_first_cut.mp4	1201.780	29.97	3	S-bend	Restrained aggression	4	no clear S-Bend, but stiff posture!	START
399.234	D:/Tempo_22.10.17_d1_first_cut.mp4	1201.780	29.97	7	shell escape	Escape	None		STOP
405.493	D:/Tempo_22.10.17_d1_first_cut.mp4	1201.780	29.97	9	digging	Maintenance			START
406.919	D:/Tempo_22.10.17_d1_first_cut.mp4	1201.780	29.97	3	S-bend	Restrained aggression	4	no clear S-Bend, but stiff posture!	STOP
407.501	D:/Tempo_22.10.17_d1_first_cut.mp4	1201.780	29.97	9	digging	Maintenance			STOP
412.200	D:/Tempo_22.10.17_d1_first_cut.mp4	1201.780	29.97	9	digging	Maintenance			START
418.191	D:/Tempo_22.10.17_d1_first_cut.mp4	1201.780	29.97	3	S-bend	Restrained aggression	4	no clear S-Bend, but stiff posture!	START
419.760	D:/Tempo_22.10.17_d1_first_cut.mp4	1201.780	29.97	9	digging	Maintenance			STOP
421.034	D:/Tempo_22.10.17_d1_first_cut.mp4	1201.780	29.97	1	away	Out-of-FOV			START
424.265	D:/Tempo_22.10.17_d1_first_cut.mp4	1201.780	29.97	9	digging	Maintenance			START
425.239	D:/Tempo_22.10.17_d1_first_cut.mp4	1201.780	29.97	7	shell	Maintenance			START
425.519	D:/Tempo_22.10.17_d1_first_cut.mp4	1201.780	29.97	9	digging	Maintenance			STOP
425.850	D:/Tempo_22.10.17_d1_first_cut.mp4	1201.780	29.97	1	away	Out-of-FOV			STOP
427.770	D:/Tempo_22.10.17_d1_first_cut.mp4	1201.780	29.97	9	digging	Maintenance			START
431.275	D:/Tempo_22.10.17_d1_first_cut.mp4	1201.780	29.97	5	shell escape	Escape	None		STOP
431.450	D:/Tempo_22.10.17_d1_first_cut.mp4	1201.780	29.97	5	shell escape	Escape	None		START
431.770	D:/Tempo_22.10.17_d1_first_cut.mp4	1201.780	29.97	9	digging	Maintenance			STOP
432.941	D:/Tempo_22.10.17_d1_first_cut.mp4	1201.780	29.97	3	S-bend	Restrained aggression	4	no clear S-Bend, but stiff posture!	STOP
435.530	D:/Tempo_22.10.17_d1_first_cut.mp4	1201.780	29.97	9	shooting out	Restrained aggression	None	due to Meeli	START
436.200	D:/Tempo_22.10.17_d1_first_cut.mp4	1201.780	29.97	9	shooting out	Restrained aggression	None	due to Meeli	STOP
438.460	D:/Tempo_22.10.17_d1_first_cut.mp4	1201.780	29.97	3	S-bend	Restrained aggression	4		START
438.920	D:/Tempo_22.10.17_d1_first_cut.mp4	1201.780	29.97	1	shell	Maintenance			START
439.250	D:/Tempo_22.10.17_d1_first_cut.mp4	1201.780	29.97	9	head jolting	Restrained aggression	None	due to Meeli?	START
439.785	D:/Tempo_22.10.17_d1_first_cut.mp4	1201.780	29.97	9	head jolting	Restrained aggression	None	due to Meeli?	STOP
439.900	D:/Tempo_22.10.17_d1_first_cut.mp4	1201.780	29.97	1	shell	Maintenance			STOP
445.289	D:/Tempo_22.10.17_d1_first_cut.mp4	1201.780	29.97	1	shooting out	Restrained aggression	None		START
446.200	D:/Tempo_22.10.17_d1_first_cut.mp4	1201.780	29.97	1	shooting out	Restrained aggression	None		STOP
446.461	D:/Tempo_22.10.17_d1_first_cut.mp4	1201.780	29.97	3	S-bend	Restrained aggression	4		STOP
454.546	D:/Tempo_22.10.17_d1_first_cut.mp4	1201.780	29.97	4	S-bend	Restrained aggression	3		STOP
456.500	D:/Tempo_22.10.17_d1_first_cut.mp4	1201.780	29.97	1	shell	Maintenance			START
457.551	D:/Tempo_22.10.17_d1_first_cut.mp4	1201.780	29.97	1	digging	Maintenance			START
458.552	D:/Tempo_22.10.17_d1_first_cut.mp4	1201.780	29.97	1	shell	Maintenance			STOP
459.805	D:/Tempo_22.10.17_d1_first_cut.mp4	1201.780	29.97	1	digging	Maintenance			STOP
461.950	D:/Tempo_22.10.17_d1_first_cut.mp4	1201.780	29.97	9	shell	Maintenance			START
468.557	D:/Tempo_22.10.17_d1_first_cut.mp4	1201.780	29.97	9	digging	Maintenance			START
469.305	D:/Tempo_22.10.17_d1_first_cut.mp4	1201.780	29.97	9	shell	Maintenance			STOP
470.305	D:/Tempo_22.10.17_d1_first_cut.mp4	1201.780	29.97	9	digging	Maintenance			STOP
472.068	D:/Tempo_22.10.17_d1_first_cut.mp4	1201.780	29.97	5	shell escape	Escape	None		STOP
476.075	D:/Tempo_22.10.17_d1_first_cut.mp4	1201.780	29.97	9	digging	Maintenance			START
477.069	D:/Tempo_22.10.17_d1_first_cut.mp4	1201.780	29.97	9	digging	Maintenance			STOP
481.737	D:/Tempo_22.10.17_d1_first_cut.mp4	1201.780	29.97	7	shell	Maintenance			STOP
485.325	D:/Tempo_22.10.17_d1_first_cut.mp4	1201.780	29.97	9	digging	Maintenance			START
491.329	D:/Tempo_22.10.17_d1_first_cut.mp4	1201.780	29.97	9	digging	Maintenance			STOP
507.600	D:/Tempo_22.10.17_d1_first_cut.mp4	1201.780	29.97	9	digging	Maintenance			START
509.601	D:/Tempo_22.10.17_d1_first_cut.mp4	1201.780	29.97	9	digging	Maintenance			STOP
510.556	D:/Tempo_22.10.17_d1_first_cut.mp4	1201.780	29.97	1	away	Out-of-FOV			START
512.840	D:/Tempo_22.10.17_d1_first_cut.mp4	1201.780	29.97	9	presence of Flavi	Presence	None		START
513.750	D:/Tempo_22.10.17_d1_first_cut.mp4	1201.780	29.97	1	away	Out-of-FOV			STOP
516.090	D:/Tempo_22.10.17_d1_first_cut.mp4	1201.780	29.97	9	presence of Flavi	Presence	None		STOP
524.550	D:/Tempo_22.10.17_d1_first_cut.mp4	1201.780	29.97	4	shell escape	Escape	L. elongatus		START
525.355	D:/Tempo_22.10.17_d1_first_cut.mp4	1201.780	29.97	9	presence of Elo	Presence			START
525.622	D:/Tempo_22.10.17_d1_first_cut.mp4	1201.780	29.97	7	shell escape	Escape	L. elongatus		START
527.855	D:/Tempo_22.10.17_d1_first_cut.mp4	1201.780	29.97	9	presence of Elo	Presence			STOP
535.950	D:/Tempo_22.10.17_d1_first_cut.mp4	1201.780	29.97	5	shell	Maintenance			START
540.621	D:/Tempo_22.10.17_d1_first_cut.mp4	1201.780	29.97	9	presence of Flavi	Presence	None		START
540.750	D:/Tempo_22.10.17_d1_first_cut.mp4	1201.780	29.97	1	ramming	Overt aggression	None		START
541.386	D:/Tempo_22.10.17_d1_first_cut.mp4	1201.780	29.97	1	ramming	Overt aggression	None		STOP
541.624	D:/Tempo_22.10.17_d1_first_cut.mp4	1201.780	29.97	9	presence of Flavi	Presence	None		STOP
542.121	D:/Tempo_22.10.17_d1_first_cut.mp4	1201.780	29.97	9	presence of Flavi	Presence	None		START
544.375	D:/Tempo_22.10.17_d1_first_cut.mp4	1201.780	29.97	9	presence of Flavi	Presence	None		STOP
547.390	D:/Tempo_22.10.17_d1_first_cut.mp4	1201.780	29.97	5	shell	Maintenance			STOP
548.125	D:/Tempo_22.10.17_d1_first_cut.mp4	1201.780	29.97	9	presence of Flavi	Presence	None		START
551.380	D:/Tempo_22.10.17_d1_first_cut.mp4	1201.780	29.97	9	presence of Flavi	Presence	None		STOP
551.880	D:/Tempo_22.10.17_d1_first_cut.mp4	1201.780	29.97	9	presence of Flavi	Presence	None		START
562.146	D:/Tempo_22.10.17_d1_first_cut.mp4	1201.780	29.97	9	presence of Flavi	Presence	None		STOP
562.994	D:/Tempo_22.10.17_d1_first_cut.mp4	1201.780	29.97	1	quivering	Affiliative behavior	None		START
564.392	D:/Tempo_22.10.17_d1_first_cut.mp4	1201.780	29.97	9	presence of Flavi	Presence	None		START
564.550	D:/Tempo_22.10.17_d1_first_cut.mp4	1201.780	29.97	5	shell escape	Escape	None		START
564.700	D:/Tempo_22.10.17_d1_first_cut.mp4	1201.780	29.97	1	quivering	Affiliative behavior	None		STOP
568.890	D:/Tempo_22.10.17_d1_first_cut.mp4	1201.780	29.97	9	presence of Flavi	Presence	None		STOP
573.373	D:/Tempo_22.10.17_d1_first_cut.mp4	1201.780	29.97	7	shell escape	Escape	L. elongatus		STOP
581.160	D:/Tempo_22.10.17_d1_first_cut.mp4	1201.780	29.97	9	presence of Flavi	Presence	None		START
582.660	D:/Tempo_22.10.17_d1_first_cut.mp4	1201.780	29.97	9	presence of Flavi	Presence	None		STOP
590.750	D:/Tempo_22.10.17_d1_first_cut.mp4	1201.780	29.97	9	presence of Flavi	Presence	None		START
597.691	D:/Tempo_22.10.17_d1_first_cut.mp4	1201.780	29.97	1	shell	Maintenance			START
598.441	D:/Tempo_22.10.17_d1_first_cut.mp4	1201.780	29.97	1	shell	Maintenance			STOP
599.673	D:/Tempo_22.10.17_d1_first_cut.mp4	1201.780	29.97	9	presence of Flavi	Presence	None		STOP
599.931	D:/Tempo_22.10.17_d1_first_cut.mp4	1201.780	29.97	9	presence of Flavi	Presence	None		START
602.108	D:/Tempo_22.10.17_d1_first_cut.mp4	1201.780	29.97	6	shell	Maintenance		extended by Elo presence	STOP
612.930	D:/Tempo_22.10.17_d1_first_cut.mp4	1201.780	29.97	9	presence of Flavi	Presence	None		STOP
627.465	D:/Tempo_22.10.17_d1_first_cut.mp4	1201.780	29.97	9	digging	Maintenance			START
628.550	D:/Tempo_22.10.17_d1_first_cut.mp4	1201.780	29.97	9	digging	Maintenance			STOP
629.221	D:/Tempo_22.10.17_d1_first_cut.mp4	1201.780	29.97	6	shell	Maintenance			START
630.050	D:/Tempo_22.10.17_d1_first_cut.mp4	1201.780	29.97	9	shell	Maintenance			START
638.230	D:/Tempo_22.10.17_d1_first_cut.mp4	1201.780	29.97	9	shell	Maintenance			STOP
641.600	D:/Tempo_22.10.17_d1_first_cut.mp4	1201.780	29.97	1	away	Out-of-FOV			START
647.236	D:/Tempo_22.10.17_d1_first_cut.mp4	1201.780	29.97	5	shell escape	Escape	None		STOP
653.700	D:/Tempo_22.10.17_d1_first_cut.mp4	1201.780	29.97	5	shell	Maintenance			START
661.933	D:/Tempo_22.10.17_d1_first_cut.mp4	1201.780	29.97	2	shell	Maintenance			STOP
663.100	D:/Tempo_22.10.17_d1_first_cut.mp4	1201.780	29.97	4	shell escape	Escape	L. elongatus		STOP
663.300	D:/Tempo_22.10.17_d1_first_cut.mp4	1201.780	29.97	4	tail quiver	Submissive behavior	2		START
663.650	D:/Tempo_22.10.17_d1_first_cut.mp4	1201.780	29.97	4	tail quiver	Submissive behavior	2		STOP
664.900	D:/Tempo_22.10.17_d1_first_cut.mp4	1201.780	29.97	2	shell	Maintenance			START
665.766	D:/Tempo_22.10.17_d1_first_cut.mp4	1201.780	29.97	4	shell	Maintenance			START
667.012	D:/Tempo_22.10.17_d1_first_cut.mp4	1201.780	29.97	4	shell	Maintenance			STOP
667.762	D:/Tempo_22.10.17_d1_first_cut.mp4	1201.780	29.97	9	digging	Maintenance			START
669.763	D:/Tempo_22.10.17_d1_first_cut.mp4	1201.780	29.97	9	digging	Maintenance			STOP
675.268	D:/Tempo_22.10.17_d1_first_cut.mp4	1201.780	29.97	5	shell	Maintenance			STOP
679.100	D:/Tempo_22.10.17_d1_first_cut.mp4	1201.780	29.97	4	shell	Maintenance			START
684.700	D:/Tempo_22.10.17_d1_first_cut.mp4	1201.780	29.97	9	digging	Maintenance			START
685.600	D:/Tempo_22.10.17_d1_first_cut.mp4	1201.780	29.97	9	digging	Maintenance			STOP
696.277	D:/Tempo_22.10.17_d1_first_cut.mp4	1201.780	29.97	2	shell	Maintenance			STOP
698.723	D:/Tempo_22.10.17_d1_first_cut.mp4	1201.780	29.97	3	belly display	Submissive behavior	None	unsure	START
705.798	D:/Tempo_22.10.17_d1_first_cut.mp4	1201.780	29.97	2	S-bend	Restrained aggression	None	probably directed towards Multi	START
708.228	D:/Tempo_22.10.17_d1_first_cut.mp4	1201.780	29.97	3	belly display	Submissive behavior	None	unsure	STOP
710.057	D:/Tempo_22.10.17_d1_first_cut.mp4	1201.780	29.97	2	S-bend	Restrained aggression	None	probably directed towards Multi	STOP
717.027	D:/Tempo_22.10.17_d1_first_cut.mp4	1201.780	29.97	4	shell	Maintenance			STOP
718.600	D:/Tempo_22.10.17_d1_first_cut.mp4	1201.780	29.97	2	shooting out	Restrained aggression	4		START
718.813	D:/Tempo_22.10.17_d1_first_cut.mp4	1201.780	29.97	4	shell	Maintenance		multiple semi shell exits and entries; possible mating behavior	START
719.062	D:/Tempo_22.10.17_d1_first_cut.mp4	1201.780	29.97	2	shooting out	Restrained aggression	4		STOP
724.319	D:/Tempo_22.10.17_d1_first_cut.mp4	1201.780	29.97	9	digging	Maintenance			START
728.072	D:/Tempo_22.10.17_d1_first_cut.mp4	1201.780	29.97	9	digging	Maintenance			STOP
728.700	D:/Tempo_22.10.17_d1_first_cut.mp4	1201.780	29.97	2	ramming	Overt aggression	4	or bumping?	START
729.073	D:/Tempo_22.10.17_d1_first_cut.mp4	1201.780	29.97	2	ramming	Overt aggression	4	or bumping?	STOP
730.827	D:/Tempo_22.10.17_d1_first_cut.mp4	1201.780	29.97	2	S-bend	Restrained aggression	None	potentially directed towards ind. 4	START
733.827	D:/Tempo_22.10.17_d1_first_cut.mp4	1201.780	29.97	9	shell escape	Escape	None		START
735.578	D:/Tempo_22.10.17_d1_first_cut.mp4	1201.780	29.97	2	S-bend	Restrained aggression	None	potentially directed towards ind. 4	STOP
736.582	D:/Tempo_22.10.17_d1_first_cut.mp4	1201.780	29.97	2	S-bend	Restrained aggression	None	potentially directed towards ind. 4	START
739.832	D:/Tempo_22.10.17_d1_first_cut.mp4	1201.780	29.97	2	S-bend	Restrained aggression	None	potentially directed towards ind. 4	STOP
739.837	D:/Tempo_22.10.17_d1_first_cut.mp4	1201.780	29.97	2	S-bend	Restrained aggression	None	potentially directed towards ind. 4	START
741.339	D:/Tempo_22.10.17_d1_first_cut.mp4	1201.780	29.97	2	S-bend	Restrained aggression	None	potentially directed towards ind. 4	STOP
744.088	D:/Tempo_22.10.17_d1_first_cut.mp4	1201.780	29.97	9	shell escape	Escape	None		STOP
747.650	D:/Tempo_22.10.17_d1_first_cut.mp4	1201.780	29.97	9	presence of Flavi	Presence	None		START
754.830	D:/Tempo_22.10.17_d1_first_cut.mp4	1201.780	29.97	9	presence of Flavi	Presence	None		STOP
754.852	D:/Tempo_22.10.17_d1_first_cut.mp4	1201.780	29.97	4	tail quiver	Submissive behavior	2		START
756.601	D:/Tempo_22.10.17_d1_first_cut.mp4	1201.780	29.97	4	tail quiver	Submissive behavior	2		STOP
758.351	D:/Tempo_22.10.17_d1_first_cut.mp4	1201.780	29.97	2	S-bend	Restrained aggression	None	potentially directed towards ind. 4	START
765.357	D:/Tempo_22.10.17_d1_first_cut.mp4	1201.780	29.97	4	tail quiver	Submissive behavior	2		START
766.612	D:/Tempo_22.10.17_d1_first_cut.mp4	1201.780	29.97	4	tail quiver	Submissive behavior	2		STOP
767.353	D:/Tempo_22.10.17_d1_first_cut.mp4	1201.780	29.97	2	S-bend	Restrained aggression	None	potentially directed towards ind. 4	STOP
768.420	D:/Tempo_22.10.17_d1_first_cut.mp4	1201.780	29.97	4	tail quiver	Submissive behavior	2		START
771.362	D:/Tempo_22.10.17_d1_first_cut.mp4	1201.780	29.97	4	tail quiver	Submissive behavior	2		STOP
772.611	D:/Tempo_22.10.17_d1_first_cut.mp4	1201.780	29.97	2	S-bend	Restrained aggression	None	potentially directed towards ind. 4	START
772.617	D:/Tempo_22.10.17_d1_first_cut.mp4	1201.780	29.97	4	tail quiver	Submissive behavior	2		START
772.618	D:/Tempo_22.10.17_d1_first_cut.mp4	1201.780	29.97	2	shooting out	Restrained aggression	4		START
773.118	D:/Tempo_22.10.17_d1_first_cut.mp4	1201.780	29.97	4	tail quiver	Submissive behavior	2		STOP
773.367	D:/Tempo_22.10.17_d1_first_cut.mp4	1201.780	29.97	2	shooting out	Restrained aggression	4		STOP
774.618	D:/Tempo_22.10.17_d1_first_cut.mp4	1201.780	29.97	2	S-bend	Restrained aggression	None	potentially directed towards ind. 4	STOP
790.127	D:/Tempo_22.10.17_d1_first_cut.mp4	1201.780	29.97	4	shell	Maintenance		multiple semi shell exits and entries; possible mating behavior	STOP
793.563	D:/Tempo_22.10.17_d1_first_cut.mp4	1201.780	29.97	3	S-bend	Restrained aggression	2		START
794.373	D:/Tempo_22.10.17_d1_first_cut.mp4	1201.780	29.97	9	presence of Flavi	Presence	None		START
795.160	D:/Tempo_22.10.17_d1_first_cut.mp4	1201.780	29.97	2	shell	Maintenance			START
800.503	D:/Tempo_22.10.17_d1_first_cut.mp4	1201.780	29.97	7	shell	Maintenance			START
802.319	D:/Tempo_22.10.17_d1_first_cut.mp4	1201.780	29.97	3	S-bend	Restrained aggression	2		STOP
802.373	D:/Tempo_22.10.17_d1_first_cut.mp4	1201.780	29.97	9	presence of Flavi	Presence	None		STOP
804.383	D:/Tempo_22.10.17_d1_first_cut.mp4	1201.780	29.97	9	presence of Elo	Presence			START
804.398	D:/Tempo_22.10.17_d1_first_cut.mp4	1201.780	29.97	4	shell escape	Escape	L. elongatus		START
804.580	D:/Tempo_22.10.17_d1_first_cut.mp4	1201.780	29.97	5	shell escape	Escape	L. elongatus		START
804.887	D:/Tempo_22.10.17_d1_first_cut.mp4	1201.780	29.97	9	presence of Elo	Presence			STOP
811.653	D:/Tempo_22.10.17_d1_first_cut.mp4	1201.780	29.97	4	shell escape	Escape	L. elongatus		STOP
814.153	D:/Tempo_22.10.17_d1_first_cut.mp4	1201.780	29.97	5	shell escape	Escape	L. elongatus		STOP
833.418	D:/Tempo_22.10.17_d1_first_cut.mp4	1201.780	29.97	7	shell	Maintenance			STOP
844.187	D:/Tempo_22.10.17_d1_first_cut.mp4	1201.780	29.97	9	digging	Maintenance			START
847.439	D:/Tempo_22.10.17_d1_first_cut.mp4	1201.780	29.97	9	digging	Maintenance			STOP
851.949	D:/Tempo_22.10.17_d1_first_cut.mp4	1201.780	29.97	7	shell escape	Escape	None		START
865.458	D:/Tempo_22.10.17_d1_first_cut.mp4	1201.780	29.97	7	shell escape	Escape	None		STOP
867.037	D:/Tempo_22.10.17_d1_first_cut.mp4	1201.780	29.97	7	shell	Maintenance			START
872.850	D:/Tempo_22.10.17_d1_first_cut.mp4	1201.780	29.97	3	shell escape	Escape	None	due to Meeli?	START
872.968	D:/Tempo_22.10.17_d1_first_cut.mp4	1201.780	29.97	5	shell escape	Escape	None	due to Meeli?	START
881.219	D:/Tempo_22.10.17_d1_first_cut.mp4	1201.780	29.97	5	shell escape	Escape	None	due to Meeli?	STOP
887.050	D:/Tempo_22.10.17_d1_first_cut.mp4	1201.780	29.97	4	shell	Maintenance		possibly due to Meeli presence	START
887.950	D:/Tempo_22.10.17_d1_first_cut.mp4	1201.780	29.97	8	shell	Maintenance			STOP
888.100	D:/Tempo_22.10.17_d1_first_cut.mp4	1201.780	29.97	8	shell	Maintenance			START
895.993	D:/Tempo_22.10.17_d1_first_cut.mp4	1201.780	29.97	1	away	Out-of-FOV			STOP
905.402	D:/Tempo_22.10.17_d1_first_cut.mp4	1201.780	29.97	3	shell escape	Escape	None	due to Meeli?	STOP
906.753	D:/Tempo_22.10.17_d1_first_cut.mp4	1201.780	29.97	9	digging	Maintenance			START
911.252	D:/Tempo_22.10.17_d1_first_cut.mp4	1201.780	29.97	9	digging	Maintenance			STOP
914.712	D:/Tempo_22.10.17_d1_first_cut.mp4	1201.780	29.97	7	shell	Maintenance			STOP
934.600	D:/Tempo_22.10.17_d1_first_cut.mp4	1201.780	29.97	9	digging	Maintenance			START
936.533	D:/Tempo_22.10.17_d1_first_cut.mp4	1201.780	29.97	9	digging	Maintenance			STOP
944.300	D:/Tempo_22.10.17_d1_first_cut.mp4	1201.780	29.97	3	shell escape	Escape	None	startled due to Multi attack on neighbor	START
944.794	D:/Tempo_22.10.17_d1_first_cut.mp4	1201.780	29.97	2	shell	Maintenance			STOP
944.794	D:/Tempo_22.10.17_d1_first_cut.mp4	1201.780	29.97	2	shell escape	Escape	None	due to Multi attack; partially extended due to Multi shooting out	START
951.233	D:/Tempo_22.10.17_d1_first_cut.mp4	1201.780	29.97	4	shell	Maintenance		possibly due to Meeli presence	STOP
951.523	D:/Tempo_22.10.17_d1_first_cut.mp4	1201.780	29.97	7	shell escape	Escape	None		START
957.303	D:/Tempo_22.10.17_d1_first_cut.mp4	1201.780	29.97	9	digging	Maintenance			START
960.059	D:/Tempo_22.10.17_d1_first_cut.mp4	1201.780	29.97	9	digging	Maintenance			STOP
962.380	D:/Tempo_22.10.17_d1_first_cut.mp4	1201.780	29.97	1	shell	Maintenance			START
963.058	D:/Tempo_22.10.17_d1_first_cut.mp4	1201.780	29.97	1	digging	Maintenance			START
964.311	D:/Tempo_22.10.17_d1_first_cut.mp4	1201.780	29.97	1	shell	Maintenance			STOP
965.474	D:/Tempo_22.10.17_d1_first_cut.mp4	1201.780	29.97	3	shell escape	Escape	None	startled due to Multi attack on neighbor	STOP
965.564	D:/Tempo_22.10.17_d1_first_cut.mp4	1201.780	29.97	1	digging	Maintenance			STOP
968.560	D:/Tempo_22.10.17_d1_first_cut.mp4	1201.780	29.97	9	digging	Maintenance			START
971.070	D:/Tempo_22.10.17_d1_first_cut.mp4	1201.780	29.97	9	digging	Maintenance			STOP
971.575	D:/Tempo_22.10.17_d1_first_cut.mp4	1201.780	29.97	9	digging	Maintenance			START
974.318	D:/Tempo_22.10.17_d1_first_cut.mp4	1201.780	29.97	9	digging	Maintenance			STOP
976.950	D:/Tempo_22.10.17_d1_first_cut.mp4	1201.780	29.97	9	shell	Maintenance			START
980.574	D:/Tempo_22.10.17_d1_first_cut.mp4	1201.780	29.97	9	carrying	Maintenance			START
981.079	D:/Tempo_22.10.17_d1_first_cut.mp4	1201.780	29.97	9	shell	Maintenance			STOP
981.829	D:/Tempo_22.10.17_d1_first_cut.mp4	1201.780	29.97	9	carrying	Maintenance			STOP
987.789	D:/Tempo_22.10.17_d1_first_cut.mp4	1201.780	29.97	7	shell escape	Escape	None		STOP
990.813	D:/Tempo_22.10.17_d1_first_cut.mp4	1201.780	29.97	7	shell	Maintenance			START
991.750	D:/Tempo_22.10.17_d1_first_cut.mp4	1201.780	29.97	3	shooting out	Restrained aggression	8	maybe displacement?	START
992.520	D:/Tempo_22.10.17_d1_first_cut.mp4	1201.780	29.97	3	shooting out	Restrained aggression	8	maybe displacement?	STOP
998.093	D:/Tempo_22.10.17_d1_first_cut.mp4	1201.780	29.97	9	digging	Maintenance			START
998.814	D:/Tempo_22.10.17_d1_first_cut.mp4	1201.780	29.97	7	shell	Maintenance			STOP
999.845	D:/Tempo_22.10.17_d1_first_cut.mp4	1201.780	29.97	9	digging	Maintenance			STOP
1001.120	D:/Tempo_22.10.17_d1_first_cut.mp4	1201.780	29.97	3	carrying	Maintenance			START
1002.030	D:/Tempo_22.10.17_d1_first_cut.mp4	1201.780	29.97	3	carrying	Maintenance			STOP
1003.400	D:/Tempo_22.10.17_d1_first_cut.mp4	1201.780	29.97	9	digging	Maintenance			START
1005.823	D:/Tempo_22.10.17_d1_first_cut.mp4	1201.780	29.97	7	shell	Maintenance			START
1006.600	D:/Tempo_22.10.17_d1_first_cut.mp4	1201.780	29.97	9	digging	Maintenance			STOP
1014.106	D:/Tempo_22.10.17_d1_first_cut.mp4	1201.780	29.97	9	digging	Maintenance			START
1015.108	D:/Tempo_22.10.17_d1_first_cut.mp4	1201.780	29.97	9	digging	Maintenance			STOP
1018.063	D:/Tempo_22.10.17_d1_first_cut.mp4	1201.780	29.97	7	shell	Maintenance			STOP
1025.874	D:/Tempo_22.10.17_d1_first_cut.mp4	1201.780	29.97	3	ramming	Overt aggression	8		START
1026.373	D:/Tempo_22.10.17_d1_first_cut.mp4	1201.780	29.97	3	ramming	Overt aggression	8		STOP
1039.280	D:/Tempo_22.10.17_d1_first_cut.mp4	1201.780	29.97	9	biting	Overt aggression	10		START
1040.135	D:/Tempo_22.10.17_d1_first_cut.mp4	1201.780	29.97	9	biting	Overt aggression	10		STOP
1040.837	D:/Tempo_22.10.17_d1_first_cut.mp4	1201.780	29.97	7	shell	Maintenance			START
1048.076	D:/Tempo_22.10.17_d1_first_cut.mp4	1201.780	29.97	3	S-bend	Restrained aggression	4		START
1058.906	D:/Tempo_22.10.17_d1_first_cut.mp4	1201.780	29.97	9	carrying	Maintenance			START
1060.156	D:/Tempo_22.10.17_d1_first_cut.mp4	1201.780	29.97	9	carrying	Maintenance			STOP
1071.345	D:/Tempo_22.10.17_d1_first_cut.mp4	1201.780	29.97	3	S-bend	Restrained aggression	4		STOP
1079.399	D:/Tempo_22.10.17_d1_first_cut.mp4	1201.780	29.97	7	shell	Maintenance			STOP
1092.050	D:/Tempo_22.10.17_d1_first_cut.mp4	1201.780	29.97	9	digging	Maintenance			START
1093.440	D:/Tempo_22.10.17_d1_first_cut.mp4	1201.780	29.97	9	digging	Maintenance			STOP
1105.000	D:/Tempo_22.10.17_d1_first_cut.mp4	1201.780	29.97	9	digging	Maintenance			START
1106.205	D:/Tempo_22.10.17_d1_first_cut.mp4	1201.780	29.97	9	digging	Maintenance			STOP
1109.162	D:/Tempo_22.10.17_d1_first_cut.mp4	1201.780	29.97	7	shell	Maintenance			START
1115.711	D:/Tempo_22.10.17_d1_first_cut.mp4	1201.780	29.97	9	carrying	Maintenance			START
1116.800	D:/Tempo_22.10.17_d1_first_cut.mp4	1201.780	29.97	9	carrying	Maintenance			STOP
1124.471	D:/Tempo_22.10.17_d1_first_cut.mp4	1201.780	29.97	9	digging	Maintenance			START
1125.972	D:/Tempo_22.10.17_d1_first_cut.mp4	1201.780	29.97	6	shell	Maintenance			STOP
1126.000	D:/Tempo_22.10.17_d1_first_cut.mp4	1201.780	29.97	9	digging	Maintenance			STOP
1132.414	D:/Tempo_22.10.17_d1_first_cut.mp4	1201.780	29.97	7	shell	Maintenance			STOP
1132.730	D:/Tempo_22.10.17_d1_first_cut.mp4	1201.780	29.97	6	shell escape	Escape	None		START
1135.235	D:/Tempo_22.10.17_d1_first_cut.mp4	1201.780	29.97	9	shell	Maintenance			START
1136.737	D:/Tempo_22.10.17_d1_first_cut.mp4	1201.780	29.97	9	digging	Maintenance			START
1138.100	D:/Tempo_22.10.17_d1_first_cut.mp4	1201.780	29.97	9	shell	Maintenance			STOP
1138.480	D:/Tempo_22.10.17_d1_first_cut.mp4	1201.780	29.97	1	scratching	Maintenance			START
1138.986	D:/Tempo_22.10.17_d1_first_cut.mp4	1201.780	29.97	1	scratching	Maintenance			STOP
1138.986	D:/Tempo_22.10.17_d1_first_cut.mp4	1201.780	29.97	9	digging	Maintenance			STOP
1139.917	D:/Tempo_22.10.17_d1_first_cut.mp4	1201.780	29.97	3	S-bend	Restrained aggression	None	directed towards Multifasciatus	START
1140.989	D:/Tempo_22.10.17_d1_first_cut.mp4	1201.780	29.97	11	away	Out-of-FOV			STOP
1141.720	D:/Tempo_22.10.17_d1_first_cut.mp4	1201.780	29.97	3	S-bend	Restrained aggression	None	directed towards Multifasciatus	STOP
1145.487	D:/Tempo_22.10.17_d1_first_cut.mp4	1201.780	29.97	1	scratching	Maintenance			START
1145.996	D:/Tempo_22.10.17_d1_first_cut.mp4	1201.780	29.97	1	scratching	Maintenance			STOP
1150.737	D:/Tempo_22.10.17_d1_first_cut.mp4	1201.780	29.97	11	away	Out-of-FOV			START
1151.250	D:/Tempo_22.10.17_d1_first_cut.mp4	1201.780	29.97	9	operculum spread	Restrained aggression	11	no operculum spread visible!	START
1151.750	D:/Tempo_22.10.17_d1_first_cut.mp4	1201.780	29.97	9	operculum spread	Restrained aggression	11	no operculum spread visible!	STOP
1156.005	D:/Tempo_22.10.17_d1_first_cut.mp4	1201.780	29.97	5	shooting out	Restrained aggression	None		START
1157.005	D:/Tempo_22.10.17_d1_first_cut.mp4	1201.780	29.97	5	shooting out	Restrained aggression	None		STOP
1158.738	D:/Tempo_22.10.17_d1_first_cut.mp4	1201.780	29.97	7	shell escape	Escape	None		START
1159.006	D:/Tempo_22.10.17_d1_first_cut.mp4	1201.780	29.97	4	shell	Maintenance			START
1162.187	D:/Tempo_22.10.17_d1_first_cut.mp4	1201.780	29.97	3	S-bend	Restrained aggression	4		START
1162.509	D:/Tempo_22.10.17_d1_first_cut.mp4	1201.780	29.97	4	shell	Maintenance			STOP
1164.511	D:/Tempo_22.10.17_d1_first_cut.mp4	1201.780	29.97	4	S-bend	Restrained aggression	3		START
1166.262	D:/Tempo_22.10.17_d1_first_cut.mp4	1201.780	29.97	9	shell	Maintenance			START
1169.941	D:/Tempo_22.10.17_d1_first_cut.mp4	1201.780	29.97	3	S-bend	Restrained aggression	4		STOP
1172.701	D:/Tempo_22.10.17_d1_first_cut.mp4	1201.780	29.97	3	quivering	Affiliative behavior	4		START
1173.517	D:/Tempo_22.10.17_d1_first_cut.mp4	1201.780	29.97	9	shell	Maintenance			STOP
1176.701	D:/Tempo_22.10.17_d1_first_cut.mp4	1201.780	29.97	3	quivering	Affiliative behavior	4		STOP
1176.767	D:/Tempo_22.10.17_d1_first_cut.mp4	1201.780	29.97	4	S-bend	Restrained aggression	3		STOP
1179.277	D:/Tempo_22.10.17_d1_first_cut.mp4	1201.780	29.97	4	S-bend	Restrained aggression	3		START
1180.452	D:/Tempo_22.10.17_d1_first_cut.mp4	1201.780	29.97	3	S-bend	Restrained aggression	4		START
1180.734	D:/Tempo_22.10.17_d1_first_cut.mp4	1201.780	29.97	7	shell escape	Escape	None		STOP
1189.032	D:/Tempo_22.10.17_d1_first_cut.mp4	1201.780	29.97	4	S-bend	Restrained aggression	3		STOP
1193.291	D:/Tempo_22.10.17_d1_first_cut.mp4	1201.780	29.97	4	S-bend	Restrained aggression	3		START
1198.450	D:/Tempo_22.10.17_d1_first_cut.mp4	1201.780	29.97	5	shell escape	Escape	None		START
1198.541	D:/Tempo_22.10.17_d1_first_cut.mp4	1201.780	29.97	3	fin spread	Restrained aggression	4	unsure; only head down visible; very subtle!	START
1201.777	D:/Tempo_22.10.17_d1_first_cut.mp4	1201.780	29.97	11	away	Out-of-FOV			STOP
1201.777	D:/Tempo_22.10.17_d1_first_cut.mp4	1201.780	29.97	2	shell escape	Escape	None	due to Multi attack; partially extended due to Multi shooting out	STOP
1201.777	D:/Tempo_22.10.17_d1_first_cut.mp4	1201.780	29.97	3	S-bend	Restrained aggression	4		STOP
1201.777	D:/Tempo_22.10.17_d1_first_cut.mp4	1201.780	29.97	3	fin spread	Restrained aggression	4	unsure; only head down visible; very subtle!	STOP
1201.777	D:/Tempo_22.10.17_d1_first_cut.mp4	1201.780	29.97	4	S-bend	Restrained aggression	3		STOP
1201.777	D:/Tempo_22.10.17_d1_first_cut.mp4	1201.780	29.97	5	shell escape	Escape	None		STOP
1201.777	D:/Tempo_22.10.17_d1_first_cut.mp4	1201.780	29.97	6	shell escape	Escape	None		STOP
1201.777	D:/Tempo_22.10.17_d1_first_cut.mp4	1201.780	29.97	8	shell	Maintenance			STOP
