# Supplementary material for: TIBA: A web application for the visual analysis of temporal occurrences, interactions, and transitions of animal behavior
Source: PLoS Comput Biol. 2024 Oct 25;20(10):e1012425. doi: 10.1371/journal.pcbi.1012425 (PMC11508483; doi:10.1371/journal.pcbi.1012425)
Supplement: S4 Dataset — (XLSX) [file pcbi.1012425.s004.xlsx]

## Sheet: Multi_12.10.17_e1_first
Observation id	Multi_12.10.17_e1_first
Media file(s)
Player #1	D:/Soc_comp_footage/12.10.2017/e1/Multi_12.10.17_e1_first_cut.mp4
Observation date	2019-02-18 11:58:05
Description
Time offset (s)	0.0
independent variables
variable	value
Time	Media file path	Total length	FPS	Subject	Behavior	Behavioral category	Modifier 1	Comment	Status
0.000	D:/Soc_comp_footage/12.10.2017/e1/Multi_12.10.17_e1_first_cut.mp4	1200.020	29.97	5	shell	Maintenance			START
0.853	D:/Soc_comp_footage/12.10.2017/e1/Multi_12.10.17_e1_first_cut.mp4	1200.020	29.97	6	shell	Maintenance			START
1.603	D:/Soc_comp_footage/12.10.2017/e1/Multi_12.10.17_e1_first_cut.mp4	1200.020	29.97	4	digging	Maintenance			START
2.356	D:/Soc_comp_footage/12.10.2017/e1/Multi_12.10.17_e1_first_cut.mp4	1200.020	29.97	1	presence of Dard	Presence			POINT
2.601	D:/Soc_comp_footage/12.10.2017/e1/Multi_12.10.17_e1_first_cut.mp4	1200.020	29.97	6	shell	Maintenance			STOP
3.603	D:/Soc_comp_footage/12.10.2017/e1/Multi_12.10.17_e1_first_cut.mp4	1200.020	29.97	4	digging	Maintenance			STOP
5.350	D:/Soc_comp_footage/12.10.2017/e1/Multi_12.10.17_e1_first_cut.mp4	1200.020	29.97	6	carrying	Maintenance			START
5.350	D:/Soc_comp_footage/12.10.2017/e1/Multi_12.10.17_e1_first_cut.mp4	1200.020	29.97	6	shell	Maintenance			START
5.603	D:/Soc_comp_footage/12.10.2017/e1/Multi_12.10.17_e1_first_cut.mp4	1200.020	29.97	4	digging	Maintenance			START
6.353	D:/Soc_comp_footage/12.10.2017/e1/Multi_12.10.17_e1_first_cut.mp4	1200.020	29.97	1	head jolting	Restrained aggression	None		START
6.603	D:/Soc_comp_footage/12.10.2017/e1/Multi_12.10.17_e1_first_cut.mp4	1200.020	29.97	4	digging	Maintenance			STOP
6.854	D:/Soc_comp_footage/12.10.2017/e1/Multi_12.10.17_e1_first_cut.mp4	1200.020	29.97	1	head jolting	Restrained aggression	None		STOP
6.855	D:/Soc_comp_footage/12.10.2017/e1/Multi_12.10.17_e1_first_cut.mp4	1200.020	29.97	6	shell	Maintenance			STOP
7.604	D:/Soc_comp_footage/12.10.2017/e1/Multi_12.10.17_e1_first_cut.mp4	1200.020	29.97	6	carrying	Maintenance			STOP
13.693	D:/Soc_comp_footage/12.10.2017/e1/Multi_12.10.17_e1_first_cut.mp4	1200.020	29.97	6	shell	Maintenance			START
14.196	D:/Soc_comp_footage/12.10.2017/e1/Multi_12.10.17_e1_first_cut.mp4	1200.020	29.97		presence of Xeno	Presence			START
14.944	D:/Soc_comp_footage/12.10.2017/e1/Multi_12.10.17_e1_first_cut.mp4	1200.020	29.97		presence of Xeno	Presence			STOP
15.445	D:/Soc_comp_footage/12.10.2017/e1/Multi_12.10.17_e1_first_cut.mp4	1200.020	29.97	6	shell	Maintenance			STOP
22.037	D:/Soc_comp_footage/12.10.2017/e1/Multi_12.10.17_e1_first_cut.mp4	1200.020	29.97	1	shell	Maintenance			START
22.286	D:/Soc_comp_footage/12.10.2017/e1/Multi_12.10.17_e1_first_cut.mp4	1200.020	29.97	4	carrying	Maintenance			START
23.287	D:/Soc_comp_footage/12.10.2017/e1/Multi_12.10.17_e1_first_cut.mp4	1200.020	29.97	6	shell	Maintenance			START
23.536	D:/Soc_comp_footage/12.10.2017/e1/Multi_12.10.17_e1_first_cut.mp4	1200.020	29.97	4	carrying	Maintenance			STOP
35.036	D:/Soc_comp_footage/12.10.2017/e1/Multi_12.10.17_e1_first_cut.mp4	1200.020	29.97	1	shell	Maintenance			STOP
37.134	D:/Soc_comp_footage/12.10.2017/e1/Multi_12.10.17_e1_first_cut.mp4	1200.020	29.97	3	shell	Maintenance			START
41.134	D:/Soc_comp_footage/12.10.2017/e1/Multi_12.10.17_e1_first_cut.mp4	1200.020	29.97	3	shell	Maintenance			STOP
42.561	D:/Soc_comp_footage/12.10.2017/e1/Multi_12.10.17_e1_first_cut.mp4	1200.020	29.97	4	digging	Maintenance			START
44.061	D:/Soc_comp_footage/12.10.2017/e1/Multi_12.10.17_e1_first_cut.mp4	1200.020	29.97	4	digging	Maintenance			STOP
47.812	D:/Soc_comp_footage/12.10.2017/e1/Multi_12.10.17_e1_first_cut.mp4	1200.020	29.97	2	shell	Maintenance			START
48.102	D:/Soc_comp_footage/12.10.2017/e1/Multi_12.10.17_e1_first_cut.mp4	1200.020	29.97	5	shell	Maintenance			STOP
50.442	D:/Soc_comp_footage/12.10.2017/e1/Multi_12.10.17_e1_first_cut.mp4	1200.020	29.97	4	digging	Maintenance			START
51.903	D:/Soc_comp_footage/12.10.2017/e1/Multi_12.10.17_e1_first_cut.mp4	1200.020	29.97	4	digging	Maintenance			STOP
52.905	D:/Soc_comp_footage/12.10.2017/e1/Multi_12.10.17_e1_first_cut.mp4	1200.020	29.97		presence of Cali	Presence			START
54.811	D:/Soc_comp_footage/12.10.2017/e1/Multi_12.10.17_e1_first_cut.mp4	1200.020	29.97	2	shell	Maintenance			STOP
54.906	D:/Soc_comp_footage/12.10.2017/e1/Multi_12.10.17_e1_first_cut.mp4	1200.020	29.97		presence of Cali	Presence			STOP
61.262	D:/Soc_comp_footage/12.10.2017/e1/Multi_12.10.17_e1_first_cut.mp4	1200.020	29.97		presence of Cali	Presence			START
61.997	D:/Soc_comp_footage/12.10.2017/e1/Multi_12.10.17_e1_first_cut.mp4	1200.020	29.97		presence of Cali	Presence			STOP
63.745	D:/Soc_comp_footage/12.10.2017/e1/Multi_12.10.17_e1_first_cut.mp4	1200.020	29.97	4	digging	Maintenance			START
64.539	D:/Soc_comp_footage/12.10.2017/e1/Multi_12.10.17_e1_first_cut.mp4	1200.020	29.97	6	shell	Maintenance			STOP
65.495	D:/Soc_comp_footage/12.10.2017/e1/Multi_12.10.17_e1_first_cut.mp4	1200.020	29.97	4	digging	Maintenance			STOP
69.246	D:/Soc_comp_footage/12.10.2017/e1/Multi_12.10.17_e1_first_cut.mp4	1200.020	29.97	4	digging	Maintenance			START
70.501	D:/Soc_comp_footage/12.10.2017/e1/Multi_12.10.17_e1_first_cut.mp4	1200.020	29.97	4	digging	Maintenance			STOP
73.836	D:/Soc_comp_footage/12.10.2017/e1/Multi_12.10.17_e1_first_cut.mp4	1200.020	29.97	6	shell	Maintenance			START
74.588	D:/Soc_comp_footage/12.10.2017/e1/Multi_12.10.17_e1_first_cut.mp4	1200.020	29.97	3	shell	Maintenance			START
75.678	D:/Soc_comp_footage/12.10.2017/e1/Multi_12.10.17_e1_first_cut.mp4	1200.020	29.97	4	digging	Maintenance			START
75.836	D:/Soc_comp_footage/12.10.2017/e1/Multi_12.10.17_e1_first_cut.mp4	1200.020	29.97	6	shell	Maintenance			STOP
77.928	D:/Soc_comp_footage/12.10.2017/e1/Multi_12.10.17_e1_first_cut.mp4	1200.020	29.97	4	digging	Maintenance			STOP
82.428	D:/Soc_comp_footage/12.10.2017/e1/Multi_12.10.17_e1_first_cut.mp4	1200.020	29.97	6	S-bend	Restrained aggression	conspecific		START
82.930	D:/Soc_comp_footage/12.10.2017/e1/Multi_12.10.17_e1_first_cut.mp4	1200.020	29.97	6	S-bend	Restrained aggression	conspecific		STOP
82.933	D:/Soc_comp_footage/12.10.2017/e1/Multi_12.10.17_e1_first_cut.mp4	1200.020	29.97	6	ramming	Overt aggression	conspecific		START
83.926	D:/Soc_comp_footage/12.10.2017/e1/Multi_12.10.17_e1_first_cut.mp4	1200.020	29.97	6	ramming	Overt aggression	conspecific		STOP
87.770	D:/Soc_comp_footage/12.10.2017/e1/Multi_12.10.17_e1_first_cut.mp4	1200.020	29.97	3	shell	Maintenance			STOP
93.771	D:/Soc_comp_footage/12.10.2017/e1/Multi_12.10.17_e1_first_cut.mp4	1200.020	29.97	6	shell	Maintenance			START
95.110	D:/Soc_comp_footage/12.10.2017/e1/Multi_12.10.17_e1_first_cut.mp4	1200.020	29.97	2	shell	Maintenance			START
98.861	D:/Soc_comp_footage/12.10.2017/e1/Multi_12.10.17_e1_first_cut.mp4	1200.020	29.97	4	digging	Maintenance			START
99.113	D:/Soc_comp_footage/12.10.2017/e1/Multi_12.10.17_e1_first_cut.mp4	1200.020	29.97	4	digging	Maintenance			STOP
103.953	D:/Soc_comp_footage/12.10.2017/e1/Multi_12.10.17_e1_first_cut.mp4	1200.020	29.97	4	carrying	Maintenance			START
104.703	D:/Soc_comp_footage/12.10.2017/e1/Multi_12.10.17_e1_first_cut.mp4	1200.020	29.97	2	shell	Maintenance			STOP
105.954	D:/Soc_comp_footage/12.10.2017/e1/Multi_12.10.17_e1_first_cut.mp4	1200.020	29.97	4	carrying	Maintenance			STOP
106.203	D:/Soc_comp_footage/12.10.2017/e1/Multi_12.10.17_e1_first_cut.mp4	1200.020	29.97	3	shell	Maintenance			START
107.202	D:/Soc_comp_footage/12.10.2017/e1/Multi_12.10.17_e1_first_cut.mp4	1200.020	29.97	4	tail quiver	Submissive behavior	1		START
107.954	D:/Soc_comp_footage/12.10.2017/e1/Multi_12.10.17_e1_first_cut.mp4	1200.020	29.97	4	digging	Maintenance			START
107.954	D:/Soc_comp_footage/12.10.2017/e1/Multi_12.10.17_e1_first_cut.mp4	1200.020	29.97	4	tail quiver	Submissive behavior	1		STOP
108.453	D:/Soc_comp_footage/12.10.2017/e1/Multi_12.10.17_e1_first_cut.mp4	1200.020	29.97	3	shell	Maintenance			STOP
108.703	D:/Soc_comp_footage/12.10.2017/e1/Multi_12.10.17_e1_first_cut.mp4	1200.020	29.97	4	digging	Maintenance			STOP
112.299	D:/Soc_comp_footage/12.10.2017/e1/Multi_12.10.17_e1_first_cut.mp4	1200.020	29.97	4	carrying	Maintenance			START
114.045	D:/Soc_comp_footage/12.10.2017/e1/Multi_12.10.17_e1_first_cut.mp4	1200.020	29.97	4	carrying	Maintenance			STOP
119.637	D:/Soc_comp_footage/12.10.2017/e1/Multi_12.10.17_e1_first_cut.mp4	1200.020	29.97	4	driving	Maintenance			START
120.773	D:/Soc_comp_footage/12.10.2017/e1/Multi_12.10.17_e1_first_cut.mp4	1200.020	29.97	6	shell	Maintenance			STOP
120.890	D:/Soc_comp_footage/12.10.2017/e1/Multi_12.10.17_e1_first_cut.mp4	1200.020	29.97	4	driving	Maintenance			STOP
133.728	D:/Soc_comp_footage/12.10.2017/e1/Multi_12.10.17_e1_first_cut.mp4	1200.020	29.97	3	shell	Maintenance			START
136.229	D:/Soc_comp_footage/12.10.2017/e1/Multi_12.10.17_e1_first_cut.mp4	1200.020	29.97	3	shell	Maintenance			STOP
139.820	D:/Soc_comp_footage/12.10.2017/e1/Multi_12.10.17_e1_first_cut.mp4	1200.020	29.97	3	shooting out	Restrained aggression	5		START
140.072	D:/Soc_comp_footage/12.10.2017/e1/Multi_12.10.17_e1_first_cut.mp4	1200.020	29.97	4	carrying	Maintenance			START
141.071	D:/Soc_comp_footage/12.10.2017/e1/Multi_12.10.17_e1_first_cut.mp4	1200.020	29.97	3	shooting out	Restrained aggression	5		STOP
141.321	D:/Soc_comp_footage/12.10.2017/e1/Multi_12.10.17_e1_first_cut.mp4	1200.020	29.97	4	carrying	Maintenance			STOP
144.414	D:/Soc_comp_footage/12.10.2017/e1/Multi_12.10.17_e1_first_cut.mp4	1200.020	29.97		presence of Elo	Presence			START
144.912	D:/Soc_comp_footage/12.10.2017/e1/Multi_12.10.17_e1_first_cut.mp4	1200.020	29.97	2	shell	Maintenance			START
145.164	D:/Soc_comp_footage/12.10.2017/e1/Multi_12.10.17_e1_first_cut.mp4	1200.020	29.97		presence of Elo	Presence			STOP
149.664	D:/Soc_comp_footage/12.10.2017/e1/Multi_12.10.17_e1_first_cut.mp4	1200.020	29.97		presence of Xeno	Presence			START
150.413	D:/Soc_comp_footage/12.10.2017/e1/Multi_12.10.17_e1_first_cut.mp4	1200.020	29.97	2	shell	Maintenance			STOP
150.664	D:/Soc_comp_footage/12.10.2017/e1/Multi_12.10.17_e1_first_cut.mp4	1200.020	29.97		presence of Xeno	Presence			STOP
156.253	D:/Soc_comp_footage/12.10.2017/e1/Multi_12.10.17_e1_first_cut.mp4	1200.020	29.97	3	shell	Maintenance			START
157.004	D:/Soc_comp_footage/12.10.2017/e1/Multi_12.10.17_e1_first_cut.mp4	1200.020	29.97		presence of Xeno	Presence			START
157.505	D:/Soc_comp_footage/12.10.2017/e1/Multi_12.10.17_e1_first_cut.mp4	1200.020	29.97		presence of Xeno	Presence			STOP
158.502	D:/Soc_comp_footage/12.10.2017/e1/Multi_12.10.17_e1_first_cut.mp4	1200.020	29.97	3	shell	Maintenance			STOP
160.347	D:/Soc_comp_footage/12.10.2017/e1/Multi_12.10.17_e1_first_cut.mp4	1200.020	29.97	2	shell escape	Escape	1		START
161.345	D:/Soc_comp_footage/12.10.2017/e1/Multi_12.10.17_e1_first_cut.mp4	1200.020	29.97	6	shell	Maintenance			START
162.845	D:/Soc_comp_footage/12.10.2017/e1/Multi_12.10.17_e1_first_cut.mp4	1200.020	29.97	2	shell escape	Escape	1		STOP
166.849	D:/Soc_comp_footage/12.10.2017/e1/Multi_12.10.17_e1_first_cut.mp4	1200.020	29.97	6	shell	Maintenance			STOP
170.936	D:/Soc_comp_footage/12.10.2017/e1/Multi_12.10.17_e1_first_cut.mp4	1200.020	29.97	3	shell escape	Escape	L. callipterus		START
172.436	D:/Soc_comp_footage/12.10.2017/e1/Multi_12.10.17_e1_first_cut.mp4	1200.020	29.97	5	shell escape	Escape	L. callipterus		START
172.688	D:/Soc_comp_footage/12.10.2017/e1/Multi_12.10.17_e1_first_cut.mp4	1200.020	29.97		presence of Cali	Presence			START
174.686	D:/Soc_comp_footage/12.10.2017/e1/Multi_12.10.17_e1_first_cut.mp4	1200.020	29.97		presence of Cali	Presence			STOP
175.436	D:/Soc_comp_footage/12.10.2017/e1/Multi_12.10.17_e1_first_cut.mp4	1200.020	29.97	3	shell escape	Escape	L. callipterus		STOP
180.528	D:/Soc_comp_footage/12.10.2017/e1/Multi_12.10.17_e1_first_cut.mp4	1200.020	29.97	6	shell	Maintenance			START
181.029	D:/Soc_comp_footage/12.10.2017/e1/Multi_12.10.17_e1_first_cut.mp4	1200.020	29.97	6	carrying	Maintenance			START
182.284	D:/Soc_comp_footage/12.10.2017/e1/Multi_12.10.17_e1_first_cut.mp4	1200.020	29.97	6	shell	Maintenance			STOP
183.279	D:/Soc_comp_footage/12.10.2017/e1/Multi_12.10.17_e1_first_cut.mp4	1200.020	29.97	6	carrying	Maintenance			STOP
185.284	D:/Soc_comp_footage/12.10.2017/e1/Multi_12.10.17_e1_first_cut.mp4	1200.020	29.97	6	shell	Maintenance			START
187.869	D:/Soc_comp_footage/12.10.2017/e1/Multi_12.10.17_e1_first_cut.mp4	1200.020	29.97	3	shell	Maintenance			START
192.874	D:/Soc_comp_footage/12.10.2017/e1/Multi_12.10.17_e1_first_cut.mp4	1200.020	29.97	3	shell	Maintenance			STOP
195.711	D:/Soc_comp_footage/12.10.2017/e1/Multi_12.10.17_e1_first_cut.mp4	1200.020	29.97	2	shell	Maintenance			START
204.035	D:/Soc_comp_footage/12.10.2017/e1/Multi_12.10.17_e1_first_cut.mp4	1200.020	29.97	6	shell	Maintenance			STOP
204.462	D:/Soc_comp_footage/12.10.2017/e1/Multi_12.10.17_e1_first_cut.mp4	1200.020	29.97	2	shell	Maintenance			STOP
210.147	D:/Soc_comp_footage/12.10.2017/e1/Multi_12.10.17_e1_first_cut.mp4	1200.020	29.97		presence of Elo	Presence			START
210.899	D:/Soc_comp_footage/12.10.2017/e1/Multi_12.10.17_e1_first_cut.mp4	1200.020	29.97		presence of Elo	Presence			STOP
220.737	D:/Soc_comp_footage/12.10.2017/e1/Multi_12.10.17_e1_first_cut.mp4	1200.020	29.97	3	shell	Maintenance			START
221.195	D:/Soc_comp_footage/12.10.2017/e1/Multi_12.10.17_e1_first_cut.mp4	1200.020	29.97	5	shell escape	Escape	L. callipterus		STOP
228.488	D:/Soc_comp_footage/12.10.2017/e1/Multi_12.10.17_e1_first_cut.mp4	1200.020	29.97	3	shell	Maintenance			STOP
234.920	D:/Soc_comp_footage/12.10.2017/e1/Multi_12.10.17_e1_first_cut.mp4	1200.020	29.97	5	shell	Maintenance			START
238.284	D:/Soc_comp_footage/12.10.2017/e1/Multi_12.10.17_e1_first_cut.mp4	1200.020	29.97	6	shell	Maintenance			START
239.671	D:/Soc_comp_footage/12.10.2017/e1/Multi_12.10.17_e1_first_cut.mp4	1200.020	29.97	4	carrying	Maintenance			START
241.171	D:/Soc_comp_footage/12.10.2017/e1/Multi_12.10.17_e1_first_cut.mp4	1200.020	29.97	4	carrying	Maintenance			STOP
244.034	D:/Soc_comp_footage/12.10.2017/e1/Multi_12.10.17_e1_first_cut.mp4	1200.020	29.97	6	shell	Maintenance			STOP
245.513	D:/Soc_comp_footage/12.10.2017/e1/Multi_12.10.17_e1_first_cut.mp4	1200.020	29.97	3	shell	Maintenance			START
246.513	D:/Soc_comp_footage/12.10.2017/e1/Multi_12.10.17_e1_first_cut.mp4	1200.020	29.97	6	digging	Maintenance			START
247.261	D:/Soc_comp_footage/12.10.2017/e1/Multi_12.10.17_e1_first_cut.mp4	1200.020	29.97	6	digging	Maintenance			STOP
247.927	D:/Soc_comp_footage/12.10.2017/e1/Multi_12.10.17_e1_first_cut.mp4	1200.020	29.97	5	shell	Maintenance			STOP
251.263	D:/Soc_comp_footage/12.10.2017/e1/Multi_12.10.17_e1_first_cut.mp4	1200.020	29.97	6	shell	Maintenance			START
251.512	D:/Soc_comp_footage/12.10.2017/e1/Multi_12.10.17_e1_first_cut.mp4	1200.020	29.97	4	digging	Maintenance			START
252.512	D:/Soc_comp_footage/12.10.2017/e1/Multi_12.10.17_e1_first_cut.mp4	1200.020	29.97	6	shell	Maintenance			STOP
252.516	D:/Soc_comp_footage/12.10.2017/e1/Multi_12.10.17_e1_first_cut.mp4	1200.020	29.97	6	digging	Maintenance			START
253.011	D:/Soc_comp_footage/12.10.2017/e1/Multi_12.10.17_e1_first_cut.mp4	1200.020	29.97	4	digging	Maintenance			STOP
254.354	D:/Soc_comp_footage/12.10.2017/e1/Multi_12.10.17_e1_first_cut.mp4	1200.020	29.97	4	digging	Maintenance			START
255.013	D:/Soc_comp_footage/12.10.2017/e1/Multi_12.10.17_e1_first_cut.mp4	1200.020	29.97	3	shell	Maintenance			STOP
255.603	D:/Soc_comp_footage/12.10.2017/e1/Multi_12.10.17_e1_first_cut.mp4	1200.020	29.97	6	digging	Maintenance			STOP
255.604	D:/Soc_comp_footage/12.10.2017/e1/Multi_12.10.17_e1_first_cut.mp4	1200.020	29.97	4	digging	Maintenance			STOP
258.015	D:/Soc_comp_footage/12.10.2017/e1/Multi_12.10.17_e1_first_cut.mp4	1200.020	29.97	6	shell	Maintenance			START
259.013	D:/Soc_comp_footage/12.10.2017/e1/Multi_12.10.17_e1_first_cut.mp4	1200.020	29.97	6	digging	Maintenance			START
260.761	D:/Soc_comp_footage/12.10.2017/e1/Multi_12.10.17_e1_first_cut.mp4	1200.020	29.97	6	shell	Maintenance			STOP
261.511	D:/Soc_comp_footage/12.10.2017/e1/Multi_12.10.17_e1_first_cut.mp4	1200.020	29.97	6	digging	Maintenance			STOP
262.012	D:/Soc_comp_footage/12.10.2017/e1/Multi_12.10.17_e1_first_cut.mp4	1200.020	29.97	3	shell	Maintenance			START
263.696	D:/Soc_comp_footage/12.10.2017/e1/Multi_12.10.17_e1_first_cut.mp4	1200.020	29.97	6	shell	Maintenance			START
264.446	D:/Soc_comp_footage/12.10.2017/e1/Multi_12.10.17_e1_first_cut.mp4	1200.020	29.97	6	digging	Maintenance			START
264.947	D:/Soc_comp_footage/12.10.2017/e1/Multi_12.10.17_e1_first_cut.mp4	1200.020	29.97	4	digging	Maintenance			START
265.444	D:/Soc_comp_footage/12.10.2017/e1/Multi_12.10.17_e1_first_cut.mp4	1200.020	29.97	2	biting	Overt aggression	4		START
266.446	D:/Soc_comp_footage/12.10.2017/e1/Multi_12.10.17_e1_first_cut.mp4	1200.020	29.97	2	biting	Overt aggression	4		STOP
266.446	D:/Soc_comp_footage/12.10.2017/e1/Multi_12.10.17_e1_first_cut.mp4	1200.020	29.97	6	shell	Maintenance			STOP
267.444	D:/Soc_comp_footage/12.10.2017/e1/Multi_12.10.17_e1_first_cut.mp4	1200.020	29.97	2	S-bend	Restrained aggression	4		START
267.696	D:/Soc_comp_footage/12.10.2017/e1/Multi_12.10.17_e1_first_cut.mp4	1200.020	29.97	2	S-bend	Restrained aggression	4		STOP
267.696	D:/Soc_comp_footage/12.10.2017/e1/Multi_12.10.17_e1_first_cut.mp4	1200.020	29.97	4	S-bend	Restrained aggression	2		START
267.696	D:/Soc_comp_footage/12.10.2017/e1/Multi_12.10.17_e1_first_cut.mp4	1200.020	29.97	4	digging	Maintenance			STOP
268.196	D:/Soc_comp_footage/12.10.2017/e1/Multi_12.10.17_e1_first_cut.mp4	1200.020	29.97	2	S-bend	Restrained aggression	4		START
268.288	D:/Soc_comp_footage/12.10.2017/e1/Multi_12.10.17_e1_first_cut.mp4	1200.020	29.97	4	S-bend	Restrained aggression	2		STOP
268.788	D:/Soc_comp_footage/12.10.2017/e1/Multi_12.10.17_e1_first_cut.mp4	1200.020	29.97	4	S-bend	Restrained aggression	2		START
268.946	D:/Soc_comp_footage/12.10.2017/e1/Multi_12.10.17_e1_first_cut.mp4	1200.020	29.97	2	S-bend	Restrained aggression	4		STOP
268.946	D:/Soc_comp_footage/12.10.2017/e1/Multi_12.10.17_e1_first_cut.mp4	1200.020	29.97	6	digging	Maintenance			STOP
269.288	D:/Soc_comp_footage/12.10.2017/e1/Multi_12.10.17_e1_first_cut.mp4	1200.020	29.97	4	S-bend	Restrained aggression	2		STOP
269.695	D:/Soc_comp_footage/12.10.2017/e1/Multi_12.10.17_e1_first_cut.mp4	1200.020	29.97	2	S-bend	Restrained aggression	4		START
269.788	D:/Soc_comp_footage/12.10.2017/e1/Multi_12.10.17_e1_first_cut.mp4	1200.020	29.97	4	S-bend	Restrained aggression	2		START
270.196	D:/Soc_comp_footage/12.10.2017/e1/Multi_12.10.17_e1_first_cut.mp4	1200.020	29.97	2	S-bend	Restrained aggression	4		STOP
270.538	D:/Soc_comp_footage/12.10.2017/e1/Multi_12.10.17_e1_first_cut.mp4	1200.020	29.97	4	S-bend	Restrained aggression	2		STOP
271.788	D:/Soc_comp_footage/12.10.2017/e1/Multi_12.10.17_e1_first_cut.mp4	1200.020	29.97	4	S-bend	Restrained aggression	2		START
271.946	D:/Soc_comp_footage/12.10.2017/e1/Multi_12.10.17_e1_first_cut.mp4	1200.020	29.97	2	S-bend	Restrained aggression	4		START
272.695	D:/Soc_comp_footage/12.10.2017/e1/Multi_12.10.17_e1_first_cut.mp4	1200.020	29.97	2	S-bend	Restrained aggression	4		STOP
273.038	D:/Soc_comp_footage/12.10.2017/e1/Multi_12.10.17_e1_first_cut.mp4	1200.020	29.97	4	S-bend	Restrained aggression	2		STOP
273.038	D:/Soc_comp_footage/12.10.2017/e1/Multi_12.10.17_e1_first_cut.mp4	1200.020	29.97	6	shell	Maintenance			START
273.539	D:/Soc_comp_footage/12.10.2017/e1/Multi_12.10.17_e1_first_cut.mp4	1200.020	29.97	2	S-bend	Restrained aggression	4		START
274.038	D:/Soc_comp_footage/12.10.2017/e1/Multi_12.10.17_e1_first_cut.mp4	1200.020	29.97	2	S-bend	Restrained aggression	4		STOP
276.039	D:/Soc_comp_footage/12.10.2017/e1/Multi_12.10.17_e1_first_cut.mp4	1200.020	29.97	4	S-bend	Restrained aggression	2		START
276.539	D:/Soc_comp_footage/12.10.2017/e1/Multi_12.10.17_e1_first_cut.mp4	1200.020	29.97	4	S-bend	Restrained aggression	2		STOP
276.788	D:/Soc_comp_footage/12.10.2017/e1/Multi_12.10.17_e1_first_cut.mp4	1200.020	29.97	2	S-bend	Restrained aggression	4	mixture bw head down and S-shape	START
277.150	D:/Soc_comp_footage/12.10.2017/e1/Multi_12.10.17_e1_first_cut.mp4	1200.020	29.97		presence of Xeno	Presence			START
277.539	D:/Soc_comp_footage/12.10.2017/e1/Multi_12.10.17_e1_first_cut.mp4	1200.020	29.97	4	biting	Overt aggression	2		START
277.630	D:/Soc_comp_footage/12.10.2017/e1/Multi_12.10.17_e1_first_cut.mp4	1200.020	29.97	2	S-bend	Restrained aggression	4	mixture bw head down and S-shape	STOP
278.537	D:/Soc_comp_footage/12.10.2017/e1/Multi_12.10.17_e1_first_cut.mp4	1200.020	29.97	4	biting	Overt aggression	2		STOP
279.378	D:/Soc_comp_footage/12.10.2017/e1/Multi_12.10.17_e1_first_cut.mp4	1200.020	29.97	2	S-bend	Restrained aggression	4		START
279.630	D:/Soc_comp_footage/12.10.2017/e1/Multi_12.10.17_e1_first_cut.mp4	1200.020	29.97	2	S-bend	Restrained aggression	4		STOP
279.975	D:/Soc_comp_footage/12.10.2017/e1/Multi_12.10.17_e1_first_cut.mp4	1200.020	29.97		presence of Xeno	Presence			STOP
280.762	D:/Soc_comp_footage/12.10.2017/e1/Multi_12.10.17_e1_first_cut.mp4	1200.020	29.97		presence of Xeno	Presence			START
280.880	D:/Soc_comp_footage/12.10.2017/e1/Multi_12.10.17_e1_first_cut.mp4	1200.020	29.97	2	shell	Maintenance			START
282.759	D:/Soc_comp_footage/12.10.2017/e1/Multi_12.10.17_e1_first_cut.mp4	1200.020	29.97		presence of Xeno	Presence			STOP
283.629	D:/Soc_comp_footage/12.10.2017/e1/Multi_12.10.17_e1_first_cut.mp4	1200.020	29.97	2	shell	Maintenance			STOP
289.261	D:/Soc_comp_footage/12.10.2017/e1/Multi_12.10.17_e1_first_cut.mp4	1200.020	29.97	3	shell	Maintenance			STOP
291.721	D:/Soc_comp_footage/12.10.2017/e1/Multi_12.10.17_e1_first_cut.mp4	1200.020	29.97	4	carrying	Maintenance			START
293.221	D:/Soc_comp_footage/12.10.2017/e1/Multi_12.10.17_e1_first_cut.mp4	1200.020	29.97	6	digging	Maintenance			START
293.222	D:/Soc_comp_footage/12.10.2017/e1/Multi_12.10.17_e1_first_cut.mp4	1200.020	29.97	4	carrying	Maintenance			STOP
296.970	D:/Soc_comp_footage/12.10.2017/e1/Multi_12.10.17_e1_first_cut.mp4	1200.020	29.97	6	digging	Maintenance			STOP
296.970	D:/Soc_comp_footage/12.10.2017/e1/Multi_12.10.17_e1_first_cut.mp4	1200.020	29.97	6	shell	Maintenance			STOP
301.725	D:/Soc_comp_footage/12.10.2017/e1/Multi_12.10.17_e1_first_cut.mp4	1200.020	29.97	6	shell	Maintenance			START
302.154	D:/Soc_comp_footage/12.10.2017/e1/Multi_12.10.17_e1_first_cut.mp4	1200.020	29.97	6	digging	Maintenance			START
303.904	D:/Soc_comp_footage/12.10.2017/e1/Multi_12.10.17_e1_first_cut.mp4	1200.020	29.97	6	shell	Maintenance			STOP
305.154	D:/Soc_comp_footage/12.10.2017/e1/Multi_12.10.17_e1_first_cut.mp4	1200.020	29.97	6	digging	Maintenance			STOP
306.404	D:/Soc_comp_footage/12.10.2017/e1/Multi_12.10.17_e1_first_cut.mp4	1200.020	29.97	4	digging	Maintenance			START
308.409	D:/Soc_comp_footage/12.10.2017/e1/Multi_12.10.17_e1_first_cut.mp4	1200.020	29.97	1	head jolting	Restrained aggression	2		START
308.654	D:/Soc_comp_footage/12.10.2017/e1/Multi_12.10.17_e1_first_cut.mp4	1200.020	29.97	1	head jolting	Restrained aggression	2		STOP
308.654	D:/Soc_comp_footage/12.10.2017/e1/Multi_12.10.17_e1_first_cut.mp4	1200.020	29.97	5	shell	Maintenance			START
310.495	D:/Soc_comp_footage/12.10.2017/e1/Multi_12.10.17_e1_first_cut.mp4	1200.020	29.97	6	shell	Maintenance			START
310.997	D:/Soc_comp_footage/12.10.2017/e1/Multi_12.10.17_e1_first_cut.mp4	1200.020	29.97	4	digging	Maintenance			STOP
311.246	D:/Soc_comp_footage/12.10.2017/e1/Multi_12.10.17_e1_first_cut.mp4	1200.020	29.97	6	digging	Maintenance			START
312.745	D:/Soc_comp_footage/12.10.2017/e1/Multi_12.10.17_e1_first_cut.mp4	1200.020	29.97	6	shell	Maintenance			STOP
313.248	D:/Soc_comp_footage/12.10.2017/e1/Multi_12.10.17_e1_first_cut.mp4	1200.020	29.97	6	digging	Maintenance			STOP
313.409	D:/Soc_comp_footage/12.10.2017/e1/Multi_12.10.17_e1_first_cut.mp4	1200.020	29.97	5	shell	Maintenance			STOP
317.586	D:/Soc_comp_footage/12.10.2017/e1/Multi_12.10.17_e1_first_cut.mp4	1200.020	29.97	1	shooting out	Restrained aggression	2		START
317.744	D:/Soc_comp_footage/12.10.2017/e1/Multi_12.10.17_e1_first_cut.mp4	1200.020	29.97	2	shell escape	Escape	1		START
318.337	D:/Soc_comp_footage/12.10.2017/e1/Multi_12.10.17_e1_first_cut.mp4	1200.020	29.97	5	shell	Maintenance			START
318.744	D:/Soc_comp_footage/12.10.2017/e1/Multi_12.10.17_e1_first_cut.mp4	1200.020	29.97	1	shooting out	Restrained aggression	2		STOP
318.837	D:/Soc_comp_footage/12.10.2017/e1/Multi_12.10.17_e1_first_cut.mp4	1200.020	29.97	2	shell escape	Escape	1		STOP
328.429	D:/Soc_comp_footage/12.10.2017/e1/Multi_12.10.17_e1_first_cut.mp4	1200.020	29.97	4	digging	Maintenance			START
329.681	D:/Soc_comp_footage/12.10.2017/e1/Multi_12.10.17_e1_first_cut.mp4	1200.020	29.97	4	digging	Maintenance			STOP
330.906	D:/Soc_comp_footage/12.10.2017/e1/Multi_12.10.17_e1_first_cut.mp4	1200.020	29.97		presence of Xeno	Presence			START
333.338	D:/Soc_comp_footage/12.10.2017/e1/Multi_12.10.17_e1_first_cut.mp4	1200.020	29.97	1	shell	Maintenance			START
335.931	D:/Soc_comp_footage/12.10.2017/e1/Multi_12.10.17_e1_first_cut.mp4	1200.020	29.97	3	shell	Maintenance			START
337.521	D:/Soc_comp_footage/12.10.2017/e1/Multi_12.10.17_e1_first_cut.mp4	1200.020	29.97	5	shell	Maintenance			STOP
338.430	D:/Soc_comp_footage/12.10.2017/e1/Multi_12.10.17_e1_first_cut.mp4	1200.020	29.97	3	shell	Maintenance			STOP
338.495	D:/Soc_comp_footage/12.10.2017/e1/Multi_12.10.17_e1_first_cut.mp4	1200.020	29.97	6	shell	Maintenance			START
340.771	D:/Soc_comp_footage/12.10.2017/e1/Multi_12.10.17_e1_first_cut.mp4	1200.020	29.97	5	shell	Maintenance			START
345.338	D:/Soc_comp_footage/12.10.2017/e1/Multi_12.10.17_e1_first_cut.mp4	1200.020	29.97	1	shell	Maintenance			STOP
347.021	D:/Soc_comp_footage/12.10.2017/e1/Multi_12.10.17_e1_first_cut.mp4	1200.020	29.97	5	shell	Maintenance			STOP
347.901	D:/Soc_comp_footage/12.10.2017/e1/Multi_12.10.17_e1_first_cut.mp4	1200.020	29.97		presence of Xeno	Presence			STOP
355.704	D:/Soc_comp_footage/12.10.2017/e1/Multi_12.10.17_e1_first_cut.mp4	1200.020	29.97	3	carrying	Maintenance			START
356.205	D:/Soc_comp_footage/12.10.2017/e1/Multi_12.10.17_e1_first_cut.mp4	1200.020	29.97	3	carrying	Maintenance			STOP
356.955	D:/Soc_comp_footage/12.10.2017/e1/Multi_12.10.17_e1_first_cut.mp4	1200.020	29.97	4	digging	Maintenance			START
360.455	D:/Soc_comp_footage/12.10.2017/e1/Multi_12.10.17_e1_first_cut.mp4	1200.020	29.97	4	digging	Maintenance			STOP
362.546	D:/Soc_comp_footage/12.10.2017/e1/Multi_12.10.17_e1_first_cut.mp4	1200.020	29.97	2	shell escape	Escape	1		START
364.047	D:/Soc_comp_footage/12.10.2017/e1/Multi_12.10.17_e1_first_cut.mp4	1200.020	29.97	2	shell escape	Escape	1		STOP
364.798	D:/Soc_comp_footage/12.10.2017/e1/Multi_12.10.17_e1_first_cut.mp4	1200.020	29.97	4	digging	Maintenance			START
366.549	D:/Soc_comp_footage/12.10.2017/e1/Multi_12.10.17_e1_first_cut.mp4	1200.020	29.97	4	digging	Maintenance			STOP
368.888	D:/Soc_comp_footage/12.10.2017/e1/Multi_12.10.17_e1_first_cut.mp4	1200.020	29.97	4	digging	Maintenance			START
370.995	D:/Soc_comp_footage/12.10.2017/e1/Multi_12.10.17_e1_first_cut.mp4	1200.020	29.97	6	shell	Maintenance			STOP
371.137	D:/Soc_comp_footage/12.10.2017/e1/Multi_12.10.17_e1_first_cut.mp4	1200.020	29.97	4	digging	Maintenance			STOP
372.046	D:/Soc_comp_footage/12.10.2017/e1/Multi_12.10.17_e1_first_cut.mp4	1200.020	29.97	3	S-bend	Restrained aggression	6		START
372.888	D:/Soc_comp_footage/12.10.2017/e1/Multi_12.10.17_e1_first_cut.mp4	1200.020	29.97	4	carrying	Maintenance			START
374.547	D:/Soc_comp_footage/12.10.2017/e1/Multi_12.10.17_e1_first_cut.mp4	1200.020	29.97	3	S-bend	Restrained aggression	6		STOP
374.889	D:/Soc_comp_footage/12.10.2017/e1/Multi_12.10.17_e1_first_cut.mp4	1200.020	29.97	4	carrying	Maintenance			STOP
376.390	D:/Soc_comp_footage/12.10.2017/e1/Multi_12.10.17_e1_first_cut.mp4	1200.020	29.97	5	shell	Maintenance			START
377.231	D:/Soc_comp_footage/12.10.2017/e1/Multi_12.10.17_e1_first_cut.mp4	1200.020	29.97	6	digging	Maintenance			START
377.296	D:/Soc_comp_footage/12.10.2017/e1/Multi_12.10.17_e1_first_cut.mp4	1200.020	29.97	3	shell	Maintenance			START
377.642	D:/Soc_comp_footage/12.10.2017/e1/Multi_12.10.17_e1_first_cut.mp4	1200.020	29.97	6	shell	Maintenance			START
378.300	D:/Soc_comp_footage/12.10.2017/e1/Multi_12.10.17_e1_first_cut.mp4	1200.020	29.97	3	shell	Maintenance			STOP
378.479	D:/Soc_comp_footage/12.10.2017/e1/Multi_12.10.17_e1_first_cut.mp4	1200.020	29.97	2	shell	Maintenance			START
379.612	D:/Soc_comp_footage/12.10.2017/e1/Multi_12.10.17_e1_first_cut.mp4	1200.020	29.97		presence of Xeno	Presence			START
382.143	D:/Soc_comp_footage/12.10.2017/e1/Multi_12.10.17_e1_first_cut.mp4	1200.020	29.97	4	carrying	Maintenance			START
382.232	D:/Soc_comp_footage/12.10.2017/e1/Multi_12.10.17_e1_first_cut.mp4	1200.020	29.97	6	shell	Maintenance			STOP
383.232	D:/Soc_comp_footage/12.10.2017/e1/Multi_12.10.17_e1_first_cut.mp4	1200.020	29.97	2	shell	Maintenance			STOP
383.730	D:/Soc_comp_footage/12.10.2017/e1/Multi_12.10.17_e1_first_cut.mp4	1200.020	29.97	4	carrying	Maintenance			STOP
383.730	D:/Soc_comp_footage/12.10.2017/e1/Multi_12.10.17_e1_first_cut.mp4	1200.020	29.97	6	digging	Maintenance			STOP
385.981	D:/Soc_comp_footage/12.10.2017/e1/Multi_12.10.17_e1_first_cut.mp4	1200.020	29.97	4	driving	Maintenance			START
386.480	D:/Soc_comp_footage/12.10.2017/e1/Multi_12.10.17_e1_first_cut.mp4	1200.020	29.97	4	driving	Maintenance			STOP
386.484	D:/Soc_comp_footage/12.10.2017/e1/Multi_12.10.17_e1_first_cut.mp4	1200.020	29.97	6	shell	Maintenance			START
387.071	D:/Soc_comp_footage/12.10.2017/e1/Multi_12.10.17_e1_first_cut.mp4	1200.020	29.97	3	head jolting	Restrained aggression	2		START
387.573	D:/Soc_comp_footage/12.10.2017/e1/Multi_12.10.17_e1_first_cut.mp4	1200.020	29.97	3	head jolting	Restrained aggression	2		STOP
389.893	D:/Soc_comp_footage/12.10.2017/e1/Multi_12.10.17_e1_first_cut.mp4	1200.020	29.97	5	shell	Maintenance			STOP
390.071	D:/Soc_comp_footage/12.10.2017/e1/Multi_12.10.17_e1_first_cut.mp4	1200.020	29.97	6	digging	Maintenance			START
394.734	D:/Soc_comp_footage/12.10.2017/e1/Multi_12.10.17_e1_first_cut.mp4	1200.020	29.97	6	shell	Maintenance			STOP
394.828	D:/Soc_comp_footage/12.10.2017/e1/Multi_12.10.17_e1_first_cut.mp4	1200.020	29.97	6	digging	Maintenance			STOP
398.164	D:/Soc_comp_footage/12.10.2017/e1/Multi_12.10.17_e1_first_cut.mp4	1200.020	29.97	4	digging	Maintenance			START
398.296	D:/Soc_comp_footage/12.10.2017/e1/Multi_12.10.17_e1_first_cut.mp4	1200.020	29.97		presence of Xeno	Presence			STOP
398.418	D:/Soc_comp_footage/12.10.2017/e1/Multi_12.10.17_e1_first_cut.mp4	1200.020	29.97	6	digging	Maintenance			START
398.918	D:/Soc_comp_footage/12.10.2017/e1/Multi_12.10.17_e1_first_cut.mp4	1200.020	29.97	6	digging	Maintenance			STOP
399.163	D:/Soc_comp_footage/12.10.2017/e1/Multi_12.10.17_e1_first_cut.mp4	1200.020	29.97	4	digging	Maintenance			STOP
400.666	D:/Soc_comp_footage/12.10.2017/e1/Multi_12.10.17_e1_first_cut.mp4	1200.020	29.97	6	shell	Maintenance			START
402.757	D:/Soc_comp_footage/12.10.2017/e1/Multi_12.10.17_e1_first_cut.mp4	1200.020	29.97	6	digging	Maintenance			START
405.164	D:/Soc_comp_footage/12.10.2017/e1/Multi_12.10.17_e1_first_cut.mp4	1200.020	29.97	4	digging	Maintenance			START
405.417	D:/Soc_comp_footage/12.10.2017/e1/Multi_12.10.17_e1_first_cut.mp4	1200.020	29.97	6	shell	Maintenance			STOP
406.258	D:/Soc_comp_footage/12.10.2017/e1/Multi_12.10.17_e1_first_cut.mp4	1200.020	29.97	6	digging	Maintenance			STOP
406.756	D:/Soc_comp_footage/12.10.2017/e1/Multi_12.10.17_e1_first_cut.mp4	1200.020	29.97	4	digging	Maintenance			STOP
412.005	D:/Soc_comp_footage/12.10.2017/e1/Multi_12.10.17_e1_first_cut.mp4	1200.020	29.97	6	shell	Maintenance			START
412.346	D:/Soc_comp_footage/12.10.2017/e1/Multi_12.10.17_e1_first_cut.mp4	1200.020	29.97	6	digging	Maintenance			START
413.598	D:/Soc_comp_footage/12.10.2017/e1/Multi_12.10.17_e1_first_cut.mp4	1200.020	29.97	4	carrying	Maintenance			START
413.847	D:/Soc_comp_footage/12.10.2017/e1/Multi_12.10.17_e1_first_cut.mp4	1200.020	29.97	6	shell	Maintenance			STOP
414.096	D:/Soc_comp_footage/12.10.2017/e1/Multi_12.10.17_e1_first_cut.mp4	1200.020	29.97	6	digging	Maintenance			STOP
414.847	D:/Soc_comp_footage/12.10.2017/e1/Multi_12.10.17_e1_first_cut.mp4	1200.020	29.97	4	carrying	Maintenance			STOP
417.601	D:/Soc_comp_footage/12.10.2017/e1/Multi_12.10.17_e1_first_cut.mp4	1200.020	29.97	6	shell	Maintenance			START
426.440	D:/Soc_comp_footage/12.10.2017/e1/Multi_12.10.17_e1_first_cut.mp4	1200.020	29.97	2	shell escape	Escape	5		START
428.030	D:/Soc_comp_footage/12.10.2017/e1/Multi_12.10.17_e1_first_cut.mp4	1200.020	29.97	6	digging	Maintenance			START
429.189	D:/Soc_comp_footage/12.10.2017/e1/Multi_12.10.17_e1_first_cut.mp4	1200.020	29.97	2	shell escape	Escape	5		STOP
430.849	D:/Soc_comp_footage/12.10.2017/e1/Multi_12.10.17_e1_first_cut.mp4	1200.020	29.97	6	shell	Maintenance			STOP
432.286	D:/Soc_comp_footage/12.10.2017/e1/Multi_12.10.17_e1_first_cut.mp4	1200.020	29.97	6	digging	Maintenance			STOP
434.529	D:/Soc_comp_footage/12.10.2017/e1/Multi_12.10.17_e1_first_cut.mp4	1200.020	29.97	6	digging	Maintenance			START
436.281	D:/Soc_comp_footage/12.10.2017/e1/Multi_12.10.17_e1_first_cut.mp4	1200.020	29.97	6	digging	Maintenance			STOP
442.534	D:/Soc_comp_footage/12.10.2017/e1/Multi_12.10.17_e1_first_cut.mp4	1200.020	29.97	6	shell	Maintenance			START
449.285	D:/Soc_comp_footage/12.10.2017/e1/Multi_12.10.17_e1_first_cut.mp4	1200.020	29.97	6	shell	Maintenance			STOP
452.787	D:/Soc_comp_footage/12.10.2017/e1/Multi_12.10.17_e1_first_cut.mp4	1200.020	29.97	5	shell	Maintenance			START
462.534	D:/Soc_comp_footage/12.10.2017/e1/Multi_12.10.17_e1_first_cut.mp4	1200.020	29.97	5	shell	Maintenance			STOP
468.148	D:/Soc_comp_footage/12.10.2017/e1/Multi_12.10.17_e1_first_cut.mp4	1200.020	29.97	6	shell escape	Escape	None		START
487.404	D:/Soc_comp_footage/12.10.2017/e1/Multi_12.10.17_e1_first_cut.mp4	1200.020	29.97	6	shell escape	Escape	None		STOP
495.573	D:/Soc_comp_footage/12.10.2017/e1/Multi_12.10.17_e1_first_cut.mp4	1200.020	29.97	3	shell	Maintenance			START
498.323	D:/Soc_comp_footage/12.10.2017/e1/Multi_12.10.17_e1_first_cut.mp4	1200.020	29.97	3	shell	Maintenance			STOP
502.111	D:/Soc_comp_footage/12.10.2017/e1/Multi_12.10.17_e1_first_cut.mp4	1200.020	29.97	1	head jolting	Restrained aggression	None	uncelar i directed to 2 or 3	START
503.104	D:/Soc_comp_footage/12.10.2017/e1/Multi_12.10.17_e1_first_cut.mp4	1200.020	29.97	1	head jolting	Restrained aggression	None	uncelar i directed to 2 or 3	STOP
503.354	D:/Soc_comp_footage/12.10.2017/e1/Multi_12.10.17_e1_first_cut.mp4	1200.020	29.97	1	head jolting	Restrained aggression	None	inclear if directed to 2 or 3	START
503.605	D:/Soc_comp_footage/12.10.2017/e1/Multi_12.10.17_e1_first_cut.mp4	1200.020	29.97	1	head jolting	Restrained aggression	None	inclear if directed to 2 or 3	STOP
521.269	D:/Soc_comp_footage/12.10.2017/e1/Multi_12.10.17_e1_first_cut.mp4	1200.020	29.97		presence of Xeno	Presence			START
526.517	D:/Soc_comp_footage/12.10.2017/e1/Multi_12.10.17_e1_first_cut.mp4	1200.020	29.97		presence of Xeno	Presence			STOP
546.315	D:/Soc_comp_footage/12.10.2017/e1/Multi_12.10.17_e1_first_cut.mp4	1200.020	29.97	3	shell	Maintenance			START
555.152	D:/Soc_comp_footage/12.10.2017/e1/Multi_12.10.17_e1_first_cut.mp4	1200.020	29.97	6	shell	Maintenance			START
556.814	D:/Soc_comp_footage/12.10.2017/e1/Multi_12.10.17_e1_first_cut.mp4	1200.020	29.97	3	shell	Maintenance			STOP
567.499	D:/Soc_comp_footage/12.10.2017/e1/Multi_12.10.17_e1_first_cut.mp4	1200.020	29.97	4	carrying	Maintenance			START
568.247	D:/Soc_comp_footage/12.10.2017/e1/Multi_12.10.17_e1_first_cut.mp4	1200.020	29.97	4	carrying	Maintenance			STOP
590.149	D:/Soc_comp_footage/12.10.2017/e1/Multi_12.10.17_e1_first_cut.mp4	1200.020	29.97	6	shell	Maintenance			STOP
601.397	D:/Soc_comp_footage/12.10.2017/e1/Multi_12.10.17_e1_first_cut.mp4	1200.020	29.97	6	shell	Maintenance			START
607.706	D:/Soc_comp_footage/12.10.2017/e1/Multi_12.10.17_e1_first_cut.mp4	1200.020	29.97	5	shell	Maintenance			START
611.456	D:/Soc_comp_footage/12.10.2017/e1/Multi_12.10.17_e1_first_cut.mp4	1200.020	29.97	6	digging	Maintenance			START
612.896	D:/Soc_comp_footage/12.10.2017/e1/Multi_12.10.17_e1_first_cut.mp4	1200.020	29.97	6	shell	Maintenance			STOP
613.456	D:/Soc_comp_footage/12.10.2017/e1/Multi_12.10.17_e1_first_cut.mp4	1200.020	29.97	6	digging	Maintenance			STOP
618.298	D:/Soc_comp_footage/12.10.2017/e1/Multi_12.10.17_e1_first_cut.mp4	1200.020	29.97	2	S-bend	Restrained aggression	4		START
619.641	D:/Soc_comp_footage/12.10.2017/e1/Multi_12.10.17_e1_first_cut.mp4	1200.020	29.97	5	shell	Maintenance			STOP
619.797	D:/Soc_comp_footage/12.10.2017/e1/Multi_12.10.17_e1_first_cut.mp4	1200.020	29.97	2	S-bend	Restrained aggression	4		STOP
651.166	D:/Soc_comp_footage/12.10.2017/e1/Multi_12.10.17_e1_first_cut.mp4	1200.020	29.97	3	shell	Maintenance			START
651.915	D:/Soc_comp_footage/12.10.2017/e1/Multi_12.10.17_e1_first_cut.mp4	1200.020	29.97	4	digging	Maintenance			START
653.915	D:/Soc_comp_footage/12.10.2017/e1/Multi_12.10.17_e1_first_cut.mp4	1200.020	29.97	4	digging	Maintenance			STOP
659.415	D:/Soc_comp_footage/12.10.2017/e1/Multi_12.10.17_e1_first_cut.mp4	1200.020	29.97	3	shell	Maintenance			STOP
661.257	D:/Soc_comp_footage/12.10.2017/e1/Multi_12.10.17_e1_first_cut.mp4	1200.020	29.97	4	S-bend	Restrained aggression	2		START
662.350	D:/Soc_comp_footage/12.10.2017/e1/Multi_12.10.17_e1_first_cut.mp4	1200.020	29.97	4	S-bend	Restrained aggression	2		STOP
671.161	D:/Soc_comp_footage/12.10.2017/e1/Multi_12.10.17_e1_first_cut.mp4	1200.020	29.97		presence of Cun	Presence			START
680.256	D:/Soc_comp_footage/12.10.2017/e1/Multi_12.10.17_e1_first_cut.mp4	1200.020	29.97		presence of Cali	Presence			START
683.752	D:/Soc_comp_footage/12.10.2017/e1/Multi_12.10.17_e1_first_cut.mp4	1200.020	29.97		presence of Cali	Presence			STOP
687.415	D:/Soc_comp_footage/12.10.2017/e1/Multi_12.10.17_e1_first_cut.mp4	1200.020	29.97		presence of Cun	Presence			STOP
688.097	D:/Soc_comp_footage/12.10.2017/e1/Multi_12.10.17_e1_first_cut.mp4	1200.020	29.97		presence of Cun	Presence			START
688.347	D:/Soc_comp_footage/12.10.2017/e1/Multi_12.10.17_e1_first_cut.mp4	1200.020	29.97		presence of Cun	Presence			STOP
688.373	D:/Soc_comp_footage/12.10.2017/e1/Multi_12.10.17_e1_first_cut.mp4	1200.020	29.97	1	shooting out	Restrained aggression	cunningtoni		START
689.096	D:/Soc_comp_footage/12.10.2017/e1/Multi_12.10.17_e1_first_cut.mp4	1200.020	29.97		presence of Cali	Presence			START
689.374	D:/Soc_comp_footage/12.10.2017/e1/Multi_12.10.17_e1_first_cut.mp4	1200.020	29.97	1	shooting out	Restrained aggression	cunningtoni		STOP
691.880	D:/Soc_comp_footage/12.10.2017/e1/Multi_12.10.17_e1_first_cut.mp4	1200.020	29.97	6	shell escape	Escape	L. callipterus		START
693.373	D:/Soc_comp_footage/12.10.2017/e1/Multi_12.10.17_e1_first_cut.mp4	1200.020	29.97	1	bumping	Affiliative behavior	5		START
694.374	D:/Soc_comp_footage/12.10.2017/e1/Multi_12.10.17_e1_first_cut.mp4	1200.020	29.97	1	bumping	Affiliative behavior	5		STOP
698.376	D:/Soc_comp_footage/12.10.2017/e1/Multi_12.10.17_e1_first_cut.mp4	1200.020	29.97	6	shell escape	Escape	L. callipterus		STOP
708.028	D:/Soc_comp_footage/12.10.2017/e1/Multi_12.10.17_e1_first_cut.mp4	1200.020	29.97		presence of Xeno	Presence			START
708.436	D:/Soc_comp_footage/12.10.2017/e1/Multi_12.10.17_e1_first_cut.mp4	1200.020	29.97		presence of Xeno	Presence			STOP
709.097	D:/Soc_comp_footage/12.10.2017/e1/Multi_12.10.17_e1_first_cut.mp4	1200.020	29.97		presence of Cali	Presence			STOP
712.372	D:/Soc_comp_footage/12.10.2017/e1/Multi_12.10.17_e1_first_cut.mp4	1200.020	29.97		presence of Cali	Presence			START
713.621	D:/Soc_comp_footage/12.10.2017/e1/Multi_12.10.17_e1_first_cut.mp4	1200.020	29.97		presence of Cali	Presence			STOP
724.125	D:/Soc_comp_footage/12.10.2017/e1/Multi_12.10.17_e1_first_cut.mp4	1200.020	29.97	6	shell	Maintenance			START
724.741	D:/Soc_comp_footage/12.10.2017/e1/Multi_12.10.17_e1_first_cut.mp4	1200.020	29.97	6	digging	Maintenance			START
726.240	D:/Soc_comp_footage/12.10.2017/e1/Multi_12.10.17_e1_first_cut.mp4	1200.020	29.97	6	shell	Maintenance			STOP
727.493	D:/Soc_comp_footage/12.10.2017/e1/Multi_12.10.17_e1_first_cut.mp4	1200.020	29.97	6	digging	Maintenance			STOP
729.142	D:/Soc_comp_footage/12.10.2017/e1/Multi_12.10.17_e1_first_cut.mp4	1200.020	29.97	2	shell	Maintenance			START
730.246	D:/Soc_comp_footage/12.10.2017/e1/Multi_12.10.17_e1_first_cut.mp4	1200.020	29.97	6	shell	Maintenance			START
734.581	D:/Soc_comp_footage/12.10.2017/e1/Multi_12.10.17_e1_first_cut.mp4	1200.020	29.97	2	shell	Maintenance			STOP
735.832	D:/Soc_comp_footage/12.10.2017/e1/Multi_12.10.17_e1_first_cut.mp4	1200.020	29.97	4	digging	Maintenance			START
736.176	D:/Soc_comp_footage/12.10.2017/e1/Multi_12.10.17_e1_first_cut.mp4	1200.020	29.97	6	digging	Maintenance			START
737.494	D:/Soc_comp_footage/12.10.2017/e1/Multi_12.10.17_e1_first_cut.mp4	1200.020	29.97	6	shell	Maintenance			STOP
737.677	D:/Soc_comp_footage/12.10.2017/e1/Multi_12.10.17_e1_first_cut.mp4	1200.020	29.97	6	digging	Maintenance			STOP
739.332	D:/Soc_comp_footage/12.10.2017/e1/Multi_12.10.17_e1_first_cut.mp4	1200.020	29.97	4	digging	Maintenance			STOP
747.266	D:/Soc_comp_footage/12.10.2017/e1/Multi_12.10.17_e1_first_cut.mp4	1200.020	29.97	5	shell escape	Escape	None		START
760.330	D:/Soc_comp_footage/12.10.2017/e1/Multi_12.10.17_e1_first_cut.mp4	1200.020	29.97		presence of Cali	Presence			START
761.327	D:/Soc_comp_footage/12.10.2017/e1/Multi_12.10.17_e1_first_cut.mp4	1200.020	29.97		presence of Cali	Presence			STOP
775.770	D:/Soc_comp_footage/12.10.2017/e1/Multi_12.10.17_e1_first_cut.mp4	1200.020	29.97	5	shell escape	Escape	None		STOP
778.383	D:/Soc_comp_footage/12.10.2017/e1/Multi_12.10.17_e1_first_cut.mp4	1200.020	29.97	3	S-bend	Restrained aggression	6		START
779.042	D:/Soc_comp_footage/12.10.2017/e1/Multi_12.10.17_e1_first_cut.mp4	1200.020	29.97	3	S-bend	Restrained aggression	6		STOP
781.633	D:/Soc_comp_footage/12.10.2017/e1/Multi_12.10.17_e1_first_cut.mp4	1200.020	29.97	4	head jolting	Restrained aggression	None		START
781.884	D:/Soc_comp_footage/12.10.2017/e1/Multi_12.10.17_e1_first_cut.mp4	1200.020	29.97	4	head jolting	Restrained aggression	None		STOP
795.817	D:/Soc_comp_footage/12.10.2017/e1/Multi_12.10.17_e1_first_cut.mp4	1200.020	29.97	4	head jolting	Restrained aggression	None		START
796.567	D:/Soc_comp_footage/12.10.2017/e1/Multi_12.10.17_e1_first_cut.mp4	1200.020	29.97	4	head jolting	Restrained aggression	None		STOP
815.886	D:/Soc_comp_footage/12.10.2017/e1/Multi_12.10.17_e1_first_cut.mp4	1200.020	29.97	6	shell	Maintenance			START
816.083	D:/Soc_comp_footage/12.10.2017/e1/Multi_12.10.17_e1_first_cut.mp4	1200.020	29.97		presence of Xeno	Presence			START
819.341	D:/Soc_comp_footage/12.10.2017/e1/Multi_12.10.17_e1_first_cut.mp4	1200.020	29.97	6	shell	Maintenance			STOP
823.327	D:/Soc_comp_footage/12.10.2017/e1/Multi_12.10.17_e1_first_cut.mp4	1200.020	29.97		presence of Xeno	Presence			STOP
824.340	D:/Soc_comp_footage/12.10.2017/e1/Multi_12.10.17_e1_first_cut.mp4	1200.020	29.97	2	shell	Maintenance			START
830.592	D:/Soc_comp_footage/12.10.2017/e1/Multi_12.10.17_e1_first_cut.mp4	1200.020	29.97	2	shell	Maintenance			STOP
834.934	D:/Soc_comp_footage/12.10.2017/e1/Multi_12.10.17_e1_first_cut.mp4	1200.020	29.97	6	shell	Maintenance			START
841.501	D:/Soc_comp_footage/12.10.2017/e1/Multi_12.10.17_e1_first_cut.mp4	1200.020	29.97		presence of Xeno	Presence			START
842.498	D:/Soc_comp_footage/12.10.2017/e1/Multi_12.10.17_e1_first_cut.mp4	1200.020	29.97		presence of Xeno	Presence			STOP
849.590	D:/Soc_comp_footage/12.10.2017/e1/Multi_12.10.17_e1_first_cut.mp4	1200.020	29.97		presence of Xeno	Presence			START
857.338	D:/Soc_comp_footage/12.10.2017/e1/Multi_12.10.17_e1_first_cut.mp4	1200.020	29.97		presence of Xeno	Presence			STOP
859.207	D:/Soc_comp_footage/12.10.2017/e1/Multi_12.10.17_e1_first_cut.mp4	1200.020	29.97	1	head jolting	Restrained aggression	4		START
859.457	D:/Soc_comp_footage/12.10.2017/e1/Multi_12.10.17_e1_first_cut.mp4	1200.020	29.97	1	head jolting	Restrained aggression	4		STOP
859.706	D:/Soc_comp_footage/12.10.2017/e1/Multi_12.10.17_e1_first_cut.mp4	1200.020	29.97	4	shell escape	Escape	1		START
859.708	D:/Soc_comp_footage/12.10.2017/e1/Multi_12.10.17_e1_first_cut.mp4	1200.020	29.97	1	S-bend	Restrained aggression	4		START
859.957	D:/Soc_comp_footage/12.10.2017/e1/Multi_12.10.17_e1_first_cut.mp4	1200.020	29.97	1	S-bend	Restrained aggression	4		STOP
860.459	D:/Soc_comp_footage/12.10.2017/e1/Multi_12.10.17_e1_first_cut.mp4	1200.020	29.97	4	shell escape	Escape	1		STOP
870.181	D:/Soc_comp_footage/12.10.2017/e1/Multi_12.10.17_e1_first_cut.mp4	1200.020	29.97	6	shell	Maintenance			STOP
871.392	D:/Soc_comp_footage/12.10.2017/e1/Multi_12.10.17_e1_first_cut.mp4	1200.020	29.97	1	head jolting	Restrained aggression	None		START
871.892	D:/Soc_comp_footage/12.10.2017/e1/Multi_12.10.17_e1_first_cut.mp4	1200.020	29.97	1	head jolting	Restrained aggression	None		STOP
872.391	D:/Soc_comp_footage/12.10.2017/e1/Multi_12.10.17_e1_first_cut.mp4	1200.020	29.97	3	shell	Maintenance			START
872.392	D:/Soc_comp_footage/12.10.2017/e1/Multi_12.10.17_e1_first_cut.mp4	1200.020	29.97	1	head jolting	Restrained aggression	None		START
873.392	D:/Soc_comp_footage/12.10.2017/e1/Multi_12.10.17_e1_first_cut.mp4	1200.020	29.97	1	head jolting	Restrained aggression	None		STOP
874.645	D:/Soc_comp_footage/12.10.2017/e1/Multi_12.10.17_e1_first_cut.mp4	1200.020	29.97	6	S-bend	Restrained aggression	2		START
875.892	D:/Soc_comp_footage/12.10.2017/e1/Multi_12.10.17_e1_first_cut.mp4	1200.020	29.97	6	S-bend	Restrained aggression	2		STOP
890.891	D:/Soc_comp_footage/12.10.2017/e1/Multi_12.10.17_e1_first_cut.mp4	1200.020	29.97	3	shell	Maintenance			STOP
891.074	D:/Soc_comp_footage/12.10.2017/e1/Multi_12.10.17_e1_first_cut.mp4	1200.020	29.97	4	shell	Maintenance			START
892.573	D:/Soc_comp_footage/12.10.2017/e1/Multi_12.10.17_e1_first_cut.mp4	1200.020	29.97	4	shell	Maintenance			STOP
894.075	D:/Soc_comp_footage/12.10.2017/e1/Multi_12.10.17_e1_first_cut.mp4	1200.020	29.97	1	head jolting	Restrained aggression	None		START
895.579	D:/Soc_comp_footage/12.10.2017/e1/Multi_12.10.17_e1_first_cut.mp4	1200.020	29.97	1	head jolting	Restrained aggression	None		STOP
898.918	D:/Soc_comp_footage/12.10.2017/e1/Multi_12.10.17_e1_first_cut.mp4	1200.020	29.97	4	digging	Maintenance			START
900.167	D:/Soc_comp_footage/12.10.2017/e1/Multi_12.10.17_e1_first_cut.mp4	1200.020	29.97	4	digging	Maintenance			STOP
903.008	D:/Soc_comp_footage/12.10.2017/e1/Multi_12.10.17_e1_first_cut.mp4	1200.020	29.97	4	carrying	Maintenance			START
903.757	D:/Soc_comp_footage/12.10.2017/e1/Multi_12.10.17_e1_first_cut.mp4	1200.020	29.97	1	shell	Maintenance			START
904.508	D:/Soc_comp_footage/12.10.2017/e1/Multi_12.10.17_e1_first_cut.mp4	1200.020	29.97	4	carrying	Maintenance			STOP
905.008	D:/Soc_comp_footage/12.10.2017/e1/Multi_12.10.17_e1_first_cut.mp4	1200.020	29.97	1	shell	Maintenance			STOP
909.757	D:/Soc_comp_footage/12.10.2017/e1/Multi_12.10.17_e1_first_cut.mp4	1200.020	29.97	6	shell	Maintenance			START
912.601	D:/Soc_comp_footage/12.10.2017/e1/Multi_12.10.17_e1_first_cut.mp4	1200.020	29.97	4	digging	Maintenance			START
913.850	D:/Soc_comp_footage/12.10.2017/e1/Multi_12.10.17_e1_first_cut.mp4	1200.020	29.97	4	digging	Maintenance			STOP
930.784	D:/Soc_comp_footage/12.10.2017/e1/Multi_12.10.17_e1_first_cut.mp4	1200.020	29.97	4	digging	Maintenance			START
933.533	D:/Soc_comp_footage/12.10.2017/e1/Multi_12.10.17_e1_first_cut.mp4	1200.020	29.97	4	digging	Maintenance			STOP
934.012	D:/Soc_comp_footage/12.10.2017/e1/Multi_12.10.17_e1_first_cut.mp4	1200.020	29.97	6	shell	Maintenance			STOP
936.379	D:/Soc_comp_footage/12.10.2017/e1/Multi_12.10.17_e1_first_cut.mp4	1200.020	29.97	6	digging	Maintenance			START
937.373	D:/Soc_comp_footage/12.10.2017/e1/Multi_12.10.17_e1_first_cut.mp4	1200.020	29.97	6	digging	Maintenance			STOP
947.187	D:/Soc_comp_footage/12.10.2017/e1/Multi_12.10.17_e1_first_cut.mp4	1200.020	29.97		presence of Xeno	Presence			START
950.717	D:/Soc_comp_footage/12.10.2017/e1/Multi_12.10.17_e1_first_cut.mp4	1200.020	29.97	4	digging	Maintenance			START
950.966	D:/Soc_comp_footage/12.10.2017/e1/Multi_12.10.17_e1_first_cut.mp4	1200.020	29.97	6	ramming	Overt aggression	3		START
951.216	D:/Soc_comp_footage/12.10.2017/e1/Multi_12.10.17_e1_first_cut.mp4	1200.020	29.97	6	ramming	Overt aggression	3		STOP
952.217	D:/Soc_comp_footage/12.10.2017/e1/Multi_12.10.17_e1_first_cut.mp4	1200.020	29.97	4	digging	Maintenance			STOP
953.436	D:/Soc_comp_footage/12.10.2017/e1/Multi_12.10.17_e1_first_cut.mp4	1200.020	29.97		presence of Xeno	Presence			STOP
953.559	D:/Soc_comp_footage/12.10.2017/e1/Multi_12.10.17_e1_first_cut.mp4	1200.020	29.97	4	digging	Maintenance			START
955.309	D:/Soc_comp_footage/12.10.2017/e1/Multi_12.10.17_e1_first_cut.mp4	1200.020	29.97	4	digging	Maintenance			STOP
957.310	D:/Soc_comp_footage/12.10.2017/e1/Multi_12.10.17_e1_first_cut.mp4	1200.020	29.97	4	driving	Maintenance			START
958.309	D:/Soc_comp_footage/12.10.2017/e1/Multi_12.10.17_e1_first_cut.mp4	1200.020	29.97	4	driving	Maintenance			STOP
967.901	D:/Soc_comp_footage/12.10.2017/e1/Multi_12.10.17_e1_first_cut.mp4	1200.020	29.97	4	digging	Maintenance			START
969.244	D:/Soc_comp_footage/12.10.2017/e1/Multi_12.10.17_e1_first_cut.mp4	1200.020	29.97	4	digging	Maintenance			STOP
980.555	D:/Soc_comp_footage/12.10.2017/e1/Multi_12.10.17_e1_first_cut.mp4	1200.020	29.97		presence of Cali	Presence			START
988.425	D:/Soc_comp_footage/12.10.2017/e1/Multi_12.10.17_e1_first_cut.mp4	1200.020	29.97	1	digging	Maintenance			START
989.426	D:/Soc_comp_footage/12.10.2017/e1/Multi_12.10.17_e1_first_cut.mp4	1200.020	29.97	1	digging	Maintenance			STOP
990.176	D:/Soc_comp_footage/12.10.2017/e1/Multi_12.10.17_e1_first_cut.mp4	1200.020	29.97	2	shell escape	Escape	L. callipterus		START
990.424	D:/Soc_comp_footage/12.10.2017/e1/Multi_12.10.17_e1_first_cut.mp4	1200.020	29.97	5	shell escape	Escape	L. callipterus		START
990.427	D:/Soc_comp_footage/12.10.2017/e1/Multi_12.10.17_e1_first_cut.mp4	1200.020	29.97	6	shell escape	Escape	L. callipterus		START
991.646	D:/Soc_comp_footage/12.10.2017/e1/Multi_12.10.17_e1_first_cut.mp4	1200.020	29.97		presence of Cun	Presence			START
994.553	D:/Soc_comp_footage/12.10.2017/e1/Multi_12.10.17_e1_first_cut.mp4	1200.020	29.97		presence of Cali	Presence			STOP
994.925	D:/Soc_comp_footage/12.10.2017/e1/Multi_12.10.17_e1_first_cut.mp4	1200.020	29.97	2	shell escape	Escape	L. callipterus		STOP
995.429	D:/Soc_comp_footage/12.10.2017/e1/Multi_12.10.17_e1_first_cut.mp4	1200.020	29.97	6	shell escape	Escape	L. callipterus		STOP
998.397	D:/Soc_comp_footage/12.10.2017/e1/Multi_12.10.17_e1_first_cut.mp4	1200.020	29.97		presence of Cun	Presence			STOP
1006.859	D:/Soc_comp_footage/12.10.2017/e1/Multi_12.10.17_e1_first_cut.mp4	1200.020	29.97	4	digging	Maintenance			START
1008.860	D:/Soc_comp_footage/12.10.2017/e1/Multi_12.10.17_e1_first_cut.mp4	1200.020	29.97	1	shell	Maintenance			START
1008.860	D:/Soc_comp_footage/12.10.2017/e1/Multi_12.10.17_e1_first_cut.mp4	1200.020	29.97	5	shell escape	Escape	L. callipterus		STOP
1009.109	D:/Soc_comp_footage/12.10.2017/e1/Multi_12.10.17_e1_first_cut.mp4	1200.020	29.97	4	digging	Maintenance			STOP
1011.110	D:/Soc_comp_footage/12.10.2017/e1/Multi_12.10.17_e1_first_cut.mp4	1200.020	29.97	4	digging	Maintenance			START
1011.615	D:/Soc_comp_footage/12.10.2017/e1/Multi_12.10.17_e1_first_cut.mp4	1200.020	29.97	3	shell	Maintenance			START
1011.859	D:/Soc_comp_footage/12.10.2017/e1/Multi_12.10.17_e1_first_cut.mp4	1200.020	29.97	4	digging	Maintenance			STOP
1013.201	D:/Soc_comp_footage/12.10.2017/e1/Multi_12.10.17_e1_first_cut.mp4	1200.020	29.97	1	shell	Maintenance			STOP
1013.365	D:/Soc_comp_footage/12.10.2017/e1/Multi_12.10.17_e1_first_cut.mp4	1200.020	29.97	3	shell	Maintenance			STOP
1013.450	D:/Soc_comp_footage/12.10.2017/e1/Multi_12.10.17_e1_first_cut.mp4	1200.020	29.97	1	shooting out	Restrained aggression	2		START
1013.699	D:/Soc_comp_footage/12.10.2017/e1/Multi_12.10.17_e1_first_cut.mp4	1200.020	29.97	2	shell escape	Escape	1		START
1014.701	D:/Soc_comp_footage/12.10.2017/e1/Multi_12.10.17_e1_first_cut.mp4	1200.020	29.97	1	shooting out	Restrained aggression	2		STOP
1015.597	D:/Soc_comp_footage/12.10.2017/e1/Multi_12.10.17_e1_first_cut.mp4	1200.020	29.97	3	shell	Maintenance			START
1015.700	D:/Soc_comp_footage/12.10.2017/e1/Multi_12.10.17_e1_first_cut.mp4	1200.020	29.97	2	shell escape	Escape	1		STOP
1017.350	D:/Soc_comp_footage/12.10.2017/e1/Multi_12.10.17_e1_first_cut.mp4	1200.020	29.97	3	shell	Maintenance			STOP
1021.792	D:/Soc_comp_footage/12.10.2017/e1/Multi_12.10.17_e1_first_cut.mp4	1200.020	29.97	1	digging	Maintenance			START
1023.042	D:/Soc_comp_footage/12.10.2017/e1/Multi_12.10.17_e1_first_cut.mp4	1200.020	29.97	1	digging	Maintenance			STOP
1023.543	D:/Soc_comp_footage/12.10.2017/e1/Multi_12.10.17_e1_first_cut.mp4	1200.020	29.97	4	digging	Maintenance			START
1023.793	D:/Soc_comp_footage/12.10.2017/e1/Multi_12.10.17_e1_first_cut.mp4	1200.020	29.97	4	digging	Maintenance			STOP
1024.293	D:/Soc_comp_footage/12.10.2017/e1/Multi_12.10.17_e1_first_cut.mp4	1200.020	29.97	2	biting	Overt aggression	4		START
1024.790	D:/Soc_comp_footage/12.10.2017/e1/Multi_12.10.17_e1_first_cut.mp4	1200.020	29.97	2	biting	Overt aggression	4		STOP
1024.790	D:/Soc_comp_footage/12.10.2017/e1/Multi_12.10.17_e1_first_cut.mp4	1200.020	29.97	2	shell	Maintenance			START
1028.041	D:/Soc_comp_footage/12.10.2017/e1/Multi_12.10.17_e1_first_cut.mp4	1200.020	29.97	2	shell	Maintenance			STOP
1028.045	D:/Soc_comp_footage/12.10.2017/e1/Multi_12.10.17_e1_first_cut.mp4	1200.020	29.97	2	shooting out	Restrained aggression	4		START
1028.426	D:/Soc_comp_footage/12.10.2017/e1/Multi_12.10.17_e1_first_cut.mp4	1200.020	29.97	6	shell	Maintenance			START
1028.883	D:/Soc_comp_footage/12.10.2017/e1/Multi_12.10.17_e1_first_cut.mp4	1200.020	29.97	4	fin spread	Restrained aggression	2		START
1028.885	D:/Soc_comp_footage/12.10.2017/e1/Multi_12.10.17_e1_first_cut.mp4	1200.020	29.97	2	shooting out	Restrained aggression	4		STOP
1029.633	D:/Soc_comp_footage/12.10.2017/e1/Multi_12.10.17_e1_first_cut.mp4	1200.020	29.97	4	fin spread	Restrained aggression	2		STOP
1043.678	D:/Soc_comp_footage/12.10.2017/e1/Multi_12.10.17_e1_first_cut.mp4	1200.020	29.97	6	shell	Maintenance			STOP
1048.818	D:/Soc_comp_footage/12.10.2017/e1/Multi_12.10.17_e1_first_cut.mp4	1200.020	29.97	2	shell escape	Escape	None		START
1051.818	D:/Soc_comp_footage/12.10.2017/e1/Multi_12.10.17_e1_first_cut.mp4	1200.020	29.97	2	shell escape	Escape	None		STOP
1055.909	D:/Soc_comp_footage/12.10.2017/e1/Multi_12.10.17_e1_first_cut.mp4	1200.020	29.97	1	digging	Maintenance			START
1057.658	D:/Soc_comp_footage/12.10.2017/e1/Multi_12.10.17_e1_first_cut.mp4	1200.020	29.97	2	shell	Maintenance			START
1058.159	D:/Soc_comp_footage/12.10.2017/e1/Multi_12.10.17_e1_first_cut.mp4	1200.020	29.97	1	digging	Maintenance			STOP
1061.660	D:/Soc_comp_footage/12.10.2017/e1/Multi_12.10.17_e1_first_cut.mp4	1200.020	29.97	2	shell	Maintenance			STOP
1062.001	D:/Soc_comp_footage/12.10.2017/e1/Multi_12.10.17_e1_first_cut.mp4	1200.020	29.97	1	digging	Maintenance			START
1063.751	D:/Soc_comp_footage/12.10.2017/e1/Multi_12.10.17_e1_first_cut.mp4	1200.020	29.97	4	carrying	Maintenance			START
1063.754	D:/Soc_comp_footage/12.10.2017/e1/Multi_12.10.17_e1_first_cut.mp4	1200.020	29.97	1	digging	Maintenance			STOP
1065.250	D:/Soc_comp_footage/12.10.2017/e1/Multi_12.10.17_e1_first_cut.mp4	1200.020	29.97	2	shell escape	Escape	1		START
1066.251	D:/Soc_comp_footage/12.10.2017/e1/Multi_12.10.17_e1_first_cut.mp4	1200.020	29.97	4	carrying	Maintenance			STOP
1067.251	D:/Soc_comp_footage/12.10.2017/e1/Multi_12.10.17_e1_first_cut.mp4	1200.020	29.97	2	shell escape	Escape	1		STOP
1067.403	D:/Soc_comp_footage/12.10.2017/e1/Multi_12.10.17_e1_first_cut.mp4	1200.020	29.97	3	head jolting	Restrained aggression	None		START
1067.749	D:/Soc_comp_footage/12.10.2017/e1/Multi_12.10.17_e1_first_cut.mp4	1200.020	29.97	1	head jolting	Restrained aggression	None	unclear if directed to 2 or 3	START
1068.399	D:/Soc_comp_footage/12.10.2017/e1/Multi_12.10.17_e1_first_cut.mp4	1200.020	29.97	3	head jolting	Restrained aggression	None		STOP
1068.501	D:/Soc_comp_footage/12.10.2017/e1/Multi_12.10.17_e1_first_cut.mp4	1200.020	29.97	1	head jolting	Restrained aggression	None	unclear if directed to 2 or 3	STOP
1075.595	D:/Soc_comp_footage/12.10.2017/e1/Multi_12.10.17_e1_first_cut.mp4	1200.020	29.97	4	carrying	Maintenance			START
1076.241	D:/Soc_comp_footage/12.10.2017/e1/Multi_12.10.17_e1_first_cut.mp4	1200.020	29.97	3	shell	Maintenance			START
1077.342	D:/Soc_comp_footage/12.10.2017/e1/Multi_12.10.17_e1_first_cut.mp4	1200.020	29.97	4	carrying	Maintenance			STOP
1082.241	D:/Soc_comp_footage/12.10.2017/e1/Multi_12.10.17_e1_first_cut.mp4	1200.020	29.97	3	shell	Maintenance			STOP
1083.685	D:/Soc_comp_footage/12.10.2017/e1/Multi_12.10.17_e1_first_cut.mp4	1200.020	29.97	2	shell	Maintenance			START
1083.743	D:/Soc_comp_footage/12.10.2017/e1/Multi_12.10.17_e1_first_cut.mp4	1200.020	29.97	3	shell	Maintenance			START
1085.241	D:/Soc_comp_footage/12.10.2017/e1/Multi_12.10.17_e1_first_cut.mp4	1200.020	29.97	3	shell	Maintenance			STOP
1087.098	D:/Soc_comp_footage/12.10.2017/e1/Multi_12.10.17_e1_first_cut.mp4	1200.020	29.97	4	digging	Maintenance			START
1087.185	D:/Soc_comp_footage/12.10.2017/e1/Multi_12.10.17_e1_first_cut.mp4	1200.020	29.97	1	bumping	Affiliative behavior	4		START
1088.184	D:/Soc_comp_footage/12.10.2017/e1/Multi_12.10.17_e1_first_cut.mp4	1200.020	29.97	1	bumping	Affiliative behavior	4		STOP
1090.526	D:/Soc_comp_footage/12.10.2017/e1/Multi_12.10.17_e1_first_cut.mp4	1200.020	29.97	4	digging	Maintenance			STOP
1092.028	D:/Soc_comp_footage/12.10.2017/e1/Multi_12.10.17_e1_first_cut.mp4	1200.020	29.97	1	digging	Maintenance			START
1093.776	D:/Soc_comp_footage/12.10.2017/e1/Multi_12.10.17_e1_first_cut.mp4	1200.020	29.97	1	digging	Maintenance			STOP
1106.188	D:/Soc_comp_footage/12.10.2017/e1/Multi_12.10.17_e1_first_cut.mp4	1200.020	29.97	2	shell	Maintenance			STOP
1111.550	D:/Soc_comp_footage/12.10.2017/e1/Multi_12.10.17_e1_first_cut.mp4	1200.020	29.97	4	head jolting	Restrained aggression	None	unsure if directed to 2	START
1112.521	D:/Soc_comp_footage/12.10.2017/e1/Multi_12.10.17_e1_first_cut.mp4	1200.020	29.97		presence of Xeno	Presence			START
1113.020	D:/Soc_comp_footage/12.10.2017/e1/Multi_12.10.17_e1_first_cut.mp4	1200.020	29.97		presence of Xeno	Presence			STOP
1113.307	D:/Soc_comp_footage/12.10.2017/e1/Multi_12.10.17_e1_first_cut.mp4	1200.020	29.97	4	head jolting	Restrained aggression	None	unsure if directed to 2	STOP
1120.052	D:/Soc_comp_footage/12.10.2017/e1/Multi_12.10.17_e1_first_cut.mp4	1200.020	29.97	1	shell	Maintenance			START
1123.557	D:/Soc_comp_footage/12.10.2017/e1/Multi_12.10.17_e1_first_cut.mp4	1200.020	29.97	1	shell	Maintenance			STOP
1124.185	D:/Soc_comp_footage/12.10.2017/e1/Multi_12.10.17_e1_first_cut.mp4	1200.020	29.97	2	shell	Maintenance			START
1127.292	D:/Soc_comp_footage/12.10.2017/e1/Multi_12.10.17_e1_first_cut.mp4	1200.020	29.97	3	shell	Maintenance			START
1127.434	D:/Soc_comp_footage/12.10.2017/e1/Multi_12.10.17_e1_first_cut.mp4	1200.020	29.97	2	shell	Maintenance			STOP
1130.428	D:/Soc_comp_footage/12.10.2017/e1/Multi_12.10.17_e1_first_cut.mp4	1200.020	29.97	6	shell	Maintenance			START
1130.541	D:/Soc_comp_footage/12.10.2017/e1/Multi_12.10.17_e1_first_cut.mp4	1200.020	29.97	3	shell	Maintenance			STOP
1133.391	D:/Soc_comp_footage/12.10.2017/e1/Multi_12.10.17_e1_first_cut.mp4	1200.020	29.97	6	digging	Maintenance			START
1134.675	D:/Soc_comp_footage/12.10.2017/e1/Multi_12.10.17_e1_first_cut.mp4	1200.020	29.97	6	shell	Maintenance			STOP
1136.146	D:/Soc_comp_footage/12.10.2017/e1/Multi_12.10.17_e1_first_cut.mp4	1200.020	29.97	6	digging	Maintenance			STOP
1136.826	D:/Soc_comp_footage/12.10.2017/e1/Multi_12.10.17_e1_first_cut.mp4	1200.020	29.97	4	digging	Maintenance			START
1138.832	D:/Soc_comp_footage/12.10.2017/e1/Multi_12.10.17_e1_first_cut.mp4	1200.020	29.97	4	digging	Maintenance			STOP
1139.146	D:/Soc_comp_footage/12.10.2017/e1/Multi_12.10.17_e1_first_cut.mp4	1200.020	29.97	6	shell	Maintenance			START
1140.580	D:/Soc_comp_footage/12.10.2017/e1/Multi_12.10.17_e1_first_cut.mp4	1200.020	29.97	6	digging	Maintenance			START
1141.893	D:/Soc_comp_footage/12.10.2017/e1/Multi_12.10.17_e1_first_cut.mp4	1200.020	29.97	6	shell	Maintenance			STOP
1142.325	D:/Soc_comp_footage/12.10.2017/e1/Multi_12.10.17_e1_first_cut.mp4	1200.020	29.97	1	biting	Overt aggression	conspecific		START
1142.828	D:/Soc_comp_footage/12.10.2017/e1/Multi_12.10.17_e1_first_cut.mp4	1200.020	29.97	4	digging	Maintenance			START
1143.076	D:/Soc_comp_footage/12.10.2017/e1/Multi_12.10.17_e1_first_cut.mp4	1200.020	29.97	1	operculum spread	Restrained aggression	conspecific		START
1143.326	D:/Soc_comp_footage/12.10.2017/e1/Multi_12.10.17_e1_first_cut.mp4	1200.020	29.97	1	operculum spread	Restrained aggression	conspecific		STOP
1143.579	D:/Soc_comp_footage/12.10.2017/e1/Multi_12.10.17_e1_first_cut.mp4	1200.020	29.97	6	digging	Maintenance			STOP
1144.077	D:/Soc_comp_footage/12.10.2017/e1/Multi_12.10.17_e1_first_cut.mp4	1200.020	29.97	1	biting	Overt aggression	conspecific		STOP
1144.579	D:/Soc_comp_footage/12.10.2017/e1/Multi_12.10.17_e1_first_cut.mp4	1200.020	29.97	4	digging	Maintenance			STOP
1154.830	D:/Soc_comp_footage/12.10.2017/e1/Multi_12.10.17_e1_first_cut.mp4	1200.020	29.97	6	shell	Maintenance			START
1159.510	D:/Soc_comp_footage/12.10.2017/e1/Multi_12.10.17_e1_first_cut.mp4	1200.020	29.97	4	digging	Maintenance			START
1161.511	D:/Soc_comp_footage/12.10.2017/e1/Multi_12.10.17_e1_first_cut.mp4	1200.020	29.97	4	digging	Maintenance			STOP
1167.353	D:/Soc_comp_footage/12.10.2017/e1/Multi_12.10.17_e1_first_cut.mp4	1200.020	29.97	5	digging	Maintenance			START
1168.022	D:/Soc_comp_footage/12.10.2017/e1/Multi_12.10.17_e1_first_cut.mp4	1200.020	29.97		presence of Xeno	Presence			START
1168.602	D:/Soc_comp_footage/12.10.2017/e1/Multi_12.10.17_e1_first_cut.mp4	1200.020	29.97	5	digging	Maintenance			STOP
1177.271	D:/Soc_comp_footage/12.10.2017/e1/Multi_12.10.17_e1_first_cut.mp4	1200.020	29.97		presence of Xeno	Presence			STOP
1185.284	D:/Soc_comp_footage/12.10.2017/e1/Multi_12.10.17_e1_first_cut.mp4	1200.020	29.97	2	shooting out	Restrained aggression	None		START
1186.035	D:/Soc_comp_footage/12.10.2017/e1/Multi_12.10.17_e1_first_cut.mp4	1200.020	29.97	2	shooting out	Restrained aggression	None		STOP
1186.536	D:/Soc_comp_footage/12.10.2017/e1/Multi_12.10.17_e1_first_cut.mp4	1200.020	29.97	2	shell	Maintenance			START
1187.080	D:/Soc_comp_footage/12.10.2017/e1/Multi_12.10.17_e1_first_cut.mp4	1200.020	29.97	6	shell	Maintenance			STOP
1192.879	D:/Soc_comp_footage/12.10.2017/e1/Multi_12.10.17_e1_first_cut.mp4	1200.020	29.97	6	digging	Maintenance			START
1193.880	D:/Soc_comp_footage/12.10.2017/e1/Multi_12.10.17_e1_first_cut.mp4	1200.020	29.97	6	digging	Maintenance			STOP
1194.718	D:/Soc_comp_footage/12.10.2017/e1/Multi_12.10.17_e1_first_cut.mp4	1200.020	29.97	4	digging	Maintenance			START
1195.534	D:/Soc_comp_footage/12.10.2017/e1/Multi_12.10.17_e1_first_cut.mp4	1200.020	29.97	2	shell	Maintenance			STOP
1196.188	D:/Soc_comp_footage/12.10.2017/e1/Multi_12.10.17_e1_first_cut.mp4	1200.020	29.97		presence of Xeno	Presence			START
1196.878	D:/Soc_comp_footage/12.10.2017/e1/Multi_12.10.17_e1_first_cut.mp4	1200.020	29.97	6	shell	Maintenance			START
1197.968	D:/Soc_comp_footage/12.10.2017/e1/Multi_12.10.17_e1_first_cut.mp4	1200.020	29.97	4	digging	Maintenance			STOP
1198.369	D:/Soc_comp_footage/12.10.2017/e1/Multi_12.10.17_e1_first_cut.mp4	1200.020	29.97	3	shell	Maintenance			START
1199.627	D:/Soc_comp_footage/12.10.2017/e1/Multi_12.10.17_e1_first_cut.mp4	1200.020	29.97	6	shell	Maintenance			STOP
1200.000	D:/Soc_comp_footage/12.10.2017/e1/Multi_12.10.17_e1_first_cut.mp4	1200.020	29.97		presence of Xeno	Presence			STOP
1200.000	D:/Soc_comp_footage/12.10.2017/e1/Multi_12.10.17_e1_first_cut.mp4	1200.020	29.97	3	shell	Maintenance			STOP
