# Supplementary material for: TIBA: A web application for the visual analysis of temporal occurrences, interactions, and transitions of animal behavior
Source: PLoS Comput Biol. 2024 Oct 25;20(10):e1012425. doi: 10.1371/journal.pcbi.1012425 (PMC11508483; doi:10.1371/journal.pcbi.1012425)
Supplement: S5 Dataset — (XLSX) [file pcbi.1012425.s005.xlsx]

## Sheet: Multi_12.10.17_e1_second_cut
Observation id	Multi_12.10.17_e1_second_cut
Media file(s)
Player #1	D:/Soc_comp_footage/12.10.2017/e1/Multi_12.10.17_e1_second_cut.mp4
Observation date	2019-03-28 12:26:26
Description
Time offset (s)	0.0
independent variables
variable	value
Time	Media file path	Total length	FPS	Subject	Behavior	Behavioral category	Modifier 1	Comment	Status
3.604	D:/Soc_comp_footage/12.10.2017/e1/Multi_12.10.17_e1_second_cut.mp4	1200.070	29.97	3	S-bend	Restrained aggression	6		START
4.354	D:/Soc_comp_footage/12.10.2017/e1/Multi_12.10.17_e1_second_cut.mp4	1200.070	29.97	3	S-bend	Restrained aggression	6		STOP
4.355	D:/Soc_comp_footage/12.10.2017/e1/Multi_12.10.17_e1_second_cut.mp4	1200.070	29.97	3	S-bend	Restrained aggression	6		START
5.105	D:/Soc_comp_footage/12.10.2017/e1/Multi_12.10.17_e1_second_cut.mp4	1200.070	29.97	3	S-bend	Restrained aggression	6		STOP
15.945	D:/Soc_comp_footage/12.10.2017/e1/Multi_12.10.17_e1_second_cut.mp4	1200.070	29.97	4	digging	Maintenance			START
18.786	D:/Soc_comp_footage/12.10.2017/e1/Multi_12.10.17_e1_second_cut.mp4	1200.070	29.97	4	digging	Maintenance			STOP
20.788	D:/Soc_comp_footage/12.10.2017/e1/Multi_12.10.17_e1_second_cut.mp4	1200.070	29.97	2	S-bend	Restrained aggression	1		START
23.036	D:/Soc_comp_footage/12.10.2017/e1/Multi_12.10.17_e1_second_cut.mp4	1200.070	29.97	1	S-bend	Restrained aggression	2		START
24.537	D:/Soc_comp_footage/12.10.2017/e1/Multi_12.10.17_e1_second_cut.mp4	1200.070	29.97	1	S-bend	Restrained aggression	2		STOP
26.286	D:/Soc_comp_footage/12.10.2017/e1/Multi_12.10.17_e1_second_cut.mp4	1200.070	29.97	2	S-bend	Restrained aggression	1		STOP
39.722	D:/Soc_comp_footage/12.10.2017/e1/Multi_12.10.17_e1_second_cut.mp4	1200.070	29.97	6	digging	Maintenance			START
40.470	D:/Soc_comp_footage/12.10.2017/e1/Multi_12.10.17_e1_second_cut.mp4	1200.070	29.97	6	digging	Maintenance			STOP
41.718	D:/Soc_comp_footage/12.10.2017/e1/Multi_12.10.17_e1_second_cut.mp4	1200.070	29.97	6	shell	Maintenance			START
42.044	D:/Soc_comp_footage/12.10.2017/e1/Multi_12.10.17_e1_second_cut.mp4	1200.070	29.97	2	shell	Maintenance			START
42.312	D:/Soc_comp_footage/12.10.2017/e1/Multi_12.10.17_e1_second_cut.mp4	1200.070	29.97	4	digging	Maintenance			START
42.561	D:/Soc_comp_footage/12.10.2017/e1/Multi_12.10.17_e1_second_cut.mp4	1200.070	29.97	2	digging	Maintenance			START
42.811	D:/Soc_comp_footage/12.10.2017/e1/Multi_12.10.17_e1_second_cut.mp4	1200.070	29.97	2	shell	Maintenance			STOP
43.816	D:/Soc_comp_footage/12.10.2017/e1/Multi_12.10.17_e1_second_cut.mp4	1200.070	29.97	2	digging	Maintenance			STOP
44.062	D:/Soc_comp_footage/12.10.2017/e1/Multi_12.10.17_e1_second_cut.mp4	1200.070	29.97	1	shell	Maintenance			START
44.562	D:/Soc_comp_footage/12.10.2017/e1/Multi_12.10.17_e1_second_cut.mp4	1200.070	29.97	3	shell	Maintenance			START
45.061	D:/Soc_comp_footage/12.10.2017/e1/Multi_12.10.17_e1_second_cut.mp4	1200.070	29.97	4	digging	Maintenance			STOP
45.564	D:/Soc_comp_footage/12.10.2017/e1/Multi_12.10.17_e1_second_cut.mp4	1200.070	29.97	1	shell	Maintenance			STOP
48.311	D:/Soc_comp_footage/12.10.2017/e1/Multi_12.10.17_e1_second_cut.mp4	1200.070	29.97	3	shell	Maintenance			STOP
49.314	D:/Soc_comp_footage/12.10.2017/e1/Multi_12.10.17_e1_second_cut.mp4	1200.070	29.97	2	fin spread	Restrained aggression	1	unsure! only head down visible	START
50.313	D:/Soc_comp_footage/12.10.2017/e1/Multi_12.10.17_e1_second_cut.mp4	1200.070	29.97	2	fin spread	Restrained aggression	1	unsure! only head down visible	STOP
50.445	D:/Soc_comp_footage/12.10.2017/e1/Multi_12.10.17_e1_second_cut.mp4	1200.070	29.97	3	shell	Maintenance			START
52.902	D:/Soc_comp_footage/12.10.2017/e1/Multi_12.10.17_e1_second_cut.mp4	1200.070	29.97	3	shell	Maintenance			STOP
53.402	D:/Soc_comp_footage/12.10.2017/e1/Multi_12.10.17_e1_second_cut.mp4	1200.070	29.97	2	shell	Maintenance			START
53.404	D:/Soc_comp_footage/12.10.2017/e1/Multi_12.10.17_e1_second_cut.mp4	1200.070	29.97	3	shell	Maintenance			START
54.651	D:/Soc_comp_footage/12.10.2017/e1/Multi_12.10.17_e1_second_cut.mp4	1200.070	29.97	2	shell	Maintenance			STOP
56.153	D:/Soc_comp_footage/12.10.2017/e1/Multi_12.10.17_e1_second_cut.mp4	1200.070	29.97	2	bumping	Affiliative behavior	1		START
56.659	D:/Soc_comp_footage/12.10.2017/e1/Multi_12.10.17_e1_second_cut.mp4	1200.070	29.97	3	shell	Maintenance			STOP
56.902	D:/Soc_comp_footage/12.10.2017/e1/Multi_12.10.17_e1_second_cut.mp4	1200.070	29.97	2	bumping	Affiliative behavior	1		STOP
62.993	D:/Soc_comp_footage/12.10.2017/e1/Multi_12.10.17_e1_second_cut.mp4	1200.070	29.97	2	shell	Maintenance			START
63.995	D:/Soc_comp_footage/12.10.2017/e1/Multi_12.10.17_e1_second_cut.mp4	1200.070	29.97	1	operculum spread	Restrained aggression	conspecific 4		START
64.494	D:/Soc_comp_footage/12.10.2017/e1/Multi_12.10.17_e1_second_cut.mp4	1200.070	29.97	4	S-bend	Restrained aggression	conspecific 4		START
65.243	D:/Soc_comp_footage/12.10.2017/e1/Multi_12.10.17_e1_second_cut.mp4	1200.070	29.97	4	S-bend	Restrained aggression	conspecific 4		STOP
66.060	D:/Soc_comp_footage/12.10.2017/e1/Multi_12.10.17_e1_second_cut.mp4	1200.070	29.97	4	S-bend	Restrained aggression	conspecific 4		START
66.494	D:/Soc_comp_footage/12.10.2017/e1/Multi_12.10.17_e1_second_cut.mp4	1200.070	29.97	1	operculum spread	Restrained aggression	conspecific 4		STOP
66.496	D:/Soc_comp_footage/12.10.2017/e1/Multi_12.10.17_e1_second_cut.mp4	1200.070	29.97	4	S-bend	Restrained aggression	conspecific 4		STOP
66.497	D:/Soc_comp_footage/12.10.2017/e1/Multi_12.10.17_e1_second_cut.mp4	1200.070	29.97	4	S-bend	Restrained aggression	conspecific 4		START
66.743	D:/Soc_comp_footage/12.10.2017/e1/Multi_12.10.17_e1_second_cut.mp4	1200.070	29.97	1	S-bend	Restrained aggression	conspecific 4		START
68.000	D:/Soc_comp_footage/12.10.2017/e1/Multi_12.10.17_e1_second_cut.mp4	1200.070	29.97	4	S-bend	Restrained aggression	conspecific 4		STOP
68.845	D:/Soc_comp_footage/12.10.2017/e1/Multi_12.10.17_e1_second_cut.mp4	1200.070	29.97	1	S-bend	Restrained aggression	conspecific 4		STOP
69.587	D:/Soc_comp_footage/12.10.2017/e1/Multi_12.10.17_e1_second_cut.mp4	1200.070	29.97	5	S-bend	Restrained aggression	conspecific 4		START
70.336	D:/Soc_comp_footage/12.10.2017/e1/Multi_12.10.17_e1_second_cut.mp4	1200.070	29.97	4	shell	Maintenance			START
70.586	D:/Soc_comp_footage/12.10.2017/e1/Multi_12.10.17_e1_second_cut.mp4	1200.070	29.97	4	digging	Maintenance			START
70.590	D:/Soc_comp_footage/12.10.2017/e1/Multi_12.10.17_e1_second_cut.mp4	1200.070	29.97	6	shell	Maintenance			STOP
70.836	D:/Soc_comp_footage/12.10.2017/e1/Multi_12.10.17_e1_second_cut.mp4	1200.070	29.97	4	shell	Maintenance			STOP
70.837	D:/Soc_comp_footage/12.10.2017/e1/Multi_12.10.17_e1_second_cut.mp4	1200.070	29.97	1	digging	Maintenance			START
71.089	D:/Soc_comp_footage/12.10.2017/e1/Multi_12.10.17_e1_second_cut.mp4	1200.070	29.97	5	S-bend	Restrained aggression	conspecific 4		STOP
71.587	D:/Soc_comp_footage/12.10.2017/e1/Multi_12.10.17_e1_second_cut.mp4	1200.070	29.97	2	digging	Maintenance			START
72.244	D:/Soc_comp_footage/12.10.2017/e1/Multi_12.10.17_e1_second_cut.mp4	1200.070	29.97	2	digging	Maintenance			STOP
72.336	D:/Soc_comp_footage/12.10.2017/e1/Multi_12.10.17_e1_second_cut.mp4	1200.070	29.97	1	digging	Maintenance			STOP
72.336	D:/Soc_comp_footage/12.10.2017/e1/Multi_12.10.17_e1_second_cut.mp4	1200.070	29.97	4	digging	Maintenance			STOP
74.086	D:/Soc_comp_footage/12.10.2017/e1/Multi_12.10.17_e1_second_cut.mp4	1200.070	29.97	5	shell	Maintenance			START
78.677	D:/Soc_comp_footage/12.10.2017/e1/Multi_12.10.17_e1_second_cut.mp4	1200.070	29.97	5	shell	Maintenance			STOP
79.182	D:/Soc_comp_footage/12.10.2017/e1/Multi_12.10.17_e1_second_cut.mp4	1200.070	29.97	1	shell	Maintenance			START
82.178	D:/Soc_comp_footage/12.10.2017/e1/Multi_12.10.17_e1_second_cut.mp4	1200.070	29.97	2	shell	Maintenance			STOP
82.933	D:/Soc_comp_footage/12.10.2017/e1/Multi_12.10.17_e1_second_cut.mp4	1200.070	29.97	4	shell	Maintenance			START
83.428	D:/Soc_comp_footage/12.10.2017/e1/Multi_12.10.17_e1_second_cut.mp4	1200.070	29.97	4	digging	Maintenance			START
83.679	D:/Soc_comp_footage/12.10.2017/e1/Multi_12.10.17_e1_second_cut.mp4	1200.070	29.97	4	shell	Maintenance			STOP
85.269	D:/Soc_comp_footage/12.10.2017/e1/Multi_12.10.17_e1_second_cut.mp4	1200.070	29.97	4	digging	Maintenance			STOP
87.682	D:/Soc_comp_footage/12.10.2017/e1/Multi_12.10.17_e1_second_cut.mp4	1200.070	29.97	1	shell	Maintenance			STOP
88.769	D:/Soc_comp_footage/12.10.2017/e1/Multi_12.10.17_e1_second_cut.mp4	1200.070	29.97	6	digging	Maintenance			START
89.017	D:/Soc_comp_footage/12.10.2017/e1/Multi_12.10.17_e1_second_cut.mp4	1200.070	29.97	4	digging	Maintenance			START
90.269	D:/Soc_comp_footage/12.10.2017/e1/Multi_12.10.17_e1_second_cut.mp4	1200.070	29.97	4	digging	Maintenance			STOP
90.519	D:/Soc_comp_footage/12.10.2017/e1/Multi_12.10.17_e1_second_cut.mp4	1200.070	29.97	6	digging	Maintenance			STOP
94.362	D:/Soc_comp_footage/12.10.2017/e1/Multi_12.10.17_e1_second_cut.mp4	1200.070	29.97	4	shell	Maintenance			START
94.612	D:/Soc_comp_footage/12.10.2017/e1/Multi_12.10.17_e1_second_cut.mp4	1200.070	29.97	4	digging	Maintenance			START
95.184	D:/Soc_comp_footage/12.10.2017/e1/Multi_12.10.17_e1_second_cut.mp4	1200.070	29.97	1	shell	Maintenance			START
95.360	D:/Soc_comp_footage/12.10.2017/e1/Multi_12.10.17_e1_second_cut.mp4	1200.070	29.97	3	shell	Maintenance			START
95.361	D:/Soc_comp_footage/12.10.2017/e1/Multi_12.10.17_e1_second_cut.mp4	1200.070	29.97	4	shell	Maintenance			STOP
96.362	D:/Soc_comp_footage/12.10.2017/e1/Multi_12.10.17_e1_second_cut.mp4	1200.070	29.97	4	digging	Maintenance			STOP
96.861	D:/Soc_comp_footage/12.10.2017/e1/Multi_12.10.17_e1_second_cut.mp4	1200.070	29.97	1	shell	Maintenance			STOP
101.866	D:/Soc_comp_footage/12.10.2017/e1/Multi_12.10.17_e1_second_cut.mp4	1200.070	29.97	3	shell	Maintenance			STOP
104.204	D:/Soc_comp_footage/12.10.2017/e1/Multi_12.10.17_e1_second_cut.mp4	1200.070	29.97	4	digging	Maintenance			START
105.610	D:/Soc_comp_footage/12.10.2017/e1/Multi_12.10.17_e1_second_cut.mp4	1200.070	29.97	1	presence of Tetra	Presence		unsure if tetacanthus or xenotilapia	START
107.208	D:/Soc_comp_footage/12.10.2017/e1/Multi_12.10.17_e1_second_cut.mp4	1200.070	29.97	4	digging	Maintenance			STOP
109.203	D:/Soc_comp_footage/12.10.2017/e1/Multi_12.10.17_e1_second_cut.mp4	1200.070	29.97	6	shell	Maintenance			START
110.210	D:/Soc_comp_footage/12.10.2017/e1/Multi_12.10.17_e1_second_cut.mp4	1200.070	29.97	1	presence of Tetra	Presence		unsure if tetacanthus or xenotilapia	STOP
111.045	D:/Soc_comp_footage/12.10.2017/e1/Multi_12.10.17_e1_second_cut.mp4	1200.070	29.97	4	shell	Maintenance			START
111.544	D:/Soc_comp_footage/12.10.2017/e1/Multi_12.10.17_e1_second_cut.mp4	1200.070	29.97	4	digging	Maintenance			START
111.793	D:/Soc_comp_footage/12.10.2017/e1/Multi_12.10.17_e1_second_cut.mp4	1200.070	29.97	2	operculum spread	Restrained aggression	4		START
111.793	D:/Soc_comp_footage/12.10.2017/e1/Multi_12.10.17_e1_second_cut.mp4	1200.070	29.97	2	ramming	Overt aggression	4		START
112.044	D:/Soc_comp_footage/12.10.2017/e1/Multi_12.10.17_e1_second_cut.mp4	1200.070	29.97	2	operculum spread	Restrained aggression	4		STOP
112.050	D:/Soc_comp_footage/12.10.2017/e1/Multi_12.10.17_e1_second_cut.mp4	1200.070	29.97	4	shell	Maintenance			STOP
112.295	D:/Soc_comp_footage/12.10.2017/e1/Multi_12.10.17_e1_second_cut.mp4	1200.070	29.97	2	ramming	Overt aggression	4		STOP
112.295	D:/Soc_comp_footage/12.10.2017/e1/Multi_12.10.17_e1_second_cut.mp4	1200.070	29.97	2	shell	Maintenance			START
112.295	D:/Soc_comp_footage/12.10.2017/e1/Multi_12.10.17_e1_second_cut.mp4	1200.070	29.97	4	digging	Maintenance			STOP
113.043	D:/Soc_comp_footage/12.10.2017/e1/Multi_12.10.17_e1_second_cut.mp4	1200.070	29.97	4	S-bend	Restrained aggression	2		START
114.045	D:/Soc_comp_footage/12.10.2017/e1/Multi_12.10.17_e1_second_cut.mp4	1200.070	29.97	2	shell	Maintenance			STOP
114.544	D:/Soc_comp_footage/12.10.2017/e1/Multi_12.10.17_e1_second_cut.mp4	1200.070	29.97	4	S-bend	Restrained aggression	2		STOP
114.545	D:/Soc_comp_footage/12.10.2017/e1/Multi_12.10.17_e1_second_cut.mp4	1200.070	29.97	4	S-bend	Restrained aggression	2		START
114.793	D:/Soc_comp_footage/12.10.2017/e1/Multi_12.10.17_e1_second_cut.mp4	1200.070	29.97	2	shell	Maintenance			START
115.044	D:/Soc_comp_footage/12.10.2017/e1/Multi_12.10.17_e1_second_cut.mp4	1200.070	29.97	4	S-bend	Restrained aggression	2		STOP
115.044	D:/Soc_comp_footage/12.10.2017/e1/Multi_12.10.17_e1_second_cut.mp4	1200.070	29.97	4	operculum spread	Restrained aggression	2		START
115.545	D:/Soc_comp_footage/12.10.2017/e1/Multi_12.10.17_e1_second_cut.mp4	1200.070	29.97	4	operculum spread	Restrained aggression	2		STOP
116.045	D:/Soc_comp_footage/12.10.2017/e1/Multi_12.10.17_e1_second_cut.mp4	1200.070	29.97	4	operculum spread	Restrained aggression	2		START
116.793	D:/Soc_comp_footage/12.10.2017/e1/Multi_12.10.17_e1_second_cut.mp4	1200.070	29.97	4	operculum spread	Restrained aggression	2		STOP
118.635	D:/Soc_comp_footage/12.10.2017/e1/Multi_12.10.17_e1_second_cut.mp4	1200.070	29.97	4	operculum spread	Restrained aggression	2		START
119.046	D:/Soc_comp_footage/12.10.2017/e1/Multi_12.10.17_e1_second_cut.mp4	1200.070	29.97	6	shell	Maintenance			STOP
119.385	D:/Soc_comp_footage/12.10.2017/e1/Multi_12.10.17_e1_second_cut.mp4	1200.070	29.97	4	operculum spread	Restrained aggression	2		STOP
121.386	D:/Soc_comp_footage/12.10.2017/e1/Multi_12.10.17_e1_second_cut.mp4	1200.070	29.97	6	shell	Maintenance			START
124.554	D:/Soc_comp_footage/12.10.2017/e1/Multi_12.10.17_e1_second_cut.mp4	1200.070	29.97	2	shell	Maintenance			STOP
125.389	D:/Soc_comp_footage/12.10.2017/e1/Multi_12.10.17_e1_second_cut.mp4	1200.070	29.97	6	digging	Maintenance			START
126.732	D:/Soc_comp_footage/12.10.2017/e1/Multi_12.10.17_e1_second_cut.mp4	1200.070	29.97	6	shell	Maintenance			STOP
127.477	D:/Soc_comp_footage/12.10.2017/e1/Multi_12.10.17_e1_second_cut.mp4	1200.070	29.97	6	digging	Maintenance			STOP
139.068	D:/Soc_comp_footage/12.10.2017/e1/Multi_12.10.17_e1_second_cut.mp4	1200.070	29.97	6	shell	Maintenance			START
142.569	D:/Soc_comp_footage/12.10.2017/e1/Multi_12.10.17_e1_second_cut.mp4	1200.070	29.97	6	digging	Maintenance			START
143.570	D:/Soc_comp_footage/12.10.2017/e1/Multi_12.10.17_e1_second_cut.mp4	1200.070	29.97	6	shell	Maintenance			STOP
144.661	D:/Soc_comp_footage/12.10.2017/e1/Multi_12.10.17_e1_second_cut.mp4	1200.070	29.97	6	digging	Maintenance			STOP
146.411	D:/Soc_comp_footage/12.10.2017/e1/Multi_12.10.17_e1_second_cut.mp4	1200.070	29.97	3	shell	Maintenance			START
146.660	D:/Soc_comp_footage/12.10.2017/e1/Multi_12.10.17_e1_second_cut.mp4	1200.070	29.97	6	shell	Maintenance			START
146.912	D:/Soc_comp_footage/12.10.2017/e1/Multi_12.10.17_e1_second_cut.mp4	1200.070	29.97	6	digging	Maintenance			START
147.413	D:/Soc_comp_footage/12.10.2017/e1/Multi_12.10.17_e1_second_cut.mp4	1200.070	29.97	3	digging	Maintenance			START
148.161	D:/Soc_comp_footage/12.10.2017/e1/Multi_12.10.17_e1_second_cut.mp4	1200.070	29.97	3	shell	Maintenance			STOP
148.164	D:/Soc_comp_footage/12.10.2017/e1/Multi_12.10.17_e1_second_cut.mp4	1200.070	29.97	6	shell	Maintenance			STOP
148.912	D:/Soc_comp_footage/12.10.2017/e1/Multi_12.10.17_e1_second_cut.mp4	1200.070	29.97	3	digging	Maintenance			STOP
149.161	D:/Soc_comp_footage/12.10.2017/e1/Multi_12.10.17_e1_second_cut.mp4	1200.070	29.97	6	digging	Maintenance			STOP
156.507	D:/Soc_comp_footage/12.10.2017/e1/Multi_12.10.17_e1_second_cut.mp4	1200.070	29.97	3	shell	Maintenance			START
157.255	D:/Soc_comp_footage/12.10.2017/e1/Multi_12.10.17_e1_second_cut.mp4	1200.070	29.97	3	shell	Maintenance			STOP
159.004	D:/Soc_comp_footage/12.10.2017/e1/Multi_12.10.17_e1_second_cut.mp4	1200.070	29.97	1	S-bend	Restrained aggression	conspecific 1		START
159.504	D:/Soc_comp_footage/12.10.2017/e1/Multi_12.10.17_e1_second_cut.mp4	1200.070	29.97	6	digging	Maintenance			START
159.560	D:/Soc_comp_footage/12.10.2017/e1/Multi_12.10.17_e1_second_cut.mp4	1200.070	29.97	1	S-bend	Restrained aggression	conspecific 1		STOP
161.846	D:/Soc_comp_footage/12.10.2017/e1/Multi_12.10.17_e1_second_cut.mp4	1200.070	29.97	1	scratching	Maintenance			START
161.846	D:/Soc_comp_footage/12.10.2017/e1/Multi_12.10.17_e1_second_cut.mp4	1200.070	29.97	6	digging	Maintenance			STOP
162.345	D:/Soc_comp_footage/12.10.2017/e1/Multi_12.10.17_e1_second_cut.mp4	1200.070	29.97	1	scratching	Maintenance			STOP
162.846	D:/Soc_comp_footage/12.10.2017/e1/Multi_12.10.17_e1_second_cut.mp4	1200.070	29.97	1	scratching	Maintenance			START
163.095	D:/Soc_comp_footage/12.10.2017/e1/Multi_12.10.17_e1_second_cut.mp4	1200.070	29.97	1	scratching	Maintenance			STOP
164.104	D:/Soc_comp_footage/12.10.2017/e1/Multi_12.10.17_e1_second_cut.mp4	1200.070	29.97	1	scratching	Maintenance			START
164.845	D:/Soc_comp_footage/12.10.2017/e1/Multi_12.10.17_e1_second_cut.mp4	1200.070	29.97	1	scratching	Maintenance			STOP
164.845	D:/Soc_comp_footage/12.10.2017/e1/Multi_12.10.17_e1_second_cut.mp4	1200.070	29.97	3	shell	Maintenance			START
165.844	D:/Soc_comp_footage/12.10.2017/e1/Multi_12.10.17_e1_second_cut.mp4	1200.070	29.97	1	scratching	Maintenance			START
166.598	D:/Soc_comp_footage/12.10.2017/e1/Multi_12.10.17_e1_second_cut.mp4	1200.070	29.97	1	scratching	Maintenance			STOP
167.095	D:/Soc_comp_footage/12.10.2017/e1/Multi_12.10.17_e1_second_cut.mp4	1200.070	29.97	3	shell	Maintenance			STOP
167.936	D:/Soc_comp_footage/12.10.2017/e1/Multi_12.10.17_e1_second_cut.mp4	1200.070	29.97	2	shell	Maintenance			START
168.844	D:/Soc_comp_footage/12.10.2017/e1/Multi_12.10.17_e1_second_cut.mp4	1200.070	29.97	1	scratching	Maintenance			START
169.436	D:/Soc_comp_footage/12.10.2017/e1/Multi_12.10.17_e1_second_cut.mp4	1200.070	29.97	1	scratching	Maintenance			STOP
170.937	D:/Soc_comp_footage/12.10.2017/e1/Multi_12.10.17_e1_second_cut.mp4	1200.070	29.97	2	shell	Maintenance			STOP
171.686	D:/Soc_comp_footage/12.10.2017/e1/Multi_12.10.17_e1_second_cut.mp4	1200.070	29.97	4	shell	Maintenance			START
171.937	D:/Soc_comp_footage/12.10.2017/e1/Multi_12.10.17_e1_second_cut.mp4	1200.070	29.97	1	scratching	Maintenance			START
172.686	D:/Soc_comp_footage/12.10.2017/e1/Multi_12.10.17_e1_second_cut.mp4	1200.070	29.97	1	scratching	Maintenance			STOP
178.444	D:/Soc_comp_footage/12.10.2017/e1/Multi_12.10.17_e1_second_cut.mp4	1200.070	29.97	4	shell	Maintenance			STOP
178.528	D:/Soc_comp_footage/12.10.2017/e1/Multi_12.10.17_e1_second_cut.mp4	1200.070	29.97	6	shell	Maintenance			START
191.370	D:/Soc_comp_footage/12.10.2017/e1/Multi_12.10.17_e1_second_cut.mp4	1200.070	29.97	2	shell	Maintenance			START
192.620	D:/Soc_comp_footage/12.10.2017/e1/Multi_12.10.17_e1_second_cut.mp4	1200.070	29.97	2	digging	Maintenance			START
193.618	D:/Soc_comp_footage/12.10.2017/e1/Multi_12.10.17_e1_second_cut.mp4	1200.070	29.97	2	shell	Maintenance			STOP
194.121	D:/Soc_comp_footage/12.10.2017/e1/Multi_12.10.17_e1_second_cut.mp4	1200.070	29.97	5	shell	Maintenance			START
194.460	D:/Soc_comp_footage/12.10.2017/e1/Multi_12.10.17_e1_second_cut.mp4	1200.070	29.97	2	digging	Maintenance			STOP
194.777	D:/Soc_comp_footage/12.10.2017/e1/Multi_12.10.17_e1_second_cut.mp4	1200.070	29.97	6	shell	Maintenance			STOP
194.964	D:/Soc_comp_footage/12.10.2017/e1/Multi_12.10.17_e1_second_cut.mp4	1200.070	29.97	5	shell	Maintenance			STOP
195.710	D:/Soc_comp_footage/12.10.2017/e1/Multi_12.10.17_e1_second_cut.mp4	1200.070	29.97	4	shell	Maintenance			START
195.963	D:/Soc_comp_footage/12.10.2017/e1/Multi_12.10.17_e1_second_cut.mp4	1200.070	29.97	4	digging	Maintenance			START
196.462	D:/Soc_comp_footage/12.10.2017/e1/Multi_12.10.17_e1_second_cut.mp4	1200.070	29.97	4	shell	Maintenance			STOP
197.710	D:/Soc_comp_footage/12.10.2017/e1/Multi_12.10.17_e1_second_cut.mp4	1200.070	29.97	4	digging	Maintenance			STOP
200.211	D:/Soc_comp_footage/12.10.2017/e1/Multi_12.10.17_e1_second_cut.mp4	1200.070	29.97	2	shell	Maintenance			START
204.054	D:/Soc_comp_footage/12.10.2017/e1/Multi_12.10.17_e1_second_cut.mp4	1200.070	29.97	2	shell	Maintenance			STOP
206.053	D:/Soc_comp_footage/12.10.2017/e1/Multi_12.10.17_e1_second_cut.mp4	1200.070	29.97	6	driving	Maintenance			START
206.553	D:/Soc_comp_footage/12.10.2017/e1/Multi_12.10.17_e1_second_cut.mp4	1200.070	29.97	6	digging	Maintenance			START
206.804	D:/Soc_comp_footage/12.10.2017/e1/Multi_12.10.17_e1_second_cut.mp4	1200.070	29.97	6	digging	Maintenance			STOP
206.804	D:/Soc_comp_footage/12.10.2017/e1/Multi_12.10.17_e1_second_cut.mp4	1200.070	29.97	6	driving	Maintenance			STOP
207.051	D:/Soc_comp_footage/12.10.2017/e1/Multi_12.10.17_e1_second_cut.mp4	1200.070	29.97	4	digging	Maintenance			START
208.303	D:/Soc_comp_footage/12.10.2017/e1/Multi_12.10.17_e1_second_cut.mp4	1200.070	29.97	1	digging	Maintenance			START
209.893	D:/Soc_comp_footage/12.10.2017/e1/Multi_12.10.17_e1_second_cut.mp4	1200.070	29.97	4	digging	Maintenance			STOP
210.221	D:/Soc_comp_footage/12.10.2017/e1/Multi_12.10.17_e1_second_cut.mp4	1200.070	29.97	2	shell	Maintenance			START
210.303	D:/Soc_comp_footage/12.10.2017/e1/Multi_12.10.17_e1_second_cut.mp4	1200.070	29.97	1	digging	Maintenance			STOP
210.895	D:/Soc_comp_footage/12.10.2017/e1/Multi_12.10.17_e1_second_cut.mp4	1200.070	29.97	2	shell	Maintenance			STOP
210.895	D:/Soc_comp_footage/12.10.2017/e1/Multi_12.10.17_e1_second_cut.mp4	1200.070	29.97	4	digging	Maintenance			START
213.144	D:/Soc_comp_footage/12.10.2017/e1/Multi_12.10.17_e1_second_cut.mp4	1200.070	29.97	6	digging	Maintenance			START
213.145	D:/Soc_comp_footage/12.10.2017/e1/Multi_12.10.17_e1_second_cut.mp4	1200.070	29.97	1	digging	Maintenance			START
213.147	D:/Soc_comp_footage/12.10.2017/e1/Multi_12.10.17_e1_second_cut.mp4	1200.070	29.97	4	digging	Maintenance			STOP
214.392	D:/Soc_comp_footage/12.10.2017/e1/Multi_12.10.17_e1_second_cut.mp4	1200.070	29.97	1	digging	Maintenance			STOP
215.144	D:/Soc_comp_footage/12.10.2017/e1/Multi_12.10.17_e1_second_cut.mp4	1200.070	29.97	6	digging	Maintenance			STOP
215.393	D:/Soc_comp_footage/12.10.2017/e1/Multi_12.10.17_e1_second_cut.mp4	1200.070	29.97	4	driving	Maintenance			START
215.896	D:/Soc_comp_footage/12.10.2017/e1/Multi_12.10.17_e1_second_cut.mp4	1200.070	29.97	6	shell	Maintenance			START
216.146	D:/Soc_comp_footage/12.10.2017/e1/Multi_12.10.17_e1_second_cut.mp4	1200.070	29.97	4	digging	Maintenance			START
216.399	D:/Soc_comp_footage/12.10.2017/e1/Multi_12.10.17_e1_second_cut.mp4	1200.070	29.97	4	driving	Maintenance			STOP
216.894	D:/Soc_comp_footage/12.10.2017/e1/Multi_12.10.17_e1_second_cut.mp4	1200.070	29.97	4	digging	Maintenance			STOP
217.394	D:/Soc_comp_footage/12.10.2017/e1/Multi_12.10.17_e1_second_cut.mp4	1200.070	29.97	6	digging	Maintenance			START
218.736	D:/Soc_comp_footage/12.10.2017/e1/Multi_12.10.17_e1_second_cut.mp4	1200.070	29.97	4	tail quiver	Submissive behavior	1	unsure if this is tail quiver!	START
219.145	D:/Soc_comp_footage/12.10.2017/e1/Multi_12.10.17_e1_second_cut.mp4	1200.070	29.97	6	shell	Maintenance			STOP
219.236	D:/Soc_comp_footage/12.10.2017/e1/Multi_12.10.17_e1_second_cut.mp4	1200.070	29.97	4	tail quiver	Submissive behavior	1	unsure if this is tail quiver!	STOP
219.486	D:/Soc_comp_footage/12.10.2017/e1/Multi_12.10.17_e1_second_cut.mp4	1200.070	29.97	3	shell	Maintenance			START
219.894	D:/Soc_comp_footage/12.10.2017/e1/Multi_12.10.17_e1_second_cut.mp4	1200.070	29.97	6	digging	Maintenance			STOP
220.644	D:/Soc_comp_footage/12.10.2017/e1/Multi_12.10.17_e1_second_cut.mp4	1200.070	29.97	1	digging	Maintenance			START
221.736	D:/Soc_comp_footage/12.10.2017/e1/Multi_12.10.17_e1_second_cut.mp4	1200.070	29.97	1	digging	Maintenance			STOP
222.237	D:/Soc_comp_footage/12.10.2017/e1/Multi_12.10.17_e1_second_cut.mp4	1200.070	29.97	4	shell	Maintenance			START
222.736	D:/Soc_comp_footage/12.10.2017/e1/Multi_12.10.17_e1_second_cut.mp4	1200.070	29.97	4	digging	Maintenance			START
222.737	D:/Soc_comp_footage/12.10.2017/e1/Multi_12.10.17_e1_second_cut.mp4	1200.070	29.97	4	shell	Maintenance			STOP
223.644	D:/Soc_comp_footage/12.10.2017/e1/Multi_12.10.17_e1_second_cut.mp4	1200.070	29.97	2	S-bend	Restrained aggression	3	unsure; maybe not!	START
223.985	D:/Soc_comp_footage/12.10.2017/e1/Multi_12.10.17_e1_second_cut.mp4	1200.070	29.97	2	S-bend	Restrained aggression	3	unsure; maybe not!	STOP
223.986	D:/Soc_comp_footage/12.10.2017/e1/Multi_12.10.17_e1_second_cut.mp4	1200.070	29.97	3	shell	Maintenance			STOP
225.235	D:/Soc_comp_footage/12.10.2017/e1/Multi_12.10.17_e1_second_cut.mp4	1200.070	29.97	1	digging	Maintenance			START
225.239	D:/Soc_comp_footage/12.10.2017/e1/Multi_12.10.17_e1_second_cut.mp4	1200.070	29.97	4	digging	Maintenance			STOP
226.577	D:/Soc_comp_footage/12.10.2017/e1/Multi_12.10.17_e1_second_cut.mp4	1200.070	29.97	1	digging	Maintenance			STOP
228.828	D:/Soc_comp_footage/12.10.2017/e1/Multi_12.10.17_e1_second_cut.mp4	1200.070	29.97	2	shell	Maintenance			START
228.829	D:/Soc_comp_footage/12.10.2017/e1/Multi_12.10.17_e1_second_cut.mp4	1200.070	29.97	2	digging	Maintenance			START
229.328	D:/Soc_comp_footage/12.10.2017/e1/Multi_12.10.17_e1_second_cut.mp4	1200.070	29.97	1	digging	Maintenance			START
229.579	D:/Soc_comp_footage/12.10.2017/e1/Multi_12.10.17_e1_second_cut.mp4	1200.070	29.97	2	shell	Maintenance			STOP
231.078	D:/Soc_comp_footage/12.10.2017/e1/Multi_12.10.17_e1_second_cut.mp4	1200.070	29.97	2	digging	Maintenance			STOP
231.079	D:/Soc_comp_footage/12.10.2017/e1/Multi_12.10.17_e1_second_cut.mp4	1200.070	29.97	1	digging	Maintenance			STOP
232.079	D:/Soc_comp_footage/12.10.2017/e1/Multi_12.10.17_e1_second_cut.mp4	1200.070	29.97	1	digging	Maintenance			START
232.578	D:/Soc_comp_footage/12.10.2017/e1/Multi_12.10.17_e1_second_cut.mp4	1200.070	29.97	4	shell	Maintenance			START
233.079	D:/Soc_comp_footage/12.10.2017/e1/Multi_12.10.17_e1_second_cut.mp4	1200.070	29.97	2	shell	Maintenance			START
233.084	D:/Soc_comp_footage/12.10.2017/e1/Multi_12.10.17_e1_second_cut.mp4	1200.070	29.97	1	digging	Maintenance			STOP
233.578	D:/Soc_comp_footage/12.10.2017/e1/Multi_12.10.17_e1_second_cut.mp4	1200.070	29.97	6	digging	Maintenance			START
234.668	D:/Soc_comp_footage/12.10.2017/e1/Multi_12.10.17_e1_second_cut.mp4	1200.070	29.97	2	digging	Maintenance			START
234.828	D:/Soc_comp_footage/12.10.2017/e1/Multi_12.10.17_e1_second_cut.mp4	1200.070	29.97	1	digging	Maintenance			START
235.833	D:/Soc_comp_footage/12.10.2017/e1/Multi_12.10.17_e1_second_cut.mp4	1200.070	29.97	6	digging	Maintenance			STOP
236.330	D:/Soc_comp_footage/12.10.2017/e1/Multi_12.10.17_e1_second_cut.mp4	1200.070	29.97	2	shell	Maintenance			STOP
236.669	D:/Soc_comp_footage/12.10.2017/e1/Multi_12.10.17_e1_second_cut.mp4	1200.070	29.97	1	digging	Maintenance			STOP
237.078	D:/Soc_comp_footage/12.10.2017/e1/Multi_12.10.17_e1_second_cut.mp4	1200.070	29.97	6	fin spread	Restrained aggression	2		START
237.669	D:/Soc_comp_footage/12.10.2017/e1/Multi_12.10.17_e1_second_cut.mp4	1200.070	29.97	2	digging	Maintenance			STOP
237.669	D:/Soc_comp_footage/12.10.2017/e1/Multi_12.10.17_e1_second_cut.mp4	1200.070	29.97	6	S-bend	Restrained aggression	2		START
238.169	D:/Soc_comp_footage/12.10.2017/e1/Multi_12.10.17_e1_second_cut.mp4	1200.070	29.97	6	fin spread	Restrained aggression	2		STOP
238.919	D:/Soc_comp_footage/12.10.2017/e1/Multi_12.10.17_e1_second_cut.mp4	1200.070	29.97	6	S-bend	Restrained aggression	2	unsure; looks more like a "C-Bend" than a S-Bend	STOP
238.920	D:/Soc_comp_footage/12.10.2017/e1/Multi_12.10.17_e1_second_cut.mp4	1200.070	29.97	6	S-bend	Restrained aggression	2		START
239.918	D:/Soc_comp_footage/12.10.2017/e1/Multi_12.10.17_e1_second_cut.mp4	1200.070	29.97	2	shell	Maintenance			START
239.919	D:/Soc_comp_footage/12.10.2017/e1/Multi_12.10.17_e1_second_cut.mp4	1200.070	29.97	6	S-bend	Restrained aggression	2	unsure; looks more like a "C-Bend" than a S-Bend	STOP
240.422	D:/Soc_comp_footage/12.10.2017/e1/Multi_12.10.17_e1_second_cut.mp4	1200.070	29.97	1	carrying	Maintenance			START
240.422	D:/Soc_comp_footage/12.10.2017/e1/Multi_12.10.17_e1_second_cut.mp4	1200.070	29.97	1	digging	Maintenance			START
241.420	D:/Soc_comp_footage/12.10.2017/e1/Multi_12.10.17_e1_second_cut.mp4	1200.070	29.97	6	digging	Maintenance			START
241.422	D:/Soc_comp_footage/12.10.2017/e1/Multi_12.10.17_e1_second_cut.mp4	1200.070	29.97	1	carrying	Maintenance			STOP
241.669	D:/Soc_comp_footage/12.10.2017/e1/Multi_12.10.17_e1_second_cut.mp4	1200.070	29.97	1	digging	Maintenance			STOP
242.011	D:/Soc_comp_footage/12.10.2017/e1/Multi_12.10.17_e1_second_cut.mp4	1200.070	29.97	3	operculum spread	Restrained aggression	2		START
242.762	D:/Soc_comp_footage/12.10.2017/e1/Multi_12.10.17_e1_second_cut.mp4	1200.070	29.97	2	shell	Maintenance			STOP
243.260	D:/Soc_comp_footage/12.10.2017/e1/Multi_12.10.17_e1_second_cut.mp4	1200.070	29.97	3	operculum spread	Restrained aggression	2		STOP
243.261	D:/Soc_comp_footage/12.10.2017/e1/Multi_12.10.17_e1_second_cut.mp4	1200.070	29.97	1	digging	Maintenance			START
244.511	D:/Soc_comp_footage/12.10.2017/e1/Multi_12.10.17_e1_second_cut.mp4	1200.070	29.97	1	digging	Maintenance			STOP
246.260	D:/Soc_comp_footage/12.10.2017/e1/Multi_12.10.17_e1_second_cut.mp4	1200.070	29.97	3	shell	Maintenance			START
248.013	D:/Soc_comp_footage/12.10.2017/e1/Multi_12.10.17_e1_second_cut.mp4	1200.070	29.97	6	digging	Maintenance			STOP
252.761	D:/Soc_comp_footage/12.10.2017/e1/Multi_12.10.17_e1_second_cut.mp4	1200.070	29.97	3	shell	Maintenance			STOP
254.262	D:/Soc_comp_footage/12.10.2017/e1/Multi_12.10.17_e1_second_cut.mp4	1200.070	29.97	6	shell	Maintenance			START
260.693	D:/Soc_comp_footage/12.10.2017/e1/Multi_12.10.17_e1_second_cut.mp4	1200.070	29.97	4	shell	Maintenance			STOP
260.946	D:/Soc_comp_footage/12.10.2017/e1/Multi_12.10.17_e1_second_cut.mp4	1200.070	29.97	2	ramming	Overt aggression	4		START
261.445	D:/Soc_comp_footage/12.10.2017/e1/Multi_12.10.17_e1_second_cut.mp4	1200.070	29.97	2	ramming	Overt aggression	4		STOP
261.445	D:/Soc_comp_footage/12.10.2017/e1/Multi_12.10.17_e1_second_cut.mp4	1200.070	29.97	2	shell	Maintenance			START
262.196	D:/Soc_comp_footage/12.10.2017/e1/Multi_12.10.17_e1_second_cut.mp4	1200.070	29.97	4	S-bend	Restrained aggression	2	unsure; very subtle; looks more like "C-Bend" than S-Bend	START
263.444	D:/Soc_comp_footage/12.10.2017/e1/Multi_12.10.17_e1_second_cut.mp4	1200.070	29.97	4	S-bend	Restrained aggression	2	unsure; very subtle; looks more like "C-Bend" than S-Bend	STOP
263.942	D:/Soc_comp_footage/12.10.2017/e1/Multi_12.10.17_e1_second_cut.mp4	1200.070	29.97	4	operculum spread	Restrained aggression	2		START
264.194	D:/Soc_comp_footage/12.10.2017/e1/Multi_12.10.17_e1_second_cut.mp4	1200.070	29.97	2	shell	Maintenance			STOP
264.194	D:/Soc_comp_footage/12.10.2017/e1/Multi_12.10.17_e1_second_cut.mp4	1200.070	29.97	2	shooting out	Restrained aggression	4		START
264.400	D:/Soc_comp_footage/12.10.2017/e1/Multi_12.10.17_e1_second_cut.mp4	1200.070	29.97	4	fin spread	Restrained aggression	2	unsure; only head down visible!	START
264.400	D:/Soc_comp_footage/12.10.2017/e1/Multi_12.10.17_e1_second_cut.mp4	1200.070	29.97	4	operculum spread	Restrained aggression	2		STOP
264.695	D:/Soc_comp_footage/12.10.2017/e1/Multi_12.10.17_e1_second_cut.mp4	1200.070	29.97	2	shooting out	Restrained aggression	4		STOP
265.195	D:/Soc_comp_footage/12.10.2017/e1/Multi_12.10.17_e1_second_cut.mp4	1200.070	29.97	4	fin spread	Restrained aggression	2	unsure; only head down visible!	STOP
266.681	D:/Soc_comp_footage/12.10.2017/e1/Multi_12.10.17_e1_second_cut.mp4	1200.070	29.97	4	tail quiver	Submissive behavior	2		START
267.194	D:/Soc_comp_footage/12.10.2017/e1/Multi_12.10.17_e1_second_cut.mp4	1200.070	29.97	4	tail quiver	Submissive behavior	2		STOP
267.514	D:/Soc_comp_footage/12.10.2017/e1/Multi_12.10.17_e1_second_cut.mp4	1200.070	29.97	6	shell	Maintenance			STOP
272.036	D:/Soc_comp_footage/12.10.2017/e1/Multi_12.10.17_e1_second_cut.mp4	1200.070	29.97	2	head jolting	Restrained aggression	None		START
272.786	D:/Soc_comp_footage/12.10.2017/e1/Multi_12.10.17_e1_second_cut.mp4	1200.070	29.97	2	head jolting	Restrained aggression	None		STOP
279.100	D:/Soc_comp_footage/12.10.2017/e1/Multi_12.10.17_e1_second_cut.mp4	1200.070	29.97	6	shell escape	Escape	None		START
279.879	D:/Soc_comp_footage/12.10.2017/e1/Multi_12.10.17_e1_second_cut.mp4	1200.070	29.97	5	shell	Maintenance			START
289.285	D:/Soc_comp_footage/12.10.2017/e1/Multi_12.10.17_e1_second_cut.mp4	1200.070	29.97	2	S-bend	Restrained aggression	4	unsure; very subtle; looks more like "C-Bend" than S-Bend!	START
295.810	D:/Soc_comp_footage/12.10.2017/e1/Multi_12.10.17_e1_second_cut.mp4	1200.070	29.97	1	presence of Tetra	Presence			START
296.810	D:/Soc_comp_footage/12.10.2017/e1/Multi_12.10.17_e1_second_cut.mp4	1200.070	29.97	5	shell	Maintenance			STOP
299.563	D:/Soc_comp_footage/12.10.2017/e1/Multi_12.10.17_e1_second_cut.mp4	1200.070	29.97	6	shell escape	Escape	None		STOP
300.312	D:/Soc_comp_footage/12.10.2017/e1/Multi_12.10.17_e1_second_cut.mp4	1200.070	29.97	3	S-bend	Restrained aggression	None	unsure; looks more like "C-Bend" than S-Bend; very subtle!	START
301.067	D:/Soc_comp_footage/12.10.2017/e1/Multi_12.10.17_e1_second_cut.mp4	1200.070	29.97	1	presence of Tetra	Presence			STOP
303.153	D:/Soc_comp_footage/12.10.2017/e1/Multi_12.10.17_e1_second_cut.mp4	1200.070	29.97	1	presence of Tetra	Presence			START
306.468	D:/Soc_comp_footage/12.10.2017/e1/Multi_12.10.17_e1_second_cut.mp4	1200.070	29.97	2	S-bend	Restrained aggression	4	unsure; very subtle; looks more like "C-Bend" than S-Bend!	STOP
312.320	D:/Soc_comp_footage/12.10.2017/e1/Multi_12.10.17_e1_second_cut.mp4	1200.070	29.97	3	S-bend	Restrained aggression	None	unsure; looks more like "C-Bend" than S-Bend; very subtle!	STOP
312.659	D:/Soc_comp_footage/12.10.2017/e1/Multi_12.10.17_e1_second_cut.mp4	1200.070	29.97	1	presence of Tetra	Presence			STOP
313.494	D:/Soc_comp_footage/12.10.2017/e1/Multi_12.10.17_e1_second_cut.mp4	1200.070	29.97	5	shell escape	Escape	L. elongatus		START
313.744	D:/Soc_comp_footage/12.10.2017/e1/Multi_12.10.17_e1_second_cut.mp4	1200.070	29.97	2	shell escape	Escape	L. elongatus		START
313.791	D:/Soc_comp_footage/12.10.2017/e1/Multi_12.10.17_e1_second_cut.mp4	1200.070	29.97	1	presence of Elo	Presence			START
313.998	D:/Soc_comp_footage/12.10.2017/e1/Multi_12.10.17_e1_second_cut.mp4	1200.070	29.97	4	shell escape	Escape	L. elongatus		START
317.995	D:/Soc_comp_footage/12.10.2017/e1/Multi_12.10.17_e1_second_cut.mp4	1200.070	29.97	1	presence of Elo	Presence			STOP
335.269	D:/Soc_comp_footage/12.10.2017/e1/Multi_12.10.17_e1_second_cut.mp4	1200.070	29.97	1	presence of Tetra	Presence			START
337.023	D:/Soc_comp_footage/12.10.2017/e1/Multi_12.10.17_e1_second_cut.mp4	1200.070	29.97	1	presence of Tetra	Presence			STOP
353.998	D:/Soc_comp_footage/12.10.2017/e1/Multi_12.10.17_e1_second_cut.mp4	1200.070	29.97	4	shell escape	Escape	L. elongatus		STOP
355.610	D:/Soc_comp_footage/12.10.2017/e1/Multi_12.10.17_e1_second_cut.mp4	1200.070	29.97	2	shell escape	Escape	L. elongatus		STOP
375.137	D:/Soc_comp_footage/12.10.2017/e1/Multi_12.10.17_e1_second_cut.mp4	1200.070	29.97	1	shell	Maintenance			START
376.638	D:/Soc_comp_footage/12.10.2017/e1/Multi_12.10.17_e1_second_cut.mp4	1200.070	29.97	1	shell	Maintenance			STOP
377.228	D:/Soc_comp_footage/12.10.2017/e1/Multi_12.10.17_e1_second_cut.mp4	1200.070	29.97	2	shell escape	Escape	1		START
381.642	D:/Soc_comp_footage/12.10.2017/e1/Multi_12.10.17_e1_second_cut.mp4	1200.070	29.97	2	shell escape	Escape	1		STOP
381.730	D:/Soc_comp_footage/12.10.2017/e1/Multi_12.10.17_e1_second_cut.mp4	1200.070	29.97	4	head jolting	Restrained aggression	None		START
381.979	D:/Soc_comp_footage/12.10.2017/e1/Multi_12.10.17_e1_second_cut.mp4	1200.070	29.97	4	head jolting	Restrained aggression	None		STOP
396.661	D:/Soc_comp_footage/12.10.2017/e1/Multi_12.10.17_e1_second_cut.mp4	1200.070	29.97	2	head jolting	Restrained aggression	None		START
397.160	D:/Soc_comp_footage/12.10.2017/e1/Multi_12.10.17_e1_second_cut.mp4	1200.070	29.97	1	digging	Maintenance			START
397.160	D:/Soc_comp_footage/12.10.2017/e1/Multi_12.10.17_e1_second_cut.mp4	1200.070	29.97	2	head jolting	Restrained aggression	None		STOP
399.820	D:/Soc_comp_footage/12.10.2017/e1/Multi_12.10.17_e1_second_cut.mp4	1200.070	29.97	6	shell	Maintenance			START
400.161	D:/Soc_comp_footage/12.10.2017/e1/Multi_12.10.17_e1_second_cut.mp4	1200.070	29.97	1	presence of Tetra	Presence			START
401.665	D:/Soc_comp_footage/12.10.2017/e1/Multi_12.10.17_e1_second_cut.mp4	1200.070	29.97	1	digging	Maintenance			STOP
404.667	D:/Soc_comp_footage/12.10.2017/e1/Multi_12.10.17_e1_second_cut.mp4	1200.070	29.97	1	presence of Tetra	Presence			STOP
408.163	D:/Soc_comp_footage/12.10.2017/e1/Multi_12.10.17_e1_second_cut.mp4	1200.070	29.97	6	shell	Maintenance			STOP
410.094	D:/Soc_comp_footage/12.10.2017/e1/Multi_12.10.17_e1_second_cut.mp4	1200.070	29.97	4	shell escape	Escape	None		START
410.753	D:/Soc_comp_footage/12.10.2017/e1/Multi_12.10.17_e1_second_cut.mp4	1200.070	29.97	1	ramming	Overt aggression	2		START
410.753	D:/Soc_comp_footage/12.10.2017/e1/Multi_12.10.17_e1_second_cut.mp4	1200.070	29.97	2	shell escape	Escape	1		START
410.844	D:/Soc_comp_footage/12.10.2017/e1/Multi_12.10.17_e1_second_cut.mp4	1200.070	29.97	1	ramming	Overt aggression	2		STOP
410.845	D:/Soc_comp_footage/12.10.2017/e1/Multi_12.10.17_e1_second_cut.mp4	1200.070	29.97	4	shell escape	Escape	None		STOP
412.300	D:/Soc_comp_footage/12.10.2017/e1/Multi_12.10.17_e1_second_cut.mp4	1200.070	29.97	1	presence of Tetra	Presence			START
412.844	D:/Soc_comp_footage/12.10.2017/e1/Multi_12.10.17_e1_second_cut.mp4	1200.070	29.97	5	shell escape	Escape	L. elongatus		STOP
413.094	D:/Soc_comp_footage/12.10.2017/e1/Multi_12.10.17_e1_second_cut.mp4	1200.070	29.97	4	operculum spread	Restrained aggression	2		START
413.350	D:/Soc_comp_footage/12.10.2017/e1/Multi_12.10.17_e1_second_cut.mp4	1200.070	29.97	2	shell escape	Escape	1		STOP
413.595	D:/Soc_comp_footage/12.10.2017/e1/Multi_12.10.17_e1_second_cut.mp4	1200.070	29.97	4	operculum spread	Restrained aggression	2		STOP
414.345	D:/Soc_comp_footage/12.10.2017/e1/Multi_12.10.17_e1_second_cut.mp4	1200.070	29.97	1	presence of Tetra	Presence			STOP
417.093	D:/Soc_comp_footage/12.10.2017/e1/Multi_12.10.17_e1_second_cut.mp4	1200.070	29.97	1	shooting out	Restrained aggression	2		START
417.344	D:/Soc_comp_footage/12.10.2017/e1/Multi_12.10.17_e1_second_cut.mp4	1200.070	29.97	2	shell escape	Escape	1		START
417.686	D:/Soc_comp_footage/12.10.2017/e1/Multi_12.10.17_e1_second_cut.mp4	1200.070	29.97	1	shooting out	Restrained aggression	2		STOP
420.348	D:/Soc_comp_footage/12.10.2017/e1/Multi_12.10.17_e1_second_cut.mp4	1200.070	29.97	2	shell escape	Escape	1		STOP
420.685	D:/Soc_comp_footage/12.10.2017/e1/Multi_12.10.17_e1_second_cut.mp4	1200.070	29.97	6	shooting out	Restrained aggression	1		START
421.436	D:/Soc_comp_footage/12.10.2017/e1/Multi_12.10.17_e1_second_cut.mp4	1200.070	29.97	6	shooting out	Restrained aggression	1		STOP
425.935	D:/Soc_comp_footage/12.10.2017/e1/Multi_12.10.17_e1_second_cut.mp4	1200.070	29.97	1	presence of Tetra	Presence			START
425.941	D:/Soc_comp_footage/12.10.2017/e1/Multi_12.10.17_e1_second_cut.mp4	1200.070	29.97	6	shell	Maintenance			START
429.528	D:/Soc_comp_footage/12.10.2017/e1/Multi_12.10.17_e1_second_cut.mp4	1200.070	29.97	1	presence of Tetra	Presence			STOP
429.778	D:/Soc_comp_footage/12.10.2017/e1/Multi_12.10.17_e1_second_cut.mp4	1200.070	29.97	1	shell	Maintenance			START
437.777	D:/Soc_comp_footage/12.10.2017/e1/Multi_12.10.17_e1_second_cut.mp4	1200.070	29.97	1	shell	Maintenance			STOP
446.941	D:/Soc_comp_footage/12.10.2017/e1/Multi_12.10.17_e1_second_cut.mp4	1200.070	29.97	6	shell	Maintenance			STOP
464.393	D:/Soc_comp_footage/12.10.2017/e1/Multi_12.10.17_e1_second_cut.mp4	1200.070	29.97	6	shell	Maintenance			START
464.895	D:/Soc_comp_footage/12.10.2017/e1/Multi_12.10.17_e1_second_cut.mp4	1200.070	29.97	1	bumping	Affiliative behavior	6	unsure whether bumping or biting!	START
465.894	D:/Soc_comp_footage/12.10.2017/e1/Multi_12.10.17_e1_second_cut.mp4	1200.070	29.97	1	bumping	Affiliative behavior	6	unsure whether bumping or biting!	STOP
466.395	D:/Soc_comp_footage/12.10.2017/e1/Multi_12.10.17_e1_second_cut.mp4	1200.070	29.97	4	shell	Maintenance			START
466.647	D:/Soc_comp_footage/12.10.2017/e1/Multi_12.10.17_e1_second_cut.mp4	1200.070	29.97	4	carrying	Maintenance			START
466.895	D:/Soc_comp_footage/12.10.2017/e1/Multi_12.10.17_e1_second_cut.mp4	1200.070	29.97	4	shell	Maintenance			STOP
467.284	D:/Soc_comp_footage/12.10.2017/e1/Multi_12.10.17_e1_second_cut.mp4	1200.070	29.97	6	carrying	Maintenance			START
468.395	D:/Soc_comp_footage/12.10.2017/e1/Multi_12.10.17_e1_second_cut.mp4	1200.070	29.97	4	carrying	Maintenance			STOP
468.985	D:/Soc_comp_footage/12.10.2017/e1/Multi_12.10.17_e1_second_cut.mp4	1200.070	29.97	6	shell	Maintenance			STOP
468.986	D:/Soc_comp_footage/12.10.2017/e1/Multi_12.10.17_e1_second_cut.mp4	1200.070	29.97	3	S-bend	Restrained aggression	2		START
469.487	D:/Soc_comp_footage/12.10.2017/e1/Multi_12.10.17_e1_second_cut.mp4	1200.070	29.97	3	S-bend	Restrained aggression	2		STOP
469.736	D:/Soc_comp_footage/12.10.2017/e1/Multi_12.10.17_e1_second_cut.mp4	1200.070	29.97	6	carrying	Maintenance			STOP
471.736	D:/Soc_comp_footage/12.10.2017/e1/Multi_12.10.17_e1_second_cut.mp4	1200.070	29.97	6	digging	Maintenance			START
472.737	D:/Soc_comp_footage/12.10.2017/e1/Multi_12.10.17_e1_second_cut.mp4	1200.070	29.97	6	digging	Maintenance			STOP
474.991	D:/Soc_comp_footage/12.10.2017/e1/Multi_12.10.17_e1_second_cut.mp4	1200.070	29.97	2	shooting out	Restrained aggression	4		START
475.736	D:/Soc_comp_footage/12.10.2017/e1/Multi_12.10.17_e1_second_cut.mp4	1200.070	29.97	4	digging	Maintenance			START
476.287	D:/Soc_comp_footage/12.10.2017/e1/Multi_12.10.17_e1_second_cut.mp4	1200.070	29.97	2	shooting out	Restrained aggression	4		STOP
476.986	D:/Soc_comp_footage/12.10.2017/e1/Multi_12.10.17_e1_second_cut.mp4	1200.070	29.97	6	driving	Maintenance			START
477.578	D:/Soc_comp_footage/12.10.2017/e1/Multi_12.10.17_e1_second_cut.mp4	1200.070	29.97	6	digging	Maintenance			START
477.827	D:/Soc_comp_footage/12.10.2017/e1/Multi_12.10.17_e1_second_cut.mp4	1200.070	29.97	6	digging	Maintenance			STOP
477.828	D:/Soc_comp_footage/12.10.2017/e1/Multi_12.10.17_e1_second_cut.mp4	1200.070	29.97	2	head jolting	Restrained aggression	None		START
477.828	D:/Soc_comp_footage/12.10.2017/e1/Multi_12.10.17_e1_second_cut.mp4	1200.070	29.97	6	driving	Maintenance			STOP
478.578	D:/Soc_comp_footage/12.10.2017/e1/Multi_12.10.17_e1_second_cut.mp4	1200.070	29.97	2	head jolting	Restrained aggression	None		STOP
478.586	D:/Soc_comp_footage/12.10.2017/e1/Multi_12.10.17_e1_second_cut.mp4	1200.070	29.97	4	digging	Maintenance			STOP
480.334	D:/Soc_comp_footage/12.10.2017/e1/Multi_12.10.17_e1_second_cut.mp4	1200.070	29.97	6	shell	Maintenance			START
480.829	D:/Soc_comp_footage/12.10.2017/e1/Multi_12.10.17_e1_second_cut.mp4	1200.070	29.97	4	digging	Maintenance			START
481.329	D:/Soc_comp_footage/12.10.2017/e1/Multi_12.10.17_e1_second_cut.mp4	1200.070	29.97	2	tail quiver	Submissive behavior	None	unsure to which ind. this is directed to	START
481.829	D:/Soc_comp_footage/12.10.2017/e1/Multi_12.10.17_e1_second_cut.mp4	1200.070	29.97	2	tail quiver	Submissive behavior	None	unsure to which ind. this is directed to	STOP
482.079	D:/Soc_comp_footage/12.10.2017/e1/Multi_12.10.17_e1_second_cut.mp4	1200.070	29.97	4	digging	Maintenance			STOP
483.336	D:/Soc_comp_footage/12.10.2017/e1/Multi_12.10.17_e1_second_cut.mp4	1200.070	29.97	6	shell	Maintenance			STOP
485.669	D:/Soc_comp_footage/12.10.2017/e1/Multi_12.10.17_e1_second_cut.mp4	1200.070	29.97	1	digging	Maintenance			START
485.917	D:/Soc_comp_footage/12.10.2017/e1/Multi_12.10.17_e1_second_cut.mp4	1200.070	29.97	4	digging	Maintenance			START
486.669	D:/Soc_comp_footage/12.10.2017/e1/Multi_12.10.17_e1_second_cut.mp4	1200.070	29.97	1	digging	Maintenance			STOP
487.670	D:/Soc_comp_footage/12.10.2017/e1/Multi_12.10.17_e1_second_cut.mp4	1200.070	29.97	4	digging	Maintenance			STOP
492.169	D:/Soc_comp_footage/12.10.2017/e1/Multi_12.10.17_e1_second_cut.mp4	1200.070	29.97	2	head jolting	Restrained aggression	None		START
493.012	D:/Soc_comp_footage/12.10.2017/e1/Multi_12.10.17_e1_second_cut.mp4	1200.070	29.97	2	head jolting	Restrained aggression	None		STOP
497.418	D:/Soc_comp_footage/12.10.2017/e1/Multi_12.10.17_e1_second_cut.mp4	1200.070	29.97	1	digging	Maintenance			START
498.919	D:/Soc_comp_footage/12.10.2017/e1/Multi_12.10.17_e1_second_cut.mp4	1200.070	29.97	1	digging	Maintenance			STOP
501.262	D:/Soc_comp_footage/12.10.2017/e1/Multi_12.10.17_e1_second_cut.mp4	1200.070	29.97	1	digging	Maintenance			START
502.854	D:/Soc_comp_footage/12.10.2017/e1/Multi_12.10.17_e1_second_cut.mp4	1200.070	29.97	1	digging	Maintenance			STOP
503.834	D:/Soc_comp_footage/12.10.2017/e1/Multi_12.10.17_e1_second_cut.mp4	1200.070	29.97	6	shell	Maintenance			START
505.853	D:/Soc_comp_footage/12.10.2017/e1/Multi_12.10.17_e1_second_cut.mp4	1200.070	29.97	4	S-bend	Restrained aggression	1		START
506.854	D:/Soc_comp_footage/12.10.2017/e1/Multi_12.10.17_e1_second_cut.mp4	1200.070	29.97	1	digging	Maintenance			START
506.854	D:/Soc_comp_footage/12.10.2017/e1/Multi_12.10.17_e1_second_cut.mp4	1200.070	29.97	4	S-bend	Restrained aggression	1		STOP
507.104	D:/Soc_comp_footage/12.10.2017/e1/Multi_12.10.17_e1_second_cut.mp4	1200.070	29.97	1	digging	Maintenance			STOP
509.599	D:/Soc_comp_footage/12.10.2017/e1/Multi_12.10.17_e1_second_cut.mp4	1200.070	29.97	5	shell	Maintenance			START
510.944	D:/Soc_comp_footage/12.10.2017/e1/Multi_12.10.17_e1_second_cut.mp4	1200.070	29.97	4	digging	Maintenance			START
511.694	D:/Soc_comp_footage/12.10.2017/e1/Multi_12.10.17_e1_second_cut.mp4	1200.070	29.97	6	digging	Maintenance			START
511.944	D:/Soc_comp_footage/12.10.2017/e1/Multi_12.10.17_e1_second_cut.mp4	1200.070	29.97	4	digging	Maintenance			STOP
512.196	D:/Soc_comp_footage/12.10.2017/e1/Multi_12.10.17_e1_second_cut.mp4	1200.070	29.97	2	operculum spread	Restrained aggression	4		START
512.444	D:/Soc_comp_footage/12.10.2017/e1/Multi_12.10.17_e1_second_cut.mp4	1200.070	29.97	1	shooting out	Restrained aggression	2	unsure! could also be frontal approach!	START
512.693	D:/Soc_comp_footage/12.10.2017/e1/Multi_12.10.17_e1_second_cut.mp4	1200.070	29.97	2	operculum spread	Restrained aggression	4		STOP
512.695	D:/Soc_comp_footage/12.10.2017/e1/Multi_12.10.17_e1_second_cut.mp4	1200.070	29.97	2	shell escape	Escape	1		START
513.194	D:/Soc_comp_footage/12.10.2017/e1/Multi_12.10.17_e1_second_cut.mp4	1200.070	29.97	1	presence of Tetra	Presence			START
513.194	D:/Soc_comp_footage/12.10.2017/e1/Multi_12.10.17_e1_second_cut.mp4	1200.070	29.97	1	shooting out	Restrained aggression	2	unsure! could also be frontal approach!	STOP
513.582	D:/Soc_comp_footage/12.10.2017/e1/Multi_12.10.17_e1_second_cut.mp4	1200.070	29.97	6	shell	Maintenance			STOP
513.693	D:/Soc_comp_footage/12.10.2017/e1/Multi_12.10.17_e1_second_cut.mp4	1200.070	29.97	1	presence of Tetra	Presence			STOP
514.945	D:/Soc_comp_footage/12.10.2017/e1/Multi_12.10.17_e1_second_cut.mp4	1200.070	29.97	6	digging	Maintenance			STOP
516.199	D:/Soc_comp_footage/12.10.2017/e1/Multi_12.10.17_e1_second_cut.mp4	1200.070	29.97	2	shell escape	Escape	1		STOP
519.538	D:/Soc_comp_footage/12.10.2017/e1/Multi_12.10.17_e1_second_cut.mp4	1200.070	29.97	6	digging	Maintenance			START
520.537	D:/Soc_comp_footage/12.10.2017/e1/Multi_12.10.17_e1_second_cut.mp4	1200.070	29.97	2	shell	Maintenance			START
520.787	D:/Soc_comp_footage/12.10.2017/e1/Multi_12.10.17_e1_second_cut.mp4	1200.070	29.97	4	digging	Maintenance			START
521.786	D:/Soc_comp_footage/12.10.2017/e1/Multi_12.10.17_e1_second_cut.mp4	1200.070	29.97	6	digging	Maintenance			STOP
522.286	D:/Soc_comp_footage/12.10.2017/e1/Multi_12.10.17_e1_second_cut.mp4	1200.070	29.97	4	digging	Maintenance			STOP
522.287	D:/Soc_comp_footage/12.10.2017/e1/Multi_12.10.17_e1_second_cut.mp4	1200.070	29.97	2	carrying	Maintenance			START
522.786	D:/Soc_comp_footage/12.10.2017/e1/Multi_12.10.17_e1_second_cut.mp4	1200.070	29.97	2	shell	Maintenance			STOP
524.286	D:/Soc_comp_footage/12.10.2017/e1/Multi_12.10.17_e1_second_cut.mp4	1200.070	29.97	2	carrying	Maintenance			STOP
524.286	D:/Soc_comp_footage/12.10.2017/e1/Multi_12.10.17_e1_second_cut.mp4	1200.070	29.97	6	carrying	Maintenance			START
524.286	D:/Soc_comp_footage/12.10.2017/e1/Multi_12.10.17_e1_second_cut.mp4	1200.070	29.97	6	digging	Maintenance			START
525.535	D:/Soc_comp_footage/12.10.2017/e1/Multi_12.10.17_e1_second_cut.mp4	1200.070	29.97	1	operculum spread	Restrained aggression	conspecific 1		START
526.129	D:/Soc_comp_footage/12.10.2017/e1/Multi_12.10.17_e1_second_cut.mp4	1200.070	29.97	3	shell	Maintenance			START
526.286	D:/Soc_comp_footage/12.10.2017/e1/Multi_12.10.17_e1_second_cut.mp4	1200.070	29.97	6	carrying	Maintenance			STOP
526.286	D:/Soc_comp_footage/12.10.2017/e1/Multi_12.10.17_e1_second_cut.mp4	1200.070	29.97	6	digging	Maintenance			STOP
526.378	D:/Soc_comp_footage/12.10.2017/e1/Multi_12.10.17_e1_second_cut.mp4	1200.070	29.97	1	operculum spread	Restrained aggression	conspecific 1		STOP
527.378	D:/Soc_comp_footage/12.10.2017/e1/Multi_12.10.17_e1_second_cut.mp4	1200.070	29.97	1	operculum spread	Restrained aggression	conspecific 1		START
528.628	D:/Soc_comp_footage/12.10.2017/e1/Multi_12.10.17_e1_second_cut.mp4	1200.070	29.97	6	digging	Maintenance			START
529.377	D:/Soc_comp_footage/12.10.2017/e1/Multi_12.10.17_e1_second_cut.mp4	1200.070	29.97	6	digging	Maintenance			STOP
530.877	D:/Soc_comp_footage/12.10.2017/e1/Multi_12.10.17_e1_second_cut.mp4	1200.070	29.97	1	away	Out-of-FOV			START
532.879	D:/Soc_comp_footage/12.10.2017/e1/Multi_12.10.17_e1_second_cut.mp4	1200.070	29.97	1	away	Out-of-FOV			STOP
533.131	D:/Soc_comp_footage/12.10.2017/e1/Multi_12.10.17_e1_second_cut.mp4	1200.070	29.97	3	shell	Maintenance			STOP
534.969	D:/Soc_comp_footage/12.10.2017/e1/Multi_12.10.17_e1_second_cut.mp4	1200.070	29.97	2	shell	Maintenance			START
536.128	D:/Soc_comp_footage/12.10.2017/e1/Multi_12.10.17_e1_second_cut.mp4	1200.070	29.97	4	digging	Maintenance			START
536.628	D:/Soc_comp_footage/12.10.2017/e1/Multi_12.10.17_e1_second_cut.mp4	1200.070	29.97	6	digging	Maintenance			START
537.128	D:/Soc_comp_footage/12.10.2017/e1/Multi_12.10.17_e1_second_cut.mp4	1200.070	29.97	1	away	Out-of-FOV			START
537.469	D:/Soc_comp_footage/12.10.2017/e1/Multi_12.10.17_e1_second_cut.mp4	1200.070	29.97	6	digging	Maintenance			STOP
537.718	D:/Soc_comp_footage/12.10.2017/e1/Multi_12.10.17_e1_second_cut.mp4	1200.070	29.97	5	shell	Maintenance			STOP
538.470	D:/Soc_comp_footage/12.10.2017/e1/Multi_12.10.17_e1_second_cut.mp4	1200.070	29.97	4	digging	Maintenance			STOP
541.223	D:/Soc_comp_footage/12.10.2017/e1/Multi_12.10.17_e1_second_cut.mp4	1200.070	29.97	2	shell	Maintenance			STOP
541.723	D:/Soc_comp_footage/12.10.2017/e1/Multi_12.10.17_e1_second_cut.mp4	1200.070	29.97	4	digging	Maintenance			START
542.628	D:/Soc_comp_footage/12.10.2017/e1/Multi_12.10.17_e1_second_cut.mp4	1200.070	29.97	1	away	Out-of-FOV			STOP
542.718	D:/Soc_comp_footage/12.10.2017/e1/Multi_12.10.17_e1_second_cut.mp4	1200.070	29.97	5	shell	Maintenance			START
543.220	D:/Soc_comp_footage/12.10.2017/e1/Multi_12.10.17_e1_second_cut.mp4	1200.070	29.97	4	digging	Maintenance			STOP
543.877	D:/Soc_comp_footage/12.10.2017/e1/Multi_12.10.17_e1_second_cut.mp4	1200.070	29.97	1	operculum spread	Restrained aggression	conspecific 1		STOP
544.469	D:/Soc_comp_footage/12.10.2017/e1/Multi_12.10.17_e1_second_cut.mp4	1200.070	29.97	6	digging	Maintenance			START
545.469	D:/Soc_comp_footage/12.10.2017/e1/Multi_12.10.17_e1_second_cut.mp4	1200.070	29.97	6	digging	Maintenance			STOP
546.567	D:/Soc_comp_footage/12.10.2017/e1/Multi_12.10.17_e1_second_cut.mp4	1200.070	29.97	1	operculum spread	Restrained aggression	conspecific	neighbor? of conspecific 1	START
546.724	D:/Soc_comp_footage/12.10.2017/e1/Multi_12.10.17_e1_second_cut.mp4	1200.070	29.97	5	shell	Maintenance			STOP
547.562	D:/Soc_comp_footage/12.10.2017/e1/Multi_12.10.17_e1_second_cut.mp4	1200.070	29.97	2	shell	Maintenance			START
547.777	D:/Soc_comp_footage/12.10.2017/e1/Multi_12.10.17_e1_second_cut.mp4	1200.070	29.97	1	operculum spread	Restrained aggression	conspecific	neighbor? of conspecific 1	STOP
549.979	D:/Soc_comp_footage/12.10.2017/e1/Multi_12.10.17_e1_second_cut.mp4	1200.070	29.97	6	shell	Maintenance			START
550.136	D:/Soc_comp_footage/12.10.2017/e1/Multi_12.10.17_e1_second_cut.mp4	1200.070	29.97	1	away	Out-of-FOV			START
551.817	D:/Soc_comp_footage/12.10.2017/e1/Multi_12.10.17_e1_second_cut.mp4	1200.070	29.97	2	shell	Maintenance			STOP
552.312	D:/Soc_comp_footage/12.10.2017/e1/Multi_12.10.17_e1_second_cut.mp4	1200.070	29.97	1	away	Out-of-FOV			STOP
554.977	D:/Soc_comp_footage/12.10.2017/e1/Multi_12.10.17_e1_second_cut.mp4	1200.070	29.97	6	digging	Maintenance			START
555.653	D:/Soc_comp_footage/12.10.2017/e1/Multi_12.10.17_e1_second_cut.mp4	1200.070	29.97	1	presence of Cun	Presence			START
556.223	D:/Soc_comp_footage/12.10.2017/e1/Multi_12.10.17_e1_second_cut.mp4	1200.070	29.97	6	shell	Maintenance			STOP
556.653	D:/Soc_comp_footage/12.10.2017/e1/Multi_12.10.17_e1_second_cut.mp4	1200.070	29.97	6	digging	Maintenance			STOP
559.403	D:/Soc_comp_footage/12.10.2017/e1/Multi_12.10.17_e1_second_cut.mp4	1200.070	29.97	2	S-bend	Restrained aggression	cunningtoni	unsure; looks more like "C-Bend" than S-Bend	START
560.245	D:/Soc_comp_footage/12.10.2017/e1/Multi_12.10.17_e1_second_cut.mp4	1200.070	29.97	1	operculum spread	Restrained aggression	cunningtoni		START
561.744	D:/Soc_comp_footage/12.10.2017/e1/Multi_12.10.17_e1_second_cut.mp4	1200.070	29.97	1	operculum spread	Restrained aggression	cunningtoni		STOP
561.994	D:/Soc_comp_footage/12.10.2017/e1/Multi_12.10.17_e1_second_cut.mp4	1200.070	29.97	2	S-bend	Restrained aggression	cunningtoni	unsure; looks more like "C-Bend" than S-Bend	STOP
562.660	D:/Soc_comp_footage/12.10.2017/e1/Multi_12.10.17_e1_second_cut.mp4	1200.070	29.97	1	presence of Cun	Presence			STOP
578.180	D:/Soc_comp_footage/12.10.2017/e1/Multi_12.10.17_e1_second_cut.mp4	1200.070	29.97	3	S-bend	Restrained aggression	2	unsure; looks more like "C-Bend" than S-Bend; unsure if durected to ind. 2 or 1!	START
580.679	D:/Soc_comp_footage/12.10.2017/e1/Multi_12.10.17_e1_second_cut.mp4	1200.070	29.97	3	S-bend	Restrained aggression	2	unsure; looks more like "C-Bend" than S-Bend; unsure if durected to ind. 2 or 1!	STOP
582.179	D:/Soc_comp_footage/12.10.2017/e1/Multi_12.10.17_e1_second_cut.mp4	1200.070	29.97	6	digging	Maintenance			START
583.929	D:/Soc_comp_footage/12.10.2017/e1/Multi_12.10.17_e1_second_cut.mp4	1200.070	29.97	2	shell	Maintenance			START
586.184	D:/Soc_comp_footage/12.10.2017/e1/Multi_12.10.17_e1_second_cut.mp4	1200.070	29.97	6	digging	Maintenance			STOP
594.110	D:/Soc_comp_footage/12.10.2017/e1/Multi_12.10.17_e1_second_cut.mp4	1200.070	29.97	4	S-bend	Restrained aggression	None		START
595.828	D:/Soc_comp_footage/12.10.2017/e1/Multi_12.10.17_e1_second_cut.mp4	1200.070	29.97	1	presence of Tetra	Presence			START
596.114	D:/Soc_comp_footage/12.10.2017/e1/Multi_12.10.17_e1_second_cut.mp4	1200.070	29.97	4	S-bend	Restrained aggression	None		STOP
597.615	D:/Soc_comp_footage/12.10.2017/e1/Multi_12.10.17_e1_second_cut.mp4	1200.070	29.97	1	presence of Tetra	Presence			STOP
600.861	D:/Soc_comp_footage/12.10.2017/e1/Multi_12.10.17_e1_second_cut.mp4	1200.070	29.97	1	presence of Elo	Presence			START
601.702	D:/Soc_comp_footage/12.10.2017/e1/Multi_12.10.17_e1_second_cut.mp4	1200.070	29.97	1	presence of Tetra	Presence			START
602.111	D:/Soc_comp_footage/12.10.2017/e1/Multi_12.10.17_e1_second_cut.mp4	1200.070	29.97	1	presence of Elo	Presence			STOP
606.268	D:/Soc_comp_footage/12.10.2017/e1/Multi_12.10.17_e1_second_cut.mp4	1200.070	29.97	2	shell	Maintenance			STOP
606.434	D:/Soc_comp_footage/12.10.2017/e1/Multi_12.10.17_e1_second_cut.mp4	1200.070	29.97	6	shell	Maintenance			START
606.704	D:/Soc_comp_footage/12.10.2017/e1/Multi_12.10.17_e1_second_cut.mp4	1200.070	29.97	1	presence of Tetra	Presence			STOP
609.046	D:/Soc_comp_footage/12.10.2017/e1/Multi_12.10.17_e1_second_cut.mp4	1200.070	29.97	1	presence of Tetra	Presence			START
613.043	D:/Soc_comp_footage/12.10.2017/e1/Multi_12.10.17_e1_second_cut.mp4	1200.070	29.97	1	presence of Tetra	Presence			STOP
614.545	D:/Soc_comp_footage/12.10.2017/e1/Multi_12.10.17_e1_second_cut.mp4	1200.070	29.97	2	shell	Maintenance			START
619.549	D:/Soc_comp_footage/12.10.2017/e1/Multi_12.10.17_e1_second_cut.mp4	1200.070	29.97	2	shell	Maintenance			STOP
621.389	D:/Soc_comp_footage/12.10.2017/e1/Multi_12.10.17_e1_second_cut.mp4	1200.070	29.97	4	digging	Maintenance			START
624.637	D:/Soc_comp_footage/12.10.2017/e1/Multi_12.10.17_e1_second_cut.mp4	1200.070	29.97	4	digging	Maintenance			STOP
625.142	D:/Soc_comp_footage/12.10.2017/e1/Multi_12.10.17_e1_second_cut.mp4	1200.070	29.97	1	shell	Maintenance			START
629.230	D:/Soc_comp_footage/12.10.2017/e1/Multi_12.10.17_e1_second_cut.mp4	1200.070	29.97	4	driving	Maintenance			START
629.390	D:/Soc_comp_footage/12.10.2017/e1/Multi_12.10.17_e1_second_cut.mp4	1200.070	29.97	1	shell	Maintenance			STOP
629.727	D:/Soc_comp_footage/12.10.2017/e1/Multi_12.10.17_e1_second_cut.mp4	1200.070	29.97	4	digging	Maintenance			START
629.731	D:/Soc_comp_footage/12.10.2017/e1/Multi_12.10.17_e1_second_cut.mp4	1200.070	29.97	4	driving	Maintenance			STOP
631.228	D:/Soc_comp_footage/12.10.2017/e1/Multi_12.10.17_e1_second_cut.mp4	1200.070	29.97	6	digging	Maintenance			START
632.480	D:/Soc_comp_footage/12.10.2017/e1/Multi_12.10.17_e1_second_cut.mp4	1200.070	29.97	4	digging	Maintenance			STOP
633.227	D:/Soc_comp_footage/12.10.2017/e1/Multi_12.10.17_e1_second_cut.mp4	1200.070	29.97	6	shell	Maintenance			STOP
633.480	D:/Soc_comp_footage/12.10.2017/e1/Multi_12.10.17_e1_second_cut.mp4	1200.070	29.97	6	digging	Maintenance			STOP
637.474	D:/Soc_comp_footage/12.10.2017/e1/Multi_12.10.17_e1_second_cut.mp4	1200.070	29.97	5	shell	Maintenance			START
640.978	D:/Soc_comp_footage/12.10.2017/e1/Multi_12.10.17_e1_second_cut.mp4	1200.070	29.97	6	digging	Maintenance			START
643.069	D:/Soc_comp_footage/12.10.2017/e1/Multi_12.10.17_e1_second_cut.mp4	1200.070	29.97	6	digging	Maintenance			STOP
646.165	D:/Soc_comp_footage/12.10.2017/e1/Multi_12.10.17_e1_second_cut.mp4	1200.070	29.97	2	shell	Maintenance			START
650.162	D:/Soc_comp_footage/12.10.2017/e1/Multi_12.10.17_e1_second_cut.mp4	1200.070	29.97	1	operculum spread	Restrained aggression	conspecific 1		START
650.169	D:/Soc_comp_footage/12.10.2017/e1/Multi_12.10.17_e1_second_cut.mp4	1200.070	29.97	2	shell	Maintenance			STOP
650.660	D:/Soc_comp_footage/12.10.2017/e1/Multi_12.10.17_e1_second_cut.mp4	1200.070	29.97	4	digging	Maintenance			START
651.412	D:/Soc_comp_footage/12.10.2017/e1/Multi_12.10.17_e1_second_cut.mp4	1200.070	29.97	1	operculum spread	Restrained aggression	conspecific 1		STOP
652.752	D:/Soc_comp_footage/12.10.2017/e1/Multi_12.10.17_e1_second_cut.mp4	1200.070	29.97	3	S-bend	Restrained aggression	None		START
653.253	D:/Soc_comp_footage/12.10.2017/e1/Multi_12.10.17_e1_second_cut.mp4	1200.070	29.97	1	head jolting	Restrained aggression	None		START
653.256	D:/Soc_comp_footage/12.10.2017/e1/Multi_12.10.17_e1_second_cut.mp4	1200.070	29.97	4	digging	Maintenance			STOP
653.503	D:/Soc_comp_footage/12.10.2017/e1/Multi_12.10.17_e1_second_cut.mp4	1200.070	29.97	6	shell	Maintenance			START
653.509	D:/Soc_comp_footage/12.10.2017/e1/Multi_12.10.17_e1_second_cut.mp4	1200.070	29.97	1	head jolting	Restrained aggression	None		STOP
654.753	D:/Soc_comp_footage/12.10.2017/e1/Multi_12.10.17_e1_second_cut.mp4	1200.070	29.97	3	S-bend	Restrained aggression	None		STOP
657.416	D:/Soc_comp_footage/12.10.2017/e1/Multi_12.10.17_e1_second_cut.mp4	1200.070	29.97	2	shell	Maintenance			START
658.505	D:/Soc_comp_footage/12.10.2017/e1/Multi_12.10.17_e1_second_cut.mp4	1200.070	29.97	2	digging	Maintenance			START
659.254	D:/Soc_comp_footage/12.10.2017/e1/Multi_12.10.17_e1_second_cut.mp4	1200.070	29.97	2	shell	Maintenance			STOP
659.917	D:/Soc_comp_footage/12.10.2017/e1/Multi_12.10.17_e1_second_cut.mp4	1200.070	29.97	1	carrying	Maintenance			START
660.093	D:/Soc_comp_footage/12.10.2017/e1/Multi_12.10.17_e1_second_cut.mp4	1200.070	29.97	4	digging	Maintenance			START
660.593	D:/Soc_comp_footage/12.10.2017/e1/Multi_12.10.17_e1_second_cut.mp4	1200.070	29.97	2	digging	Maintenance			STOP
660.594	D:/Soc_comp_footage/12.10.2017/e1/Multi_12.10.17_e1_second_cut.mp4	1200.070	29.97	6	digging	Maintenance			START
661.594	D:/Soc_comp_footage/12.10.2017/e1/Multi_12.10.17_e1_second_cut.mp4	1200.070	29.97	4	digging	Maintenance			STOP
661.889	D:/Soc_comp_footage/12.10.2017/e1/Multi_12.10.17_e1_second_cut.mp4	1200.070	29.97	6	shell	Maintenance			STOP
662.094	D:/Soc_comp_footage/12.10.2017/e1/Multi_12.10.17_e1_second_cut.mp4	1200.070	29.97	1	carrying	Maintenance			STOP
662.844	D:/Soc_comp_footage/12.10.2017/e1/Multi_12.10.17_e1_second_cut.mp4	1200.070	29.97	6	digging	Maintenance			STOP
665.595	D:/Soc_comp_footage/12.10.2017/e1/Multi_12.10.17_e1_second_cut.mp4	1200.070	29.97	3	digging	Maintenance			START
665.845	D:/Soc_comp_footage/12.10.2017/e1/Multi_12.10.17_e1_second_cut.mp4	1200.070	29.97	6	shell	Maintenance			START
666.845	D:/Soc_comp_footage/12.10.2017/e1/Multi_12.10.17_e1_second_cut.mp4	1200.070	29.97	2	shell escape	Escape	None		START
667.595	D:/Soc_comp_footage/12.10.2017/e1/Multi_12.10.17_e1_second_cut.mp4	1200.070	29.97	3	digging	Maintenance			STOP
668.094	D:/Soc_comp_footage/12.10.2017/e1/Multi_12.10.17_e1_second_cut.mp4	1200.070	29.97	6	digging	Maintenance			START
668.594	D:/Soc_comp_footage/12.10.2017/e1/Multi_12.10.17_e1_second_cut.mp4	1200.070	29.97	2	shell escape	Escape	None		STOP
669.437	D:/Soc_comp_footage/12.10.2017/e1/Multi_12.10.17_e1_second_cut.mp4	1200.070	29.97	4	fin spread	Restrained aggression	2	unsure; only head down visible!	START
669.844	D:/Soc_comp_footage/12.10.2017/e1/Multi_12.10.17_e1_second_cut.mp4	1200.070	29.97	6	shell	Maintenance			STOP
670.187	D:/Soc_comp_footage/12.10.2017/e1/Multi_12.10.17_e1_second_cut.mp4	1200.070	29.97	4	fin spread	Restrained aggression	2	unsure; only head down visible!	STOP
671.843	D:/Soc_comp_footage/12.10.2017/e1/Multi_12.10.17_e1_second_cut.mp4	1200.070	29.97	6	digging	Maintenance			STOP
672.188	D:/Soc_comp_footage/12.10.2017/e1/Multi_12.10.17_e1_second_cut.mp4	1200.070	29.97	1	digging	Maintenance			START
673.685	D:/Soc_comp_footage/12.10.2017/e1/Multi_12.10.17_e1_second_cut.mp4	1200.070	29.97	1	digging	Maintenance			STOP
673.935	D:/Soc_comp_footage/12.10.2017/e1/Multi_12.10.17_e1_second_cut.mp4	1200.070	29.97	3	S-bend	Restrained aggression	6		START
674.436	D:/Soc_comp_footage/12.10.2017/e1/Multi_12.10.17_e1_second_cut.mp4	1200.070	29.97	3	S-bend	Restrained aggression	6		STOP
674.437	D:/Soc_comp_footage/12.10.2017/e1/Multi_12.10.17_e1_second_cut.mp4	1200.070	29.97	3	S-bend	Restrained aggression	6		START
674.442	D:/Soc_comp_footage/12.10.2017/e1/Multi_12.10.17_e1_second_cut.mp4	1200.070	29.97	5	shell	Maintenance			STOP
674.500	D:/Soc_comp_footage/12.10.2017/e1/Multi_12.10.17_e1_second_cut.mp4	1200.070	29.97	6	belly display	Submissive behavior	3	unsure if belly display!	START
675.188	D:/Soc_comp_footage/12.10.2017/e1/Multi_12.10.17_e1_second_cut.mp4	1200.070	29.97	3	S-bend	Restrained aggression	6		STOP
675.436	D:/Soc_comp_footage/12.10.2017/e1/Multi_12.10.17_e1_second_cut.mp4	1200.070	29.97	6	belly display	Submissive behavior	3	unsure if belly display!	STOP
675.437	D:/Soc_comp_footage/12.10.2017/e1/Multi_12.10.17_e1_second_cut.mp4	1200.070	29.97	4	digging	Maintenance			START
676.185	D:/Soc_comp_footage/12.10.2017/e1/Multi_12.10.17_e1_second_cut.mp4	1200.070	29.97	6	shell	Maintenance			START
678.936	D:/Soc_comp_footage/12.10.2017/e1/Multi_12.10.17_e1_second_cut.mp4	1200.070	29.97	1	digging	Maintenance			START
678.936	D:/Soc_comp_footage/12.10.2017/e1/Multi_12.10.17_e1_second_cut.mp4	1200.070	29.97	1	shell	Maintenance			START
679.028	D:/Soc_comp_footage/12.10.2017/e1/Multi_12.10.17_e1_second_cut.mp4	1200.070	29.97	4	digging	Maintenance			STOP
679.528	D:/Soc_comp_footage/12.10.2017/e1/Multi_12.10.17_e1_second_cut.mp4	1200.070	29.97	6	digging	Maintenance			START
679.686	D:/Soc_comp_footage/12.10.2017/e1/Multi_12.10.17_e1_second_cut.mp4	1200.070	29.97	1	shell	Maintenance			STOP
680.028	D:/Soc_comp_footage/12.10.2017/e1/Multi_12.10.17_e1_second_cut.mp4	1200.070	29.97	1	digging	Maintenance			STOP
680.777	D:/Soc_comp_footage/12.10.2017/e1/Multi_12.10.17_e1_second_cut.mp4	1200.070	29.97	6	shell	Maintenance			STOP
681.277	D:/Soc_comp_footage/12.10.2017/e1/Multi_12.10.17_e1_second_cut.mp4	1200.070	29.97	6	digging	Maintenance			STOP
681.528	D:/Soc_comp_footage/12.10.2017/e1/Multi_12.10.17_e1_second_cut.mp4	1200.070	29.97	2	shell	Maintenance			START
684.278	D:/Soc_comp_footage/12.10.2017/e1/Multi_12.10.17_e1_second_cut.mp4	1200.070	29.97	4	shell	Maintenance			START
684.619	D:/Soc_comp_footage/12.10.2017/e1/Multi_12.10.17_e1_second_cut.mp4	1200.070	29.97	4	digging	Maintenance			START
685.120	D:/Soc_comp_footage/12.10.2017/e1/Multi_12.10.17_e1_second_cut.mp4	1200.070	29.97	4	shell	Maintenance			STOP
686.119	D:/Soc_comp_footage/12.10.2017/e1/Multi_12.10.17_e1_second_cut.mp4	1200.070	29.97	6	shell	Maintenance			START
686.619	D:/Soc_comp_footage/12.10.2017/e1/Multi_12.10.17_e1_second_cut.mp4	1200.070	29.97	4	digging	Maintenance			STOP
687.119	D:/Soc_comp_footage/12.10.2017/e1/Multi_12.10.17_e1_second_cut.mp4	1200.070	29.97	1	digging	Maintenance			START
689.371	D:/Soc_comp_footage/12.10.2017/e1/Multi_12.10.17_e1_second_cut.mp4	1200.070	29.97	6	digging	Maintenance			START
689.372	D:/Soc_comp_footage/12.10.2017/e1/Multi_12.10.17_e1_second_cut.mp4	1200.070	29.97	1	digging	Maintenance			STOP
690.728	D:/Soc_comp_footage/12.10.2017/e1/Multi_12.10.17_e1_second_cut.mp4	1200.070	29.97	6	shell	Maintenance			STOP
691.873	D:/Soc_comp_footage/12.10.2017/e1/Multi_12.10.17_e1_second_cut.mp4	1200.070	29.97	6	digging	Maintenance			STOP
693.961	D:/Soc_comp_footage/12.10.2017/e1/Multi_12.10.17_e1_second_cut.mp4	1200.070	29.97	6	digging	Maintenance			START
694.332	D:/Soc_comp_footage/12.10.2017/e1/Multi_12.10.17_e1_second_cut.mp4	1200.070	29.97	2	digging	Maintenance			START
695.711	D:/Soc_comp_footage/12.10.2017/e1/Multi_12.10.17_e1_second_cut.mp4	1200.070	29.97	6	digging	Maintenance			STOP
696.210	D:/Soc_comp_footage/12.10.2017/e1/Multi_12.10.17_e1_second_cut.mp4	1200.070	29.97	2	shell	Maintenance			STOP
696.960	D:/Soc_comp_footage/12.10.2017/e1/Multi_12.10.17_e1_second_cut.mp4	1200.070	29.97	2	digging	Maintenance			STOP
696.961	D:/Soc_comp_footage/12.10.2017/e1/Multi_12.10.17_e1_second_cut.mp4	1200.070	29.97	6	shell	Maintenance			START
697.960	D:/Soc_comp_footage/12.10.2017/e1/Multi_12.10.17_e1_second_cut.mp4	1200.070	29.97	4	digging	Maintenance			START
698.212	D:/Soc_comp_footage/12.10.2017/e1/Multi_12.10.17_e1_second_cut.mp4	1200.070	29.97	1	digging	Maintenance			START
699.463	D:/Soc_comp_footage/12.10.2017/e1/Multi_12.10.17_e1_second_cut.mp4	1200.070	29.97	4	digging	Maintenance			STOP
699.961	D:/Soc_comp_footage/12.10.2017/e1/Multi_12.10.17_e1_second_cut.mp4	1200.070	29.97	1	digging	Maintenance			STOP
700.962	D:/Soc_comp_footage/12.10.2017/e1/Multi_12.10.17_e1_second_cut.mp4	1200.070	29.97	4	carrying	Maintenance			START
701.803	D:/Soc_comp_footage/12.10.2017/e1/Multi_12.10.17_e1_second_cut.mp4	1200.070	29.97	4	carrying	Maintenance			STOP
702.469	D:/Soc_comp_footage/12.10.2017/e1/Multi_12.10.17_e1_second_cut.mp4	1200.070	29.97	1	digging	Maintenance			START
702.553	D:/Soc_comp_footage/12.10.2017/e1/Multi_12.10.17_e1_second_cut.mp4	1200.070	29.97	2	shell	Maintenance			START
703.553	D:/Soc_comp_footage/12.10.2017/e1/Multi_12.10.17_e1_second_cut.mp4	1200.070	29.97	1	digging	Maintenance			STOP
704.804	D:/Soc_comp_footage/12.10.2017/e1/Multi_12.10.17_e1_second_cut.mp4	1200.070	29.97	6	digging	Maintenance			START
706.051	D:/Soc_comp_footage/12.10.2017/e1/Multi_12.10.17_e1_second_cut.mp4	1200.070	29.97	4	digging	Maintenance			START
706.053	D:/Soc_comp_footage/12.10.2017/e1/Multi_12.10.17_e1_second_cut.mp4	1200.070	29.97	3	shell	Maintenance			START
706.303	D:/Soc_comp_footage/12.10.2017/e1/Multi_12.10.17_e1_second_cut.mp4	1200.070	29.97	6	shell	Maintenance			STOP
706.803	D:/Soc_comp_footage/12.10.2017/e1/Multi_12.10.17_e1_second_cut.mp4	1200.070	29.97	6	digging	Maintenance			STOP
707.553	D:/Soc_comp_footage/12.10.2017/e1/Multi_12.10.17_e1_second_cut.mp4	1200.070	29.97	4	digging	Maintenance			STOP
708.052	D:/Soc_comp_footage/12.10.2017/e1/Multi_12.10.17_e1_second_cut.mp4	1200.070	29.97	2	shell	Maintenance			STOP
709.803	D:/Soc_comp_footage/12.10.2017/e1/Multi_12.10.17_e1_second_cut.mp4	1200.070	29.97	4	digging	Maintenance			START
709.808	D:/Soc_comp_footage/12.10.2017/e1/Multi_12.10.17_e1_second_cut.mp4	1200.070	29.97	6	shell	Maintenance			START
711.553	D:/Soc_comp_footage/12.10.2017/e1/Multi_12.10.17_e1_second_cut.mp4	1200.070	29.97	4	digging	Maintenance			STOP
713.395	D:/Soc_comp_footage/12.10.2017/e1/Multi_12.10.17_e1_second_cut.mp4	1200.070	29.97	6	digging	Maintenance			START
714.806	D:/Soc_comp_footage/12.10.2017/e1/Multi_12.10.17_e1_second_cut.mp4	1200.070	29.97	6	shell	Maintenance			STOP
715.394	D:/Soc_comp_footage/12.10.2017/e1/Multi_12.10.17_e1_second_cut.mp4	1200.070	29.97	6	digging	Maintenance			STOP
719.985	D:/Soc_comp_footage/12.10.2017/e1/Multi_12.10.17_e1_second_cut.mp4	1200.070	29.97	1	digging	Maintenance			START
719.987	D:/Soc_comp_footage/12.10.2017/e1/Multi_12.10.17_e1_second_cut.mp4	1200.070	29.97	6	shell	Maintenance			START
721.735	D:/Soc_comp_footage/12.10.2017/e1/Multi_12.10.17_e1_second_cut.mp4	1200.070	29.97	1	digging	Maintenance			STOP
722.237	D:/Soc_comp_footage/12.10.2017/e1/Multi_12.10.17_e1_second_cut.mp4	1200.070	29.97	3	shell	Maintenance			STOP
723.162	D:/Soc_comp_footage/12.10.2017/e1/Multi_12.10.17_e1_second_cut.mp4	1200.070	29.97	6	digging	Maintenance			START
724.735	D:/Soc_comp_footage/12.10.2017/e1/Multi_12.10.17_e1_second_cut.mp4	1200.070	29.97	6	shell	Maintenance			STOP
725.242	D:/Soc_comp_footage/12.10.2017/e1/Multi_12.10.17_e1_second_cut.mp4	1200.070	29.97	3	shell	Maintenance			START
725.247	D:/Soc_comp_footage/12.10.2017/e1/Multi_12.10.17_e1_second_cut.mp4	1200.070	29.97	6	digging	Maintenance			STOP
726.986	D:/Soc_comp_footage/12.10.2017/e1/Multi_12.10.17_e1_second_cut.mp4	1200.070	29.97	1	digging	Maintenance			START
727.328	D:/Soc_comp_footage/12.10.2017/e1/Multi_12.10.17_e1_second_cut.mp4	1200.070	29.97	3	digging	Maintenance			START
727.328	D:/Soc_comp_footage/12.10.2017/e1/Multi_12.10.17_e1_second_cut.mp4	1200.070	29.97	6	shell	Maintenance			START
728.083	D:/Soc_comp_footage/12.10.2017/e1/Multi_12.10.17_e1_second_cut.mp4	1200.070	29.97	1	digging	Maintenance			STOP
728.488	D:/Soc_comp_footage/12.10.2017/e1/Multi_12.10.17_e1_second_cut.mp4	1200.070	29.97	3	digging	Maintenance			STOP
728.578	D:/Soc_comp_footage/12.10.2017/e1/Multi_12.10.17_e1_second_cut.mp4	1200.070	29.97	4	digging	Maintenance			START
730.241	D:/Soc_comp_footage/12.10.2017/e1/Multi_12.10.17_e1_second_cut.mp4	1200.070	29.97	3	shell	Maintenance			STOP
730.828	D:/Soc_comp_footage/12.10.2017/e1/Multi_12.10.17_e1_second_cut.mp4	1200.070	29.97	4	digging	Maintenance			STOP
732.576	D:/Soc_comp_footage/12.10.2017/e1/Multi_12.10.17_e1_second_cut.mp4	1200.070	29.97	1	digging	Maintenance			START
733.085	D:/Soc_comp_footage/12.10.2017/e1/Multi_12.10.17_e1_second_cut.mp4	1200.070	29.97	3	shell	Maintenance			START
734.578	D:/Soc_comp_footage/12.10.2017/e1/Multi_12.10.17_e1_second_cut.mp4	1200.070	29.97	2	shell	Maintenance			START
735.669	D:/Soc_comp_footage/12.10.2017/e1/Multi_12.10.17_e1_second_cut.mp4	1200.070	29.97	1	digging	Maintenance			STOP
736.921	D:/Soc_comp_footage/12.10.2017/e1/Multi_12.10.17_e1_second_cut.mp4	1200.070	29.97	4	digging	Maintenance			START
737.834	D:/Soc_comp_footage/12.10.2017/e1/Multi_12.10.17_e1_second_cut.mp4	1200.070	29.97	6	shell	Maintenance			STOP
738.669	D:/Soc_comp_footage/12.10.2017/e1/Multi_12.10.17_e1_second_cut.mp4	1200.070	29.97	4	digging	Maintenance			STOP
739.920	D:/Soc_comp_footage/12.10.2017/e1/Multi_12.10.17_e1_second_cut.mp4	1200.070	29.97	4	digging	Maintenance			START
740.168	D:/Soc_comp_footage/12.10.2017/e1/Multi_12.10.17_e1_second_cut.mp4	1200.070	29.97	2	shell	Maintenance			STOP
741.671	D:/Soc_comp_footage/12.10.2017/e1/Multi_12.10.17_e1_second_cut.mp4	1200.070	29.97	4	digging	Maintenance			STOP
741.836	D:/Soc_comp_footage/12.10.2017/e1/Multi_12.10.17_e1_second_cut.mp4	1200.070	29.97	6	shell	Maintenance			START
744.761	D:/Soc_comp_footage/12.10.2017/e1/Multi_12.10.17_e1_second_cut.mp4	1200.070	29.97	3	digging	Maintenance			START
745.761	D:/Soc_comp_footage/12.10.2017/e1/Multi_12.10.17_e1_second_cut.mp4	1200.070	29.97	3	digging	Maintenance			STOP
745.762	D:/Soc_comp_footage/12.10.2017/e1/Multi_12.10.17_e1_second_cut.mp4	1200.070	29.97	1	digging	Maintenance			START
746.260	D:/Soc_comp_footage/12.10.2017/e1/Multi_12.10.17_e1_second_cut.mp4	1200.070	29.97	6	digging	Maintenance			START
747.012	D:/Soc_comp_footage/12.10.2017/e1/Multi_12.10.17_e1_second_cut.mp4	1200.070	29.97	3	shell	Maintenance			STOP
748.011	D:/Soc_comp_footage/12.10.2017/e1/Multi_12.10.17_e1_second_cut.mp4	1200.070	29.97	1	digging	Maintenance			STOP
748.260	D:/Soc_comp_footage/12.10.2017/e1/Multi_12.10.17_e1_second_cut.mp4	1200.070	29.97	6	digging	Maintenance			STOP
749.590	D:/Soc_comp_footage/12.10.2017/e1/Multi_12.10.17_e1_second_cut.mp4	1200.070	29.97	6	shell	Maintenance			STOP
750.261	D:/Soc_comp_footage/12.10.2017/e1/Multi_12.10.17_e1_second_cut.mp4	1200.070	29.97	3	shell	Maintenance			START
750.265	D:/Soc_comp_footage/12.10.2017/e1/Multi_12.10.17_e1_second_cut.mp4	1200.070	29.97	2	shell	Maintenance			START
750.512	D:/Soc_comp_footage/12.10.2017/e1/Multi_12.10.17_e1_second_cut.mp4	1200.070	29.97	6	shell	Maintenance			START
751.012	D:/Soc_comp_footage/12.10.2017/e1/Multi_12.10.17_e1_second_cut.mp4	1200.070	29.97	2	shell	Maintenance			STOP
753.184	D:/Soc_comp_footage/12.10.2017/e1/Multi_12.10.17_e1_second_cut.mp4	1200.070	29.97	2	shell	Maintenance			START
754.103	D:/Soc_comp_footage/12.10.2017/e1/Multi_12.10.17_e1_second_cut.mp4	1200.070	29.97	4	digging	Maintenance			START
754.395	D:/Soc_comp_footage/12.10.2017/e1/Multi_12.10.17_e1_second_cut.mp4	1200.070	29.97	6	digging	Maintenance			START
754.605	D:/Soc_comp_footage/12.10.2017/e1/Multi_12.10.17_e1_second_cut.mp4	1200.070	29.97	1	digging	Maintenance			START
756.015	D:/Soc_comp_footage/12.10.2017/e1/Multi_12.10.17_e1_second_cut.mp4	1200.070	29.97	6	shell	Maintenance			STOP
756.516	D:/Soc_comp_footage/12.10.2017/e1/Multi_12.10.17_e1_second_cut.mp4	1200.070	29.97	6	digging	Maintenance			STOP
756.858	D:/Soc_comp_footage/12.10.2017/e1/Multi_12.10.17_e1_second_cut.mp4	1200.070	29.97	1	digging	Maintenance			STOP
756.924	D:/Soc_comp_footage/12.10.2017/e1/Multi_12.10.17_e1_second_cut.mp4	1200.070	29.97	4	digging	Maintenance			STOP
757.854	D:/Soc_comp_footage/12.10.2017/e1/Multi_12.10.17_e1_second_cut.mp4	1200.070	29.97	6	shell	Maintenance			START
758.103	D:/Soc_comp_footage/12.10.2017/e1/Multi_12.10.17_e1_second_cut.mp4	1200.070	29.97	2	shell	Maintenance			STOP
758.111	D:/Soc_comp_footage/12.10.2017/e1/Multi_12.10.17_e1_second_cut.mp4	1200.070	29.97	3	shell	Maintenance			STOP
759.353	D:/Soc_comp_footage/12.10.2017/e1/Multi_12.10.17_e1_second_cut.mp4	1200.070	29.97	4	digging	Maintenance			START
760.448	D:/Soc_comp_footage/12.10.2017/e1/Multi_12.10.17_e1_second_cut.mp4	1200.070	29.97	6	digging	Maintenance			START
761.444	D:/Soc_comp_footage/12.10.2017/e1/Multi_12.10.17_e1_second_cut.mp4	1200.070	29.97	2	shell	Maintenance			START
761.607	D:/Soc_comp_footage/12.10.2017/e1/Multi_12.10.17_e1_second_cut.mp4	1200.070	29.97	4	digging	Maintenance			STOP
761.693	D:/Soc_comp_footage/12.10.2017/e1/Multi_12.10.17_e1_second_cut.mp4	1200.070	29.97	6	shell	Maintenance			STOP
761.694	D:/Soc_comp_footage/12.10.2017/e1/Multi_12.10.17_e1_second_cut.mp4	1200.070	29.97	1	digging	Maintenance			START
762.194	D:/Soc_comp_footage/12.10.2017/e1/Multi_12.10.17_e1_second_cut.mp4	1200.070	29.97	6	digging	Maintenance			STOP
762.944	D:/Soc_comp_footage/12.10.2017/e1/Multi_12.10.17_e1_second_cut.mp4	1200.070	29.97	1	digging	Maintenance			STOP
764.444	D:/Soc_comp_footage/12.10.2017/e1/Multi_12.10.17_e1_second_cut.mp4	1200.070	29.97	6	digging	Maintenance			START
765.194	D:/Soc_comp_footage/12.10.2017/e1/Multi_12.10.17_e1_second_cut.mp4	1200.070	29.97	2	shell	Maintenance			STOP
765.444	D:/Soc_comp_footage/12.10.2017/e1/Multi_12.10.17_e1_second_cut.mp4	1200.070	29.97	6	digging	Maintenance			STOP
766.946	D:/Soc_comp_footage/12.10.2017/e1/Multi_12.10.17_e1_second_cut.mp4	1200.070	29.97	1	digging	Maintenance			START
768.444	D:/Soc_comp_footage/12.10.2017/e1/Multi_12.10.17_e1_second_cut.mp4	1200.070	29.97	2	shell	Maintenance			START
768.445	D:/Soc_comp_footage/12.10.2017/e1/Multi_12.10.17_e1_second_cut.mp4	1200.070	29.97	5	shell	Maintenance			START
769.036	D:/Soc_comp_footage/12.10.2017/e1/Multi_12.10.17_e1_second_cut.mp4	1200.070	29.97	3	shell	Maintenance			START
769.194	D:/Soc_comp_footage/12.10.2017/e1/Multi_12.10.17_e1_second_cut.mp4	1200.070	29.97	1	digging	Maintenance			STOP
769.535	D:/Soc_comp_footage/12.10.2017/e1/Multi_12.10.17_e1_second_cut.mp4	1200.070	29.97	2	shell	Maintenance			STOP
770.538	D:/Soc_comp_footage/12.10.2017/e1/Multi_12.10.17_e1_second_cut.mp4	1200.070	29.97	6	shell	Maintenance			START
772.785	D:/Soc_comp_footage/12.10.2017/e1/Multi_12.10.17_e1_second_cut.mp4	1200.070	29.97	1	digging	Maintenance			START
774.286	D:/Soc_comp_footage/12.10.2017/e1/Multi_12.10.17_e1_second_cut.mp4	1200.070	29.97	1	digging	Maintenance			STOP
774.787	D:/Soc_comp_footage/12.10.2017/e1/Multi_12.10.17_e1_second_cut.mp4	1200.070	29.97	6	digging	Maintenance			START
775.786	D:/Soc_comp_footage/12.10.2017/e1/Multi_12.10.17_e1_second_cut.mp4	1200.070	29.97	2	shell	Maintenance			START
776.377	D:/Soc_comp_footage/12.10.2017/e1/Multi_12.10.17_e1_second_cut.mp4	1200.070	29.97	6	shell	Maintenance			STOP
777.128	D:/Soc_comp_footage/12.10.2017/e1/Multi_12.10.17_e1_second_cut.mp4	1200.070	29.97	6	digging	Maintenance			STOP
777.878	D:/Soc_comp_footage/12.10.2017/e1/Multi_12.10.17_e1_second_cut.mp4	1200.070	29.97	4	digging	Maintenance			START
777.878	D:/Soc_comp_footage/12.10.2017/e1/Multi_12.10.17_e1_second_cut.mp4	1200.070	29.97	5	shell	Maintenance			STOP
778.128	D:/Soc_comp_footage/12.10.2017/e1/Multi_12.10.17_e1_second_cut.mp4	1200.070	29.97	6	shell	Maintenance			START
779.127	D:/Soc_comp_footage/12.10.2017/e1/Multi_12.10.17_e1_second_cut.mp4	1200.070	29.97	6	digging	Maintenance			START
780.128	D:/Soc_comp_footage/12.10.2017/e1/Multi_12.10.17_e1_second_cut.mp4	1200.070	29.97	4	digging	Maintenance			STOP
780.400	D:/Soc_comp_footage/12.10.2017/e1/Multi_12.10.17_e1_second_cut.mp4	1200.070	29.97	6	shell	Maintenance			STOP
781.378	D:/Soc_comp_footage/12.10.2017/e1/Multi_12.10.17_e1_second_cut.mp4	1200.070	29.97	6	digging	Maintenance			STOP
782.378	D:/Soc_comp_footage/12.10.2017/e1/Multi_12.10.17_e1_second_cut.mp4	1200.070	29.97	2	digging	Maintenance			START
782.378	D:/Soc_comp_footage/12.10.2017/e1/Multi_12.10.17_e1_second_cut.mp4	1200.070	29.97	6	digging	Maintenance			START
783.128	D:/Soc_comp_footage/12.10.2017/e1/Multi_12.10.17_e1_second_cut.mp4	1200.070	29.97	6	digging	Maintenance			STOP
783.377	D:/Soc_comp_footage/12.10.2017/e1/Multi_12.10.17_e1_second_cut.mp4	1200.070	29.97	2	shell	Maintenance			STOP
783.379	D:/Soc_comp_footage/12.10.2017/e1/Multi_12.10.17_e1_second_cut.mp4	1200.070	29.97	4	shell	Maintenance			START
783.879	D:/Soc_comp_footage/12.10.2017/e1/Multi_12.10.17_e1_second_cut.mp4	1200.070	29.97	4	digging	Maintenance			START
784.378	D:/Soc_comp_footage/12.10.2017/e1/Multi_12.10.17_e1_second_cut.mp4	1200.070	29.97	4	shell	Maintenance			STOP
784.628	D:/Soc_comp_footage/12.10.2017/e1/Multi_12.10.17_e1_second_cut.mp4	1200.070	29.97	2	digging	Maintenance			STOP
785.627	D:/Soc_comp_footage/12.10.2017/e1/Multi_12.10.17_e1_second_cut.mp4	1200.070	29.97	6	shell	Maintenance			START
785.719	D:/Soc_comp_footage/12.10.2017/e1/Multi_12.10.17_e1_second_cut.mp4	1200.070	29.97	4	digging	Maintenance			STOP
786.385	D:/Soc_comp_footage/12.10.2017/e1/Multi_12.10.17_e1_second_cut.mp4	1200.070	29.97	5	shell	Maintenance			START
786.719	D:/Soc_comp_footage/12.10.2017/e1/Multi_12.10.17_e1_second_cut.mp4	1200.070	29.97	1	digging	Maintenance			START
787.219	D:/Soc_comp_footage/12.10.2017/e1/Multi_12.10.17_e1_second_cut.mp4	1200.070	29.97	4	digging	Maintenance			START
788.224	D:/Soc_comp_footage/12.10.2017/e1/Multi_12.10.17_e1_second_cut.mp4	1200.070	29.97	5	shell	Maintenance			STOP
788.473	D:/Soc_comp_footage/12.10.2017/e1/Multi_12.10.17_e1_second_cut.mp4	1200.070	29.97	1	digging	Maintenance			STOP
789.225	D:/Soc_comp_footage/12.10.2017/e1/Multi_12.10.17_e1_second_cut.mp4	1200.070	29.97	4	digging	Maintenance			STOP
791.219	D:/Soc_comp_footage/12.10.2017/e1/Multi_12.10.17_e1_second_cut.mp4	1200.070	29.97	4	digging	Maintenance			START
792.219	D:/Soc_comp_footage/12.10.2017/e1/Multi_12.10.17_e1_second_cut.mp4	1200.070	29.97	3	shell	Maintenance			STOP
793.723	D:/Soc_comp_footage/12.10.2017/e1/Multi_12.10.17_e1_second_cut.mp4	1200.070	29.97	4	digging	Maintenance			STOP
793.969	D:/Soc_comp_footage/12.10.2017/e1/Multi_12.10.17_e1_second_cut.mp4	1200.070	29.97	1	digging	Maintenance			START
795.311	D:/Soc_comp_footage/12.10.2017/e1/Multi_12.10.17_e1_second_cut.mp4	1200.070	29.97	1	operculum spread	Restrained aggression	conspecific 1		START
795.562	D:/Soc_comp_footage/12.10.2017/e1/Multi_12.10.17_e1_second_cut.mp4	1200.070	29.97	1	digging	Maintenance			STOP
795.810	D:/Soc_comp_footage/12.10.2017/e1/Multi_12.10.17_e1_second_cut.mp4	1200.070	29.97	1	operculum spread	Restrained aggression	conspecific 1		STOP
795.811	D:/Soc_comp_footage/12.10.2017/e1/Multi_12.10.17_e1_second_cut.mp4	1200.070	29.97	4	digging	Maintenance			START
796.561	D:/Soc_comp_footage/12.10.2017/e1/Multi_12.10.17_e1_second_cut.mp4	1200.070	29.97	3	shell	Maintenance			START
797.063	D:/Soc_comp_footage/12.10.2017/e1/Multi_12.10.17_e1_second_cut.mp4	1200.070	29.97	2	shell	Maintenance			START
797.570	D:/Soc_comp_footage/12.10.2017/e1/Multi_12.10.17_e1_second_cut.mp4	1200.070	29.97	6	ramming	Overt aggression	conspecific 1		START
797.570	D:/Soc_comp_footage/12.10.2017/e1/Multi_12.10.17_e1_second_cut.mp4	1200.070	29.97	6	shell	Maintenance			STOP
798.064	D:/Soc_comp_footage/12.10.2017/e1/Multi_12.10.17_e1_second_cut.mp4	1200.070	29.97	4	digging	Maintenance			STOP
798.312	D:/Soc_comp_footage/12.10.2017/e1/Multi_12.10.17_e1_second_cut.mp4	1200.070	29.97	6	ramming	Overt aggression	conspecific 1		STOP
798.810	D:/Soc_comp_footage/12.10.2017/e1/Multi_12.10.17_e1_second_cut.mp4	1200.070	29.97	2	digging	Maintenance			START
799.311	D:/Soc_comp_footage/12.10.2017/e1/Multi_12.10.17_e1_second_cut.mp4	1200.070	29.97	2	shell	Maintenance			STOP
800.562	D:/Soc_comp_footage/12.10.2017/e1/Multi_12.10.17_e1_second_cut.mp4	1200.070	29.97	2	digging	Maintenance			STOP
801.562	D:/Soc_comp_footage/12.10.2017/e1/Multi_12.10.17_e1_second_cut.mp4	1200.070	29.97	1	digging	Maintenance			START
801.653	D:/Soc_comp_footage/12.10.2017/e1/Multi_12.10.17_e1_second_cut.mp4	1200.070	29.97	5	S-bend	Restrained aggression	3		START
802.061	D:/Soc_comp_footage/12.10.2017/e1/Multi_12.10.17_e1_second_cut.mp4	1200.070	29.97	6	shell	Maintenance			START
802.567	D:/Soc_comp_footage/12.10.2017/e1/Multi_12.10.17_e1_second_cut.mp4	1200.070	29.97	3	shell	Maintenance			STOP
803.153	D:/Soc_comp_footage/12.10.2017/e1/Multi_12.10.17_e1_second_cut.mp4	1200.070	29.97	1	digging	Maintenance			STOP
803.654	D:/Soc_comp_footage/12.10.2017/e1/Multi_12.10.17_e1_second_cut.mp4	1200.070	29.97	4	carrying	Maintenance			START
804.153	D:/Soc_comp_footage/12.10.2017/e1/Multi_12.10.17_e1_second_cut.mp4	1200.070	29.97	5	S-bend	Restrained aggression	3		STOP
804.154	D:/Soc_comp_footage/12.10.2017/e1/Multi_12.10.17_e1_second_cut.mp4	1200.070	29.97	4	carrying	Maintenance			STOP
805.905	D:/Soc_comp_footage/12.10.2017/e1/Multi_12.10.17_e1_second_cut.mp4	1200.070	29.97	1	digging	Maintenance			START
806.403	D:/Soc_comp_footage/12.10.2017/e1/Multi_12.10.17_e1_second_cut.mp4	1200.070	29.97	5	shell	Maintenance			START
806.902	D:/Soc_comp_footage/12.10.2017/e1/Multi_12.10.17_e1_second_cut.mp4	1200.070	29.97	6	digging	Maintenance			START
808.156	D:/Soc_comp_footage/12.10.2017/e1/Multi_12.10.17_e1_second_cut.mp4	1200.070	29.97	6	shell	Maintenance			STOP
808.656	D:/Soc_comp_footage/12.10.2017/e1/Multi_12.10.17_e1_second_cut.mp4	1200.070	29.97	6	digging	Maintenance			STOP
809.153	D:/Soc_comp_footage/12.10.2017/e1/Multi_12.10.17_e1_second_cut.mp4	1200.070	29.97	5	digging	Maintenance			START
809.402	D:/Soc_comp_footage/12.10.2017/e1/Multi_12.10.17_e1_second_cut.mp4	1200.070	29.97	1	digging	Maintenance			STOP
810.153	D:/Soc_comp_footage/12.10.2017/e1/Multi_12.10.17_e1_second_cut.mp4	1200.070	29.97	5	digging	Maintenance			STOP
810.745	D:/Soc_comp_footage/12.10.2017/e1/Multi_12.10.17_e1_second_cut.mp4	1200.070	29.97	5	shell	Maintenance			STOP
811.495	D:/Soc_comp_footage/12.10.2017/e1/Multi_12.10.17_e1_second_cut.mp4	1200.070	29.97	6	shell	Maintenance			START
811.496	D:/Soc_comp_footage/12.10.2017/e1/Multi_12.10.17_e1_second_cut.mp4	1200.070	29.97	2	shell	Maintenance			START
814.242	D:/Soc_comp_footage/12.10.2017/e1/Multi_12.10.17_e1_second_cut.mp4	1200.070	29.97	6	carrying	Maintenance			START
815.248	D:/Soc_comp_footage/12.10.2017/e1/Multi_12.10.17_e1_second_cut.mp4	1200.070	29.97	6	shell	Maintenance			STOP
815.999	D:/Soc_comp_footage/12.10.2017/e1/Multi_12.10.17_e1_second_cut.mp4	1200.070	29.97	6	carrying	Maintenance			STOP
817.243	D:/Soc_comp_footage/12.10.2017/e1/Multi_12.10.17_e1_second_cut.mp4	1200.070	29.97	6	shell	Maintenance			START
817.994	D:/Soc_comp_footage/12.10.2017/e1/Multi_12.10.17_e1_second_cut.mp4	1200.070	29.97	1	digging	Maintenance			START
818.099	D:/Soc_comp_footage/12.10.2017/e1/Multi_12.10.17_e1_second_cut.mp4	1200.070	29.97	3	shell	Maintenance			START
818.586	D:/Soc_comp_footage/12.10.2017/e1/Multi_12.10.17_e1_second_cut.mp4	1200.070	29.97	1	digging	Maintenance			STOP
820.085	D:/Soc_comp_footage/12.10.2017/e1/Multi_12.10.17_e1_second_cut.mp4	1200.070	29.97	3	shell	Maintenance			STOP
820.337	D:/Soc_comp_footage/12.10.2017/e1/Multi_12.10.17_e1_second_cut.mp4	1200.070	29.97	6	digging	Maintenance			START
821.749	D:/Soc_comp_footage/12.10.2017/e1/Multi_12.10.17_e1_second_cut.mp4	1200.070	29.97	6	shell	Maintenance			STOP
822.086	D:/Soc_comp_footage/12.10.2017/e1/Multi_12.10.17_e1_second_cut.mp4	1200.070	29.97	1	S-bend	Restrained aggression	conspecific 3	unsure; looks more like "C-Bend" than S-Bend!	START
822.337	D:/Soc_comp_footage/12.10.2017/e1/Multi_12.10.17_e1_second_cut.mp4	1200.070	29.97	2	digging	Maintenance			START
822.337	D:/Soc_comp_footage/12.10.2017/e1/Multi_12.10.17_e1_second_cut.mp4	1200.070	29.97	6	digging	Maintenance			STOP
823.085	D:/Soc_comp_footage/12.10.2017/e1/Multi_12.10.17_e1_second_cut.mp4	1200.070	29.97	1	S-bend	Restrained aggression	conspecific 3	unsure; looks more like "C-Bend" than S-Bend!	STOP
823.085	D:/Soc_comp_footage/12.10.2017/e1/Multi_12.10.17_e1_second_cut.mp4	1200.070	29.97	1	operculum spread	Restrained aggression	conspecific 3		START
823.085	D:/Soc_comp_footage/12.10.2017/e1/Multi_12.10.17_e1_second_cut.mp4	1200.070	29.97	6	shell	Maintenance			START
824.590	D:/Soc_comp_footage/12.10.2017/e1/Multi_12.10.17_e1_second_cut.mp4	1200.070	29.97	2	shell	Maintenance			STOP
824.836	D:/Soc_comp_footage/12.10.2017/e1/Multi_12.10.17_e1_second_cut.mp4	1200.070	29.97	1	operculum spread	Restrained aggression	conspecific 3		STOP
825.086	D:/Soc_comp_footage/12.10.2017/e1/Multi_12.10.17_e1_second_cut.mp4	1200.070	29.97	1	operculum spread	Restrained aggression	conspecific 3		START
825.086	D:/Soc_comp_footage/12.10.2017/e1/Multi_12.10.17_e1_second_cut.mp4	1200.070	29.97	2	digging	Maintenance			STOP
825.926	D:/Soc_comp_footage/12.10.2017/e1/Multi_12.10.17_e1_second_cut.mp4	1200.070	29.97	1	operculum spread	Restrained aggression	conspecific 3		STOP
825.926	D:/Soc_comp_footage/12.10.2017/e1/Multi_12.10.17_e1_second_cut.mp4	1200.070	29.97	1	ramming	Overt aggression	conspecific 3		START
826.086	D:/Soc_comp_footage/12.10.2017/e1/Multi_12.10.17_e1_second_cut.mp4	1200.070	29.97	6	carrying	Maintenance			START
826.429	D:/Soc_comp_footage/12.10.2017/e1/Multi_12.10.17_e1_second_cut.mp4	1200.070	29.97	1	ramming	Overt aggression	conspecific 3		STOP
827.183	D:/Soc_comp_footage/12.10.2017/e1/Multi_12.10.17_e1_second_cut.mp4	1200.070	29.97	6	shell	Maintenance			STOP
827.932	D:/Soc_comp_footage/12.10.2017/e1/Multi_12.10.17_e1_second_cut.mp4	1200.070	29.97	6	carrying	Maintenance			STOP
829.933	D:/Soc_comp_footage/12.10.2017/e1/Multi_12.10.17_e1_second_cut.mp4	1200.070	29.97	6	shell	Maintenance			START
831.929	D:/Soc_comp_footage/12.10.2017/e1/Multi_12.10.17_e1_second_cut.mp4	1200.070	29.97	3	shell	Maintenance			START
831.933	D:/Soc_comp_footage/12.10.2017/e1/Multi_12.10.17_e1_second_cut.mp4	1200.070	29.97	2	digging	Maintenance			START
832.178	D:/Soc_comp_footage/12.10.2017/e1/Multi_12.10.17_e1_second_cut.mp4	1200.070	29.97	3	digging	Maintenance			START
832.179	D:/Soc_comp_footage/12.10.2017/e1/Multi_12.10.17_e1_second_cut.mp4	1200.070	29.97	4	digging	Maintenance			START
832.470	D:/Soc_comp_footage/12.10.2017/e1/Multi_12.10.17_e1_second_cut.mp4	1200.070	29.97	6	carrying	Maintenance			START
832.678	D:/Soc_comp_footage/12.10.2017/e1/Multi_12.10.17_e1_second_cut.mp4	1200.070	29.97	1	carrying	Maintenance			START
832.930	D:/Soc_comp_footage/12.10.2017/e1/Multi_12.10.17_e1_second_cut.mp4	1200.070	29.97	3	shell	Maintenance			STOP
833.431	D:/Soc_comp_footage/12.10.2017/e1/Multi_12.10.17_e1_second_cut.mp4	1200.070	29.97	2	digging	Maintenance			STOP
833.433	D:/Soc_comp_footage/12.10.2017/e1/Multi_12.10.17_e1_second_cut.mp4	1200.070	29.97	6	shell	Maintenance			STOP
833.678	D:/Soc_comp_footage/12.10.2017/e1/Multi_12.10.17_e1_second_cut.mp4	1200.070	29.97	6	carrying	Maintenance			STOP
833.933	D:/Soc_comp_footage/12.10.2017/e1/Multi_12.10.17_e1_second_cut.mp4	1200.070	29.97	1	carrying	Maintenance			STOP
834.518	D:/Soc_comp_footage/12.10.2017/e1/Multi_12.10.17_e1_second_cut.mp4	1200.070	29.97	4	digging	Maintenance			STOP
834.930	D:/Soc_comp_footage/12.10.2017/e1/Multi_12.10.17_e1_second_cut.mp4	1200.070	29.97	3	digging	Maintenance			STOP
835.520	D:/Soc_comp_footage/12.10.2017/e1/Multi_12.10.17_e1_second_cut.mp4	1200.070	29.97	4	digging	Maintenance			START
835.934	D:/Soc_comp_footage/12.10.2017/e1/Multi_12.10.17_e1_second_cut.mp4	1200.070	29.97	2	shell	Maintenance			START
836.350	D:/Soc_comp_footage/12.10.2017/e1/Multi_12.10.17_e1_second_cut.mp4	1200.070	29.97	6	shell	Maintenance			START
836.522	D:/Soc_comp_footage/12.10.2017/e1/Multi_12.10.17_e1_second_cut.mp4	1200.070	29.97	2	digging	Maintenance			START
836.934	D:/Soc_comp_footage/12.10.2017/e1/Multi_12.10.17_e1_second_cut.mp4	1200.070	29.97	2	shell	Maintenance			STOP
837.769	D:/Soc_comp_footage/12.10.2017/e1/Multi_12.10.17_e1_second_cut.mp4	1200.070	29.97	4	digging	Maintenance			STOP
838.933	D:/Soc_comp_footage/12.10.2017/e1/Multi_12.10.17_e1_second_cut.mp4	1200.070	29.97	3	shell	Maintenance			START
839.521	D:/Soc_comp_footage/12.10.2017/e1/Multi_12.10.17_e1_second_cut.mp4	1200.070	29.97	2	digging	Maintenance			STOP
840.269	D:/Soc_comp_footage/12.10.2017/e1/Multi_12.10.17_e1_second_cut.mp4	1200.070	29.97	3	shell	Maintenance			STOP
844.275	D:/Soc_comp_footage/12.10.2017/e1/Multi_12.10.17_e1_second_cut.mp4	1200.070	29.97	4	digging	Maintenance			START
844.862	D:/Soc_comp_footage/12.10.2017/e1/Multi_12.10.17_e1_second_cut.mp4	1200.070	29.97	3	digging	Maintenance			START
846.524	D:/Soc_comp_footage/12.10.2017/e1/Multi_12.10.17_e1_second_cut.mp4	1200.070	29.97	4	digging	Maintenance			STOP
849.270	D:/Soc_comp_footage/12.10.2017/e1/Multi_12.10.17_e1_second_cut.mp4	1200.070	29.97	2	shell	Maintenance			START
849.360	D:/Soc_comp_footage/12.10.2017/e1/Multi_12.10.17_e1_second_cut.mp4	1200.070	29.97	4	shell	Maintenance			START
849.362	D:/Soc_comp_footage/12.10.2017/e1/Multi_12.10.17_e1_second_cut.mp4	1200.070	29.97	4	driving	Maintenance			START
849.864	D:/Soc_comp_footage/12.10.2017/e1/Multi_12.10.17_e1_second_cut.mp4	1200.070	29.97	2	digging	Maintenance			START
850.500	D:/Soc_comp_footage/12.10.2017/e1/Multi_12.10.17_e1_second_cut.mp4	1200.070	29.97	2	shell	Maintenance			STOP
850.613	D:/Soc_comp_footage/12.10.2017/e1/Multi_12.10.17_e1_second_cut.mp4	1200.070	29.97	3	digging	Maintenance			STOP
851.111	D:/Soc_comp_footage/12.10.2017/e1/Multi_12.10.17_e1_second_cut.mp4	1200.070	29.97	4	driving	Maintenance			STOP
852.364	D:/Soc_comp_footage/12.10.2017/e1/Multi_12.10.17_e1_second_cut.mp4	1200.070	29.97	2	digging	Maintenance			STOP
853.458	D:/Soc_comp_footage/12.10.2017/e1/Multi_12.10.17_e1_second_cut.mp4	1200.070	29.97	4	shell	Maintenance			STOP
855.709	D:/Soc_comp_footage/12.10.2017/e1/Multi_12.10.17_e1_second_cut.mp4	1200.070	29.97	2	operculum spread	Restrained aggression	4		START
856.203	D:/Soc_comp_footage/12.10.2017/e1/Multi_12.10.17_e1_second_cut.mp4	1200.070	29.97	4	S-bend	Restrained aggression	2		START
856.704	D:/Soc_comp_footage/12.10.2017/e1/Multi_12.10.17_e1_second_cut.mp4	1200.070	29.97	2	operculum spread	Restrained aggression	4		STOP
856.954	D:/Soc_comp_footage/12.10.2017/e1/Multi_12.10.17_e1_second_cut.mp4	1200.070	29.97	4	S-bend	Restrained aggression	2		STOP
856.955	D:/Soc_comp_footage/12.10.2017/e1/Multi_12.10.17_e1_second_cut.mp4	1200.070	29.97	4	operculum spread	Restrained aggression	2		START
857.702	D:/Soc_comp_footage/12.10.2017/e1/Multi_12.10.17_e1_second_cut.mp4	1200.070	29.97	4	operculum spread	Restrained aggression	2		STOP
857.954	D:/Soc_comp_footage/12.10.2017/e1/Multi_12.10.17_e1_second_cut.mp4	1200.070	29.97	2	operculum spread	Restrained aggression	4		START
858.454	D:/Soc_comp_footage/12.10.2017/e1/Multi_12.10.17_e1_second_cut.mp4	1200.070	29.97	4	fin spread	Restrained aggression	2	unsure; only head down visible!	START
858.954	D:/Soc_comp_footage/12.10.2017/e1/Multi_12.10.17_e1_second_cut.mp4	1200.070	29.97	4	fin spread	Restrained aggression	2	unsure; only head down visible!	STOP
858.960	D:/Soc_comp_footage/12.10.2017/e1/Multi_12.10.17_e1_second_cut.mp4	1200.070	29.97	2	operculum spread	Restrained aggression	4		STOP
870.637	D:/Soc_comp_footage/12.10.2017/e1/Multi_12.10.17_e1_second_cut.mp4	1200.070	29.97	6	digging	Maintenance			START
872.138	D:/Soc_comp_footage/12.10.2017/e1/Multi_12.10.17_e1_second_cut.mp4	1200.070	29.97	2	shell	Maintenance			START
872.386	D:/Soc_comp_footage/12.10.2017/e1/Multi_12.10.17_e1_second_cut.mp4	1200.070	29.97	6	shell	Maintenance			STOP
872.885	D:/Soc_comp_footage/12.10.2017/e1/Multi_12.10.17_e1_second_cut.mp4	1200.070	29.97	6	digging	Maintenance			STOP
876.137	D:/Soc_comp_footage/12.10.2017/e1/Multi_12.10.17_e1_second_cut.mp4	1200.070	29.97	6	shell	Maintenance			START
880.528	D:/Soc_comp_footage/12.10.2017/e1/Multi_12.10.17_e1_second_cut.mp4	1200.070	29.97	6	digging	Maintenance			START
881.641	D:/Soc_comp_footage/12.10.2017/e1/Multi_12.10.17_e1_second_cut.mp4	1200.070	29.97	2	shell	Maintenance			STOP
882.642	D:/Soc_comp_footage/12.10.2017/e1/Multi_12.10.17_e1_second_cut.mp4	1200.070	29.97	6	shell	Maintenance			STOP
882.979	D:/Soc_comp_footage/12.10.2017/e1/Multi_12.10.17_e1_second_cut.mp4	1200.070	29.97	6	digging	Maintenance			STOP
898.912	D:/Soc_comp_footage/12.10.2017/e1/Multi_12.10.17_e1_second_cut.mp4	1200.070	29.97	6	shell	Maintenance			START
904.503	D:/Soc_comp_footage/12.10.2017/e1/Multi_12.10.17_e1_second_cut.mp4	1200.070	29.97	6	shell	Maintenance			STOP
911.596	D:/Soc_comp_footage/12.10.2017/e1/Multi_12.10.17_e1_second_cut.mp4	1200.070	29.97	5	shell escape	Escape	None		START
937.368	D:/Soc_comp_footage/12.10.2017/e1/Multi_12.10.17_e1_second_cut.mp4	1200.070	29.97	5	shell escape	Escape	None		STOP
937.618	D:/Soc_comp_footage/12.10.2017/e1/Multi_12.10.17_e1_second_cut.mp4	1200.070	29.97	6	shell escape	Escape	None		START
940.120	D:/Soc_comp_footage/12.10.2017/e1/Multi_12.10.17_e1_second_cut.mp4	1200.070	29.97	2	shell	Maintenance			START
945.869	D:/Soc_comp_footage/12.10.2017/e1/Multi_12.10.17_e1_second_cut.mp4	1200.070	29.97	2	shell	Maintenance			STOP
946.373	D:/Soc_comp_footage/12.10.2017/e1/Multi_12.10.17_e1_second_cut.mp4	1200.070	29.97	6	shell escape	Escape	None		STOP
951.211	D:/Soc_comp_footage/12.10.2017/e1/Multi_12.10.17_e1_second_cut.mp4	1200.070	29.97	3	S-bend	Restrained aggression	6		START
952.555	D:/Soc_comp_footage/12.10.2017/e1/Multi_12.10.17_e1_second_cut.mp4	1200.070	29.97	3	S-bend	Restrained aggression	6		STOP
984.578	D:/Soc_comp_footage/12.10.2017/e1/Multi_12.10.17_e1_second_cut.mp4	1200.070	29.97	3	shell	Maintenance			START
987.834	D:/Soc_comp_footage/12.10.2017/e1/Multi_12.10.17_e1_second_cut.mp4	1200.070	29.97	3	shell	Maintenance			STOP
999.763	D:/Soc_comp_footage/12.10.2017/e1/Multi_12.10.17_e1_second_cut.mp4	1200.070	29.97	6	shell	Maintenance			START
1001.763	D:/Soc_comp_footage/12.10.2017/e1/Multi_12.10.17_e1_second_cut.mp4	1200.070	29.97	3	digging	Maintenance			START
1001.854	D:/Soc_comp_footage/12.10.2017/e1/Multi_12.10.17_e1_second_cut.mp4	1200.070	29.97	5	shell escape	Escape	None		START
1002.511	D:/Soc_comp_footage/12.10.2017/e1/Multi_12.10.17_e1_second_cut.mp4	1200.070	29.97	4	shell escape	Escape	None		START
1003.103	D:/Soc_comp_footage/12.10.2017/e1/Multi_12.10.17_e1_second_cut.mp4	1200.070	29.97	3	digging	Maintenance			STOP
1003.103	D:/Soc_comp_footage/12.10.2017/e1/Multi_12.10.17_e1_second_cut.mp4	1200.070	29.97	4	shell escape	Escape	None		STOP
1004.853	D:/Soc_comp_footage/12.10.2017/e1/Multi_12.10.17_e1_second_cut.mp4	1200.070	29.97	4	head jolting	Restrained aggression	None		START
1005.102	D:/Soc_comp_footage/12.10.2017/e1/Multi_12.10.17_e1_second_cut.mp4	1200.070	29.97	4	head jolting	Restrained aggression	None		STOP
1010.102	D:/Soc_comp_footage/12.10.2017/e1/Multi_12.10.17_e1_second_cut.mp4	1200.070	29.97	5	shell escape	Escape	None		STOP
1010.851	D:/Soc_comp_footage/12.10.2017/e1/Multi_12.10.17_e1_second_cut.mp4	1200.070	29.97	4	carrying	Maintenance			START
1012.194	D:/Soc_comp_footage/12.10.2017/e1/Multi_12.10.17_e1_second_cut.mp4	1200.070	29.97	4	carrying	Maintenance			STOP
1020.036	D:/Soc_comp_footage/12.10.2017/e1/Multi_12.10.17_e1_second_cut.mp4	1200.070	29.97	1	digging	Maintenance			START
1022.537	D:/Soc_comp_footage/12.10.2017/e1/Multi_12.10.17_e1_second_cut.mp4	1200.070	29.97	1	digging	Maintenance			STOP
1025.450	D:/Soc_comp_footage/12.10.2017/e1/Multi_12.10.17_e1_second_cut.mp4	1200.070	29.97	4	digging	Maintenance			START
1027.627	D:/Soc_comp_footage/12.10.2017/e1/Multi_12.10.17_e1_second_cut.mp4	1200.070	29.97	1	digging	Maintenance			START
1027.785	D:/Soc_comp_footage/12.10.2017/e1/Multi_12.10.17_e1_second_cut.mp4	1200.070	29.97	4	digging	Maintenance			STOP
1029.793	D:/Soc_comp_footage/12.10.2017/e1/Multi_12.10.17_e1_second_cut.mp4	1200.070	29.97	1	digging	Maintenance			STOP
1030.377	D:/Soc_comp_footage/12.10.2017/e1/Multi_12.10.17_e1_second_cut.mp4	1200.070	29.97	2	operculum spread	Restrained aggression	4		START
1030.628	D:/Soc_comp_footage/12.10.2017/e1/Multi_12.10.17_e1_second_cut.mp4	1200.070	29.97	4	fin spread	Restrained aggression	2	unsure; only head down visible!	START
1031.379	D:/Soc_comp_footage/12.10.2017/e1/Multi_12.10.17_e1_second_cut.mp4	1200.070	29.97	2	operculum spread	Restrained aggression	4		STOP
1031.629	D:/Soc_comp_footage/12.10.2017/e1/Multi_12.10.17_e1_second_cut.mp4	1200.070	29.97	6	digging	Maintenance			START
1031.878	D:/Soc_comp_footage/12.10.2017/e1/Multi_12.10.17_e1_second_cut.mp4	1200.070	29.97	4	fin spread	Restrained aggression	2	unsure; only head down visible!	STOP
1033.629	D:/Soc_comp_footage/12.10.2017/e1/Multi_12.10.17_e1_second_cut.mp4	1200.070	29.97	6	digging	Maintenance			STOP
1033.630	D:/Soc_comp_footage/12.10.2017/e1/Multi_12.10.17_e1_second_cut.mp4	1200.070	29.97	6	shell	Maintenance			STOP
1033.884	D:/Soc_comp_footage/12.10.2017/e1/Multi_12.10.17_e1_second_cut.mp4	1200.070	29.97	5	shell escape	Escape	None		START
1034.127	D:/Soc_comp_footage/12.10.2017/e1/Multi_12.10.17_e1_second_cut.mp4	1200.070	29.97	6	shell escape	Escape	None		START
1034.634	D:/Soc_comp_footage/12.10.2017/e1/Multi_12.10.17_e1_second_cut.mp4	1200.070	29.97	2	shell escape	Escape	None		START
1049.561	D:/Soc_comp_footage/12.10.2017/e1/Multi_12.10.17_e1_second_cut.mp4	1200.070	29.97	3	S-bend	Restrained aggression	None	unsure who this is directed to! Looks more like "C-Bend" than S-Bend	START
1052.135	D:/Soc_comp_footage/12.10.2017/e1/Multi_12.10.17_e1_second_cut.mp4	1200.070	29.97	2	shell escape	Escape	None		STOP
1053.311	D:/Soc_comp_footage/12.10.2017/e1/Multi_12.10.17_e1_second_cut.mp4	1200.070	29.97	3	S-bend	Restrained aggression	None	unsure who this is directed to! Looks more like "C-Bend" than S-Bend	STOP
1061.654	D:/Soc_comp_footage/12.10.2017/e1/Multi_12.10.17_e1_second_cut.mp4	1200.070	29.97	3	S-bend	Restrained aggression	None		START
1066.382	D:/Soc_comp_footage/12.10.2017/e1/Multi_12.10.17_e1_second_cut.mp4	1200.070	29.97	5	shell escape	Escape	None	unsure; very subtle; not sure who this is directed to!	STOP
1069.800	D:/Soc_comp_footage/12.10.2017/e1/Multi_12.10.17_e1_second_cut.mp4	1200.070	29.97	2	shell escape	Escape	None		START
1069.800	D:/Soc_comp_footage/12.10.2017/e1/Multi_12.10.17_e1_second_cut.mp4	1200.070	29.97	5	shell escape	Escape	None		START
1069.836	D:/Soc_comp_footage/12.10.2017/e1/Multi_12.10.17_e1_second_cut.mp4	1200.070	29.97	3	S-bend	Restrained aggression	None	unsure; very subtle; not sure who this is directed to!	STOP
1069.836	D:/Soc_comp_footage/12.10.2017/e1/Multi_12.10.17_e1_second_cut.mp4	1200.070	29.97	3	shell escape	Escape	None		START
1085.084	D:/Soc_comp_footage/12.10.2017/e1/Multi_12.10.17_e1_second_cut.mp4	1200.070	29.97	3	shell escape	Escape	None		STOP
1101.610	D:/Soc_comp_footage/12.10.2017/e1/Multi_12.10.17_e1_second_cut.mp4	1200.070	29.97	6	shell escape	Escape	None		STOP
1110.843	D:/Soc_comp_footage/12.10.2017/e1/Multi_12.10.17_e1_second_cut.mp4	1200.070	29.97	2	shell escape	Escape	None		STOP
1121.842	D:/Soc_comp_footage/12.10.2017/e1/Multi_12.10.17_e1_second_cut.mp4	1200.070	29.97	5	shell escape	Escape	None		STOP
1126.636	D:/Soc_comp_footage/12.10.2017/e1/Multi_12.10.17_e1_second_cut.mp4	1200.070	29.97	4	S-bend	Restrained aggression	2	unsure; very subtle!	START
1128.227	D:/Soc_comp_footage/12.10.2017/e1/Multi_12.10.17_e1_second_cut.mp4	1200.070	29.97	4	S-bend	Restrained aggression	2	unsure; very subtle!	STOP
1151.660	D:/Soc_comp_footage/12.10.2017/e1/Multi_12.10.17_e1_second_cut.mp4	1200.070	29.97	5	shell escape	Escape	None		START
1155.918	D:/Soc_comp_footage/12.10.2017/e1/Multi_12.10.17_e1_second_cut.mp4	1200.070	29.97	5	shell escape	Escape	None		STOP
1191.620	D:/Soc_comp_footage/12.10.2017/e1/Multi_12.10.17_e1_second_cut.mp4	1200.070	29.97	4	operculum spread	Restrained aggression	2		START
1192.869	D:/Soc_comp_footage/12.10.2017/e1/Multi_12.10.17_e1_second_cut.mp4	1200.070	29.97	4	operculum spread	Restrained aggression	2		STOP
