# Supplementary material for: TIBA: A web application for the visual analysis of temporal occurrences, interactions, and transitions of animal behavior
Source: PLoS Comput Biol. 2024 Oct 25;20(10):e1012425. doi: 10.1371/journal.pcbi.1012425 (PMC11508483; doi:10.1371/journal.pcbi.1012425)
Supplement: S6 Dataset — (XLSX) [file pcbi.1012425.s006.xlsx]

## Sheet: Multi_12.10.17_h1_first
Observation id	Multi_12.10.17_h1_first
Media file(s)
Player #1	D:/Soc_comp_footage/12.10.2017/h1/Multi_12.10.17_h1_first_cut.mp4
Observation date	2019-03-07 18:10:25
Description
Time offset (s)	0.0
independent variables
variable	value
Time	Media file path	Total length	FPS	Subject	Behavior	Behavioral category	Modifier 1	Comment	Status
0.000	D:/Soc_comp_footage/12.10.2017/h1/Multi_12.10.17_h1_first_cut.mp4	1200.010	29.97	2	shell	Maintenance			START
0.000	D:/Soc_comp_footage/12.10.2017/h1/Multi_12.10.17_h1_first_cut.mp4	1200.010	29.97	5	shell	Maintenance			START
0.000	D:/Soc_comp_footage/12.10.2017/h1/Multi_12.10.17_h1_first_cut.mp4	1200.010	29.97	6	shell	Maintenance			START
0.000	D:/Soc_comp_footage/12.10.2017/h1/Multi_12.10.17_h1_first_cut.mp4	1200.010	29.97	7	shell	Maintenance			START
0.000	D:/Soc_comp_footage/12.10.2017/h1/Multi_12.10.17_h1_first_cut.mp4	1200.010	29.97	8	shell	Maintenance			START
0.000	D:/Soc_comp_footage/12.10.2017/h1/Multi_12.10.17_h1_first_cut.mp4	1200.010	29.97	9	shell	Maintenance			START
5.353	D:/Soc_comp_footage/12.10.2017/h1/Multi_12.10.17_h1_first_cut.mp4	1200.010	29.97	1	S-bend	Restrained aggression	cunningtoni		START
7.860	D:/Soc_comp_footage/12.10.2017/h1/Multi_12.10.17_h1_first_cut.mp4	1200.010	29.97		presence of Cun	Presence			START
12.444	D:/Soc_comp_footage/12.10.2017/h1/Multi_12.10.17_h1_first_cut.mp4	1200.010	29.97	1	S-bend	Restrained aggression	cunningtoni		STOP
12.607	D:/Soc_comp_footage/12.10.2017/h1/Multi_12.10.17_h1_first_cut.mp4	1200.010	29.97		presence of Cun	Presence			STOP
13.443	D:/Soc_comp_footage/12.10.2017/h1/Multi_12.10.17_h1_first_cut.mp4	1200.010	29.97		presence of Cun	Presence			START
14.443	D:/Soc_comp_footage/12.10.2017/h1/Multi_12.10.17_h1_first_cut.mp4	1200.010	29.97	1	shell escape	Escape	N. cunningtoni		START
19.443	D:/Soc_comp_footage/12.10.2017/h1/Multi_12.10.17_h1_first_cut.mp4	1200.010	29.97		presence of Cun	Presence			STOP
46.810	D:/Soc_comp_footage/12.10.2017/h1/Multi_12.10.17_h1_first_cut.mp4	1200.010	29.97		presence of Elo	Presence			START
48.811	D:/Soc_comp_footage/12.10.2017/h1/Multi_12.10.17_h1_first_cut.mp4	1200.010	29.97		presence of Elo	Presence			STOP
93.192	D:/Soc_comp_footage/12.10.2017/h1/Multi_12.10.17_h1_first_cut.mp4	1200.010	29.97	1	shell escape	Escape	N. cunningtoni		STOP
98.507	D:/Soc_comp_footage/12.10.2017/h1/Multi_12.10.17_h1_first_cut.mp4	1200.010	29.97	7	shell	Maintenance			STOP
110.442	D:/Soc_comp_footage/12.10.2017/h1/Multi_12.10.17_h1_first_cut.mp4	1200.010	29.97	1	shell	Maintenance			START
112.290	D:/Soc_comp_footage/12.10.2017/h1/Multi_12.10.17_h1_first_cut.mp4	1200.010	29.97	6	shell	Maintenance			STOP
114.795	D:/Soc_comp_footage/12.10.2017/h1/Multi_12.10.17_h1_first_cut.mp4	1200.010	29.97	1	shell	Maintenance			STOP
132.978	D:/Soc_comp_footage/12.10.2017/h1/Multi_12.10.17_h1_first_cut.mp4	1200.010	29.97	1	S-bend	Restrained aggression	elongatus		START
133.067	D:/Soc_comp_footage/12.10.2017/h1/Multi_12.10.17_h1_first_cut.mp4	1200.010	29.97	6	shell escape	Escape	L. elongatus		START
133.730	D:/Soc_comp_footage/12.10.2017/h1/Multi_12.10.17_h1_first_cut.mp4	1200.010	29.97		presence of Elo	Presence			START
134.988	D:/Soc_comp_footage/12.10.2017/h1/Multi_12.10.17_h1_first_cut.mp4	1200.010	29.97		presence of Elo	Presence			STOP
136.981	D:/Soc_comp_footage/12.10.2017/h1/Multi_12.10.17_h1_first_cut.mp4	1200.010	29.97	1	S-bend	Restrained aggression	elongatus		STOP
142.820	D:/Soc_comp_footage/12.10.2017/h1/Multi_12.10.17_h1_first_cut.mp4	1200.010	29.97	8	shell	Maintenance			STOP
152.159	D:/Soc_comp_footage/12.10.2017/h1/Multi_12.10.17_h1_first_cut.mp4	1200.010	29.97	8	shell escape	Escape	L. elongatus		START
152.251	D:/Soc_comp_footage/12.10.2017/h1/Multi_12.10.17_h1_first_cut.mp4	1200.010	29.97		presence of Elo	Presence			START
153.004	D:/Soc_comp_footage/12.10.2017/h1/Multi_12.10.17_h1_first_cut.mp4	1200.010	29.97	1	shell escape	Escape	L. elongatus		START
155.253	D:/Soc_comp_footage/12.10.2017/h1/Multi_12.10.17_h1_first_cut.mp4	1200.010	29.97		presence of Elo	Presence			STOP
174.774	D:/Soc_comp_footage/12.10.2017/h1/Multi_12.10.17_h1_first_cut.mp4	1200.010	29.97	7	shell escape	Escape	L. elongatus		START
174.936	D:/Soc_comp_footage/12.10.2017/h1/Multi_12.10.17_h1_first_cut.mp4	1200.010	29.97		presence of Elo	Presence			START
184.441	D:/Soc_comp_footage/12.10.2017/h1/Multi_12.10.17_h1_first_cut.mp4	1200.010	29.97		presence of Elo	Presence			STOP
205.257	D:/Soc_comp_footage/12.10.2017/h1/Multi_12.10.17_h1_first_cut.mp4	1200.010	29.97	1	shell escape	Escape	L. elongatus		STOP
238.421	D:/Soc_comp_footage/12.10.2017/h1/Multi_12.10.17_h1_first_cut.mp4	1200.010	29.97		presence of Cali	Presence			START
243.926	D:/Soc_comp_footage/12.10.2017/h1/Multi_12.10.17_h1_first_cut.mp4	1200.010	29.97		presence of Cali	Presence			STOP
258.354	D:/Soc_comp_footage/12.10.2017/h1/Multi_12.10.17_h1_first_cut.mp4	1200.010	29.97		presence of Cali	Presence			START
258.692	D:/Soc_comp_footage/12.10.2017/h1/Multi_12.10.17_h1_first_cut.mp4	1200.010	29.97	7	shell escape	Escape	L. elongatus		STOP
259.945	D:/Soc_comp_footage/12.10.2017/h1/Multi_12.10.17_h1_first_cut.mp4	1200.010	29.97	1	shooting out	Restrained aggression	callipterus		START
261.196	D:/Soc_comp_footage/12.10.2017/h1/Multi_12.10.17_h1_first_cut.mp4	1200.010	29.97	1	shooting out	Restrained aggression	callipterus		STOP
262.286	D:/Soc_comp_footage/12.10.2017/h1/Multi_12.10.17_h1_first_cut.mp4	1200.010	29.97	7	shell escape	Escape	L. callipterus		START
263.196	D:/Soc_comp_footage/12.10.2017/h1/Multi_12.10.17_h1_first_cut.mp4	1200.010	29.97		presence of Cun	Presence			START
264.696	D:/Soc_comp_footage/12.10.2017/h1/Multi_12.10.17_h1_first_cut.mp4	1200.010	29.97		presence of Cun	Presence			STOP
266.446	D:/Soc_comp_footage/12.10.2017/h1/Multi_12.10.17_h1_first_cut.mp4	1200.010	29.97	1	S-bend	Restrained aggression	callipterus		START
267.195	D:/Soc_comp_footage/12.10.2017/h1/Multi_12.10.17_h1_first_cut.mp4	1200.010	29.97		presence of Cun	Presence			START
268.944	D:/Soc_comp_footage/12.10.2017/h1/Multi_12.10.17_h1_first_cut.mp4	1200.010	29.97		presence of Elo	Presence			START
269.694	D:/Soc_comp_footage/12.10.2017/h1/Multi_12.10.17_h1_first_cut.mp4	1200.010	29.97		presence of Elo	Presence			STOP
270.697	D:/Soc_comp_footage/12.10.2017/h1/Multi_12.10.17_h1_first_cut.mp4	1200.010	29.97	1	S-bend	Restrained aggression	callipterus		STOP
273.539	D:/Soc_comp_footage/12.10.2017/h1/Multi_12.10.17_h1_first_cut.mp4	1200.010	29.97	1	S-bend	Restrained aggression	cunningtoni		START
274.357	D:/Soc_comp_footage/12.10.2017/h1/Multi_12.10.17_h1_first_cut.mp4	1200.010	29.97		presence of Cali	Presence			STOP
274.791	D:/Soc_comp_footage/12.10.2017/h1/Multi_12.10.17_h1_first_cut.mp4	1200.010	29.97	1	S-bend	Restrained aggression	cunningtoni		STOP
281.129	D:/Soc_comp_footage/12.10.2017/h1/Multi_12.10.17_h1_first_cut.mp4	1200.010	29.97		presence of Elo	Presence			START
281.701	D:/Soc_comp_footage/12.10.2017/h1/Multi_12.10.17_h1_first_cut.mp4	1200.010	29.97		presence of Cun	Presence			STOP
281.879	D:/Soc_comp_footage/12.10.2017/h1/Multi_12.10.17_h1_first_cut.mp4	1200.010	29.97	1	S-bend	Restrained aggression	elongatus		START
283.136	D:/Soc_comp_footage/12.10.2017/h1/Multi_12.10.17_h1_first_cut.mp4	1200.010	29.97		presence of Elo	Presence			STOP
289.385	D:/Soc_comp_footage/12.10.2017/h1/Multi_12.10.17_h1_first_cut.mp4	1200.010	29.97	1	S-bend	Restrained aggression	elongatus		STOP
333.267	D:/Soc_comp_footage/12.10.2017/h1/Multi_12.10.17_h1_first_cut.mp4	1200.010	29.97	7	shell escape	Escape	L. callipterus		STOP
380.069	D:/Soc_comp_footage/12.10.2017/h1/Multi_12.10.17_h1_first_cut.mp4	1200.010	29.97	6	shell escape	Escape	L. elongatus		STOP
389.754	D:/Soc_comp_footage/12.10.2017/h1/Multi_12.10.17_h1_first_cut.mp4	1200.010	29.97	9	shell	Maintenance			STOP
393.004	D:/Soc_comp_footage/12.10.2017/h1/Multi_12.10.17_h1_first_cut.mp4	1200.010	29.97	9	shell escape	Escape	None		START
394.751	D:/Soc_comp_footage/12.10.2017/h1/Multi_12.10.17_h1_first_cut.mp4	1200.010	29.97	7	S-bend	Restrained aggression	6		START
395.252	D:/Soc_comp_footage/12.10.2017/h1/Multi_12.10.17_h1_first_cut.mp4	1200.010	29.97	7	S-bend	Restrained aggression	6		STOP
402.844	D:/Soc_comp_footage/12.10.2017/h1/Multi_12.10.17_h1_first_cut.mp4	1200.010	29.97	7	S-bend	Restrained aggression	1		START
404.842	D:/Soc_comp_footage/12.10.2017/h1/Multi_12.10.17_h1_first_cut.mp4	1200.010	29.97	7	S-bend	Restrained aggression	1		STOP
405.075	D:/Soc_comp_footage/12.10.2017/h1/Multi_12.10.17_h1_first_cut.mp4	1200.010	29.97	1	shell	Maintenance			START
408.330	D:/Soc_comp_footage/12.10.2017/h1/Multi_12.10.17_h1_first_cut.mp4	1200.010	29.97	1	shell	Maintenance			STOP
410.842	D:/Soc_comp_footage/12.10.2017/h1/Multi_12.10.17_h1_first_cut.mp4	1200.010	29.97	6	shell	Maintenance			START
413.848	D:/Soc_comp_footage/12.10.2017/h1/Multi_12.10.17_h1_first_cut.mp4	1200.010	29.97	6	shell	Maintenance			STOP
415.846	D:/Soc_comp_footage/12.10.2017/h1/Multi_12.10.17_h1_first_cut.mp4	1200.010	29.97	8	shell escape	Escape	L. elongatus		STOP
423.436	D:/Soc_comp_footage/12.10.2017/h1/Multi_12.10.17_h1_first_cut.mp4	1200.010	29.97	1	head jolting	Restrained aggression	None		START
423.689	D:/Soc_comp_footage/12.10.2017/h1/Multi_12.10.17_h1_first_cut.mp4	1200.010	29.97	1	head jolting	Restrained aggression	None		STOP
424.939	D:/Soc_comp_footage/12.10.2017/h1/Multi_12.10.17_h1_first_cut.mp4	1200.010	29.97	1	operculum spread	Restrained aggression	conspecific 3		START
424.939	D:/Soc_comp_footage/12.10.2017/h1/Multi_12.10.17_h1_first_cut.mp4	1200.010	29.97	2	shell	Maintenance			STOP
425.939	D:/Soc_comp_footage/12.10.2017/h1/Multi_12.10.17_h1_first_cut.mp4	1200.010	29.97	8	S-bend	Restrained aggression	conspecific 3		START
426.439	D:/Soc_comp_footage/12.10.2017/h1/Multi_12.10.17_h1_first_cut.mp4	1200.010	29.97	1	operculum spread	Restrained aggression	conspecific 3		STOP
426.690	D:/Soc_comp_footage/12.10.2017/h1/Multi_12.10.17_h1_first_cut.mp4	1200.010	29.97	8	S-bend	Restrained aggression	conspecific 3		STOP
427.531	D:/Soc_comp_footage/12.10.2017/h1/Multi_12.10.17_h1_first_cut.mp4	1200.010	29.97	8	shell	Maintenance			START
428.780	D:/Soc_comp_footage/12.10.2017/h1/Multi_12.10.17_h1_first_cut.mp4	1200.010	29.97	8	shell	Maintenance			STOP
429.280	D:/Soc_comp_footage/12.10.2017/h1/Multi_12.10.17_h1_first_cut.mp4	1200.010	29.97	2	S-bend	Restrained aggression	1		START
429.526	D:/Soc_comp_footage/12.10.2017/h1/Multi_12.10.17_h1_first_cut.mp4	1200.010	29.97	6	shell	Maintenance			START
430.030	D:/Soc_comp_footage/12.10.2017/h1/Multi_12.10.17_h1_first_cut.mp4	1200.010	29.97	2	S-bend	Restrained aggression	1		STOP
430.624	D:/Soc_comp_footage/12.10.2017/h1/Multi_12.10.17_h1_first_cut.mp4	1200.010	29.97	6	shell	Maintenance			STOP
433.780	D:/Soc_comp_footage/12.10.2017/h1/Multi_12.10.17_h1_first_cut.mp4	1200.010	29.97	2	shell	Maintenance			START
435.695	D:/Soc_comp_footage/12.10.2017/h1/Multi_12.10.17_h1_first_cut.mp4	1200.010	29.97	1	shell	Maintenance			START
441.193	D:/Soc_comp_footage/12.10.2017/h1/Multi_12.10.17_h1_first_cut.mp4	1200.010	29.97	1	shell	Maintenance			STOP
447.057	D:/Soc_comp_footage/12.10.2017/h1/Multi_12.10.17_h1_first_cut.mp4	1200.010	29.97	9	shell escape	Escape	None		STOP
447.149	D:/Soc_comp_footage/12.10.2017/h1/Multi_12.10.17_h1_first_cut.mp4	1200.010	29.97	9	shell escape	Escape	None		START
449.304	D:/Soc_comp_footage/12.10.2017/h1/Multi_12.10.17_h1_first_cut.mp4	1200.010	29.97	6	S-bend	Restrained aggression	None	possibly to ind 4	START
457.560	D:/Soc_comp_footage/12.10.2017/h1/Multi_12.10.17_h1_first_cut.mp4	1200.010	29.97	6	S-bend	Restrained aggression	None	possibly to ind 4	STOP
489.922	D:/Soc_comp_footage/12.10.2017/h1/Multi_12.10.17_h1_first_cut.mp4	1200.010	29.97	8	zigzag swimming	Submissive behavior	1	unsure if this is zigzag swimming!	START
491.673	D:/Soc_comp_footage/12.10.2017/h1/Multi_12.10.17_h1_first_cut.mp4	1200.010	29.97	8	zigzag swimming	Submissive behavior	1	unsure if this is zigzag swimming!	STOP
497.530	D:/Soc_comp_footage/12.10.2017/h1/Multi_12.10.17_h1_first_cut.mp4	1200.010	29.97	2	shell	Maintenance			STOP
505.649	D:/Soc_comp_footage/12.10.2017/h1/Multi_12.10.17_h1_first_cut.mp4	1200.010	29.97	9	shell escape	Escape	None		STOP
507.607	D:/Soc_comp_footage/12.10.2017/h1/Multi_12.10.17_h1_first_cut.mp4	1200.010	29.97	2	S-bend	Restrained aggression	1		START
510.106	D:/Soc_comp_footage/12.10.2017/h1/Multi_12.10.17_h1_first_cut.mp4	1200.010	29.97	2	S-bend	Restrained aggression	1		STOP
515.947	D:/Soc_comp_footage/12.10.2017/h1/Multi_12.10.17_h1_first_cut.mp4	1200.010	29.97	1	shooting out	Restrained aggression	2		START
516.446	D:/Soc_comp_footage/12.10.2017/h1/Multi_12.10.17_h1_first_cut.mp4	1200.010	29.97	2	shell escape	Escape	1		START
516.697	D:/Soc_comp_footage/12.10.2017/h1/Multi_12.10.17_h1_first_cut.mp4	1200.010	29.97	1	shooting out	Restrained aggression	2		STOP
524.223	D:/Soc_comp_footage/12.10.2017/h1/Multi_12.10.17_h1_first_cut.mp4	1200.010	29.97	9	shell	Maintenance			START
528.880	D:/Soc_comp_footage/12.10.2017/h1/Multi_12.10.17_h1_first_cut.mp4	1200.010	29.97	8	shell escape	Escape	1		START
537.723	D:/Soc_comp_footage/12.10.2017/h1/Multi_12.10.17_h1_first_cut.mp4	1200.010	29.97	1	shell	Maintenance			START
541.224	D:/Soc_comp_footage/12.10.2017/h1/Multi_12.10.17_h1_first_cut.mp4	1200.010	29.97	1	shell	Maintenance			STOP
544.136	D:/Soc_comp_footage/12.10.2017/h1/Multi_12.10.17_h1_first_cut.mp4	1200.010	29.97	8	shell escape	Escape	1		STOP
546.152	D:/Soc_comp_footage/12.10.2017/h1/Multi_12.10.17_h1_first_cut.mp4	1200.010	29.97	6	shell	Maintenance			START
546.479	D:/Soc_comp_footage/12.10.2017/h1/Multi_12.10.17_h1_first_cut.mp4	1200.010	29.97	9	shell	Maintenance			STOP
547.652	D:/Soc_comp_footage/12.10.2017/h1/Multi_12.10.17_h1_first_cut.mp4	1200.010	29.97	6	shell	Maintenance			STOP
548.952	D:/Soc_comp_footage/12.10.2017/h1/Multi_12.10.17_h1_first_cut.mp4	1200.010	29.97	7	S-bend	Restrained aggression	1		START
549.065	D:/Soc_comp_footage/12.10.2017/h1/Multi_12.10.17_h1_first_cut.mp4	1200.010	29.97	8	S-bend	Restrained aggression	2		START
549.202	D:/Soc_comp_footage/12.10.2017/h1/Multi_12.10.17_h1_first_cut.mp4	1200.010	29.97	2	shell escape	Escape	1		STOP
549.815	D:/Soc_comp_footage/12.10.2017/h1/Multi_12.10.17_h1_first_cut.mp4	1200.010	29.97	8	S-bend	Restrained aggression	2		STOP
550.066	D:/Soc_comp_footage/12.10.2017/h1/Multi_12.10.17_h1_first_cut.mp4	1200.010	29.97	8	S-bend	Restrained aggression	2		START
550.563	D:/Soc_comp_footage/12.10.2017/h1/Multi_12.10.17_h1_first_cut.mp4	1200.010	29.97	8	S-bend	Restrained aggression	2		STOP
550.656	D:/Soc_comp_footage/12.10.2017/h1/Multi_12.10.17_h1_first_cut.mp4	1200.010	29.97	8	S-bend	Restrained aggression	2		START
550.914	D:/Soc_comp_footage/12.10.2017/h1/Multi_12.10.17_h1_first_cut.mp4	1200.010	29.97	8	S-bend	Restrained aggression	2		STOP
551.654	D:/Soc_comp_footage/12.10.2017/h1/Multi_12.10.17_h1_first_cut.mp4	1200.010	29.97	7	S-bend	Restrained aggression	1		STOP
552.245	D:/Soc_comp_footage/12.10.2017/h1/Multi_12.10.17_h1_first_cut.mp4	1200.010	29.97	7	shell	Maintenance			START
553.742	D:/Soc_comp_footage/12.10.2017/h1/Multi_12.10.17_h1_first_cut.mp4	1200.010	29.97	6	shell	Maintenance			START
554.337	D:/Soc_comp_footage/12.10.2017/h1/Multi_12.10.17_h1_first_cut.mp4	1200.010	29.97	9	shell	Maintenance			START
556.000	D:/Soc_comp_footage/12.10.2017/h1/Multi_12.10.17_h1_first_cut.mp4	1200.010	29.97	7	shell	Maintenance			STOP
556.243	D:/Soc_comp_footage/12.10.2017/h1/Multi_12.10.17_h1_first_cut.mp4	1200.010	29.97	6	shell	Maintenance			STOP
556.839	D:/Soc_comp_footage/12.10.2017/h1/Multi_12.10.17_h1_first_cut.mp4	1200.010	29.97	9	carrying	Maintenance			START
557.729	D:/Soc_comp_footage/12.10.2017/h1/Multi_12.10.17_h1_first_cut.mp4	1200.010	29.97	1	shell	Maintenance			START
557.841	D:/Soc_comp_footage/12.10.2017/h1/Multi_12.10.17_h1_first_cut.mp4	1200.010	29.97	9	carrying	Maintenance			STOP
558.407	D:/Soc_comp_footage/12.10.2017/h1/Multi_12.10.17_h1_first_cut.mp4	1200.010	29.97	2	S-bend	Restrained aggression	1	unsure if S-Bend or instead tail quiver	START
559.158	D:/Soc_comp_footage/12.10.2017/h1/Multi_12.10.17_h1_first_cut.mp4	1200.010	29.97	1	shell	Maintenance			STOP
559.406	D:/Soc_comp_footage/12.10.2017/h1/Multi_12.10.17_h1_first_cut.mp4	1200.010	29.97	2	S-bend	Restrained aggression	1	unsure if S-Bend or instead tail quiver	STOP
560.593	D:/Soc_comp_footage/12.10.2017/h1/Multi_12.10.17_h1_first_cut.mp4	1200.010	29.97	9	shell	Maintenance			STOP
561.248	D:/Soc_comp_footage/12.10.2017/h1/Multi_12.10.17_h1_first_cut.mp4	1200.010	29.97	2	S-bend	Restrained aggression	1	unsure if S-Bend or instead tail quiver	START
561.750	D:/Soc_comp_footage/12.10.2017/h1/Multi_12.10.17_h1_first_cut.mp4	1200.010	29.97	2	S-bend	Restrained aggression	1	unsure if S-Bend or instead tail quiver	STOP
561.999	D:/Soc_comp_footage/12.10.2017/h1/Multi_12.10.17_h1_first_cut.mp4	1200.010	29.97	1	S-bend	Restrained aggression	7	could also be directed to ind	START
562.498	D:/Soc_comp_footage/12.10.2017/h1/Multi_12.10.17_h1_first_cut.mp4	1200.010	29.97	5	shell	Maintenance			STOP
563.000	D:/Soc_comp_footage/12.10.2017/h1/Multi_12.10.17_h1_first_cut.mp4	1200.010	29.97	1	S-bend	Restrained aggression	7	could also be directed to ind	STOP
563.086	D:/Soc_comp_footage/12.10.2017/h1/Multi_12.10.17_h1_first_cut.mp4	1200.010	29.97	7	S-bend	Restrained aggression	1		START
563.088	D:/Soc_comp_footage/12.10.2017/h1/Multi_12.10.17_h1_first_cut.mp4	1200.010	29.97	7	S-bend	Restrained aggression	1		STOP
563.089	D:/Soc_comp_footage/12.10.2017/h1/Multi_12.10.17_h1_first_cut.mp4	1200.010	29.97	7	S-bend	Restrained aggression	1		START
563.589	D:/Soc_comp_footage/12.10.2017/h1/Multi_12.10.17_h1_first_cut.mp4	1200.010	29.97	7	S-bend	Restrained aggression	1		STOP
564.498	D:/Soc_comp_footage/12.10.2017/h1/Multi_12.10.17_h1_first_cut.mp4	1200.010	29.97	1	fin spread	Restrained aggression	conspecific 4		START
565.249	D:/Soc_comp_footage/12.10.2017/h1/Multi_12.10.17_h1_first_cut.mp4	1200.010	29.97	1	S-bend	Restrained aggression	conspecific 4		START
565.249	D:/Soc_comp_footage/12.10.2017/h1/Multi_12.10.17_h1_first_cut.mp4	1200.010	29.97	1	fin spread	Restrained aggression	conspecific 4		STOP
565.999	D:/Soc_comp_footage/12.10.2017/h1/Multi_12.10.17_h1_first_cut.mp4	1200.010	29.97	1	S-bend	Restrained aggression	conspecific 4		STOP
566.838	D:/Soc_comp_footage/12.10.2017/h1/Multi_12.10.17_h1_first_cut.mp4	1200.010	29.97	7	S-bend	Restrained aggression	1	unsure if directed to ind 1 or conspecific 4	START
567.842	D:/Soc_comp_footage/12.10.2017/h1/Multi_12.10.17_h1_first_cut.mp4	1200.010	29.97	7	S-bend	Restrained aggression	1	unsure if directed to ind 1 or conspecific 4	STOP
569.428	D:/Soc_comp_footage/12.10.2017/h1/Multi_12.10.17_h1_first_cut.mp4	1200.010	29.97	7	S-bend	Restrained aggression	1		START
569.497	D:/Soc_comp_footage/12.10.2017/h1/Multi_12.10.17_h1_first_cut.mp4	1200.010	29.97	5	shell	Maintenance			START
569.929	D:/Soc_comp_footage/12.10.2017/h1/Multi_12.10.17_h1_first_cut.mp4	1200.010	29.97	7	S-bend	Restrained aggression	1		STOP
569.930	D:/Soc_comp_footage/12.10.2017/h1/Multi_12.10.17_h1_first_cut.mp4	1200.010	29.97	7	S-bend	Restrained aggression	1		START
570.176	D:/Soc_comp_footage/12.10.2017/h1/Multi_12.10.17_h1_first_cut.mp4	1200.010	29.97	6	shell	Maintenance			START
570.429	D:/Soc_comp_footage/12.10.2017/h1/Multi_12.10.17_h1_first_cut.mp4	1200.010	29.97	7	S-bend	Restrained aggression	1		STOP
571.677	D:/Soc_comp_footage/12.10.2017/h1/Multi_12.10.17_h1_first_cut.mp4	1200.010	29.97	6	shell	Maintenance			STOP
572.747	D:/Soc_comp_footage/12.10.2017/h1/Multi_12.10.17_h1_first_cut.mp4	1200.010	29.97	2	shell	Maintenance			START
579.362	D:/Soc_comp_footage/12.10.2017/h1/Multi_12.10.17_h1_first_cut.mp4	1200.010	29.97	9	shell	Maintenance			START
580.681	D:/Soc_comp_footage/12.10.2017/h1/Multi_12.10.17_h1_first_cut.mp4	1200.010	29.97	2	shell	Maintenance			STOP
582.681	D:/Soc_comp_footage/12.10.2017/h1/Multi_12.10.17_h1_first_cut.mp4	1200.010	29.97	5	shell	Maintenance			STOP
582.931	D:/Soc_comp_footage/12.10.2017/h1/Multi_12.10.17_h1_first_cut.mp4	1200.010	29.97	2	S-bend	Restrained aggression	1	unsure if S-Bend	START
583.269	D:/Soc_comp_footage/12.10.2017/h1/Multi_12.10.17_h1_first_cut.mp4	1200.010	29.97	6	shell	Maintenance			START
583.930	D:/Soc_comp_footage/12.10.2017/h1/Multi_12.10.17_h1_first_cut.mp4	1200.010	29.97	2	S-bend	Restrained aggression	1	unsure if S-Bend	STOP
584.770	D:/Soc_comp_footage/12.10.2017/h1/Multi_12.10.17_h1_first_cut.mp4	1200.010	29.97	6	shell	Maintenance			STOP
586.024	D:/Soc_comp_footage/12.10.2017/h1/Multi_12.10.17_h1_first_cut.mp4	1200.010	29.97	8	S-bend	Restrained aggression	7		START
586.109	D:/Soc_comp_footage/12.10.2017/h1/Multi_12.10.17_h1_first_cut.mp4	1200.010	29.97	6	shell	Maintenance			START
586.774	D:/Soc_comp_footage/12.10.2017/h1/Multi_12.10.17_h1_first_cut.mp4	1200.010	29.97	8	S-bend	Restrained aggression	7		STOP
587.616	D:/Soc_comp_footage/12.10.2017/h1/Multi_12.10.17_h1_first_cut.mp4	1200.010	29.97	6	shell	Maintenance			STOP
590.522	D:/Soc_comp_footage/12.10.2017/h1/Multi_12.10.17_h1_first_cut.mp4	1200.010	29.97	8	shell	Maintenance			START
591.253	D:/Soc_comp_footage/12.10.2017/h1/Multi_12.10.17_h1_first_cut.mp4	1200.010	29.97	1	shell	Maintenance			START
591.610	D:/Soc_comp_footage/12.10.2017/h1/Multi_12.10.17_h1_first_cut.mp4	1200.010	29.97	6	shell	Maintenance			START
594.865	D:/Soc_comp_footage/12.10.2017/h1/Multi_12.10.17_h1_first_cut.mp4	1200.010	29.97	6	shell	Maintenance			STOP
596.777	D:/Soc_comp_footage/12.10.2017/h1/Multi_12.10.17_h1_first_cut.mp4	1200.010	29.97	8	shell	Maintenance			STOP
597.772	D:/Soc_comp_footage/12.10.2017/h1/Multi_12.10.17_h1_first_cut.mp4	1200.010	29.97	1	biting	Overt aggression	2		START
598.023	D:/Soc_comp_footage/12.10.2017/h1/Multi_12.10.17_h1_first_cut.mp4	1200.010	29.97	1	biting	Overt aggression	2		STOP
598.866	D:/Soc_comp_footage/12.10.2017/h1/Multi_12.10.17_h1_first_cut.mp4	1200.010	29.97	1	shell	Maintenance			STOP
599.117	D:/Soc_comp_footage/12.10.2017/h1/Multi_12.10.17_h1_first_cut.mp4	1200.010	29.97	1	biting	Overt aggression	2		START
600.116	D:/Soc_comp_footage/12.10.2017/h1/Multi_12.10.17_h1_first_cut.mp4	1200.010	29.97	1	biting	Overt aggression	2		STOP
601.206	D:/Soc_comp_footage/12.10.2017/h1/Multi_12.10.17_h1_first_cut.mp4	1200.010	29.97	8	shell	Maintenance			START
601.621	D:/Soc_comp_footage/12.10.2017/h1/Multi_12.10.17_h1_first_cut.mp4	1200.010	29.97	9	shell	Maintenance			STOP
602.702	D:/Soc_comp_footage/12.10.2017/h1/Multi_12.10.17_h1_first_cut.mp4	1200.010	29.97	6	biting	Overt aggression	8		START
602.955	D:/Soc_comp_footage/12.10.2017/h1/Multi_12.10.17_h1_first_cut.mp4	1200.010	29.97	8	belly display	Submissive behavior	6		START
603.211	D:/Soc_comp_footage/12.10.2017/h1/Multi_12.10.17_h1_first_cut.mp4	1200.010	29.97	8	shell	Maintenance			STOP
603.543	D:/Soc_comp_footage/12.10.2017/h1/Multi_12.10.17_h1_first_cut.mp4	1200.010	29.97	6	biting	Overt aggression	8		STOP
603.706	D:/Soc_comp_footage/12.10.2017/h1/Multi_12.10.17_h1_first_cut.mp4	1200.010	29.97	8	belly display	Submissive behavior	6		STOP
606.602	D:/Soc_comp_footage/12.10.2017/h1/Multi_12.10.17_h1_first_cut.mp4	1200.010	29.97	7	S-bend	Restrained aggression	6		START
606.637	D:/Soc_comp_footage/12.10.2017/h1/Multi_12.10.17_h1_first_cut.mp4	1200.010	29.97	9	shell	Maintenance			START
607.043	D:/Soc_comp_footage/12.10.2017/h1/Multi_12.10.17_h1_first_cut.mp4	1200.010	29.97	7	S-bend	Restrained aggression	6		STOP
611.798	D:/Soc_comp_footage/12.10.2017/h1/Multi_12.10.17_h1_first_cut.mp4	1200.010	29.97	8	shell	Maintenance			START
612.547	D:/Soc_comp_footage/12.10.2017/h1/Multi_12.10.17_h1_first_cut.mp4	1200.010	29.97	1	S-bend	Restrained aggression	None		START
612.797	D:/Soc_comp_footage/12.10.2017/h1/Multi_12.10.17_h1_first_cut.mp4	1200.010	29.97	1	S-bend	Restrained aggression	None		STOP
612.797	D:/Soc_comp_footage/12.10.2017/h1/Multi_12.10.17_h1_first_cut.mp4	1200.010	29.97	1	operculum spread	Restrained aggression	7	unsure if directed to ind 7	START
613.638	D:/Soc_comp_footage/12.10.2017/h1/Multi_12.10.17_h1_first_cut.mp4	1200.010	29.97	7	S-bend	Restrained aggression	1		START
614.048	D:/Soc_comp_footage/12.10.2017/h1/Multi_12.10.17_h1_first_cut.mp4	1200.010	29.97	8	shell	Maintenance			STOP
614.298	D:/Soc_comp_footage/12.10.2017/h1/Multi_12.10.17_h1_first_cut.mp4	1200.010	29.97	1	operculum spread	Restrained aggression	7	unsure if directed to ind 7	STOP
614.637	D:/Soc_comp_footage/12.10.2017/h1/Multi_12.10.17_h1_first_cut.mp4	1200.010	29.97	7	S-bend	Restrained aggression	1		STOP
615.018	D:/Soc_comp_footage/12.10.2017/h1/Multi_12.10.17_h1_first_cut.mp4	1200.010	29.97	6	tail quiver	Submissive behavior	1		START
615.635	D:/Soc_comp_footage/12.10.2017/h1/Multi_12.10.17_h1_first_cut.mp4	1200.010	29.97	6	tail quiver	Submissive behavior	1		STOP
617.870	D:/Soc_comp_footage/12.10.2017/h1/Multi_12.10.17_h1_first_cut.mp4	1200.010	29.97	5	shell	Maintenance			START
618.729	D:/Soc_comp_footage/12.10.2017/h1/Multi_12.10.17_h1_first_cut.mp4	1200.010	29.97	7	S-bend	Restrained aggression	1		START
619.140	D:/Soc_comp_footage/12.10.2017/h1/Multi_12.10.17_h1_first_cut.mp4	1200.010	29.97	6	shell	Maintenance			START
619.228	D:/Soc_comp_footage/12.10.2017/h1/Multi_12.10.17_h1_first_cut.mp4	1200.010	29.97	7	S-bend	Restrained aggression	1		STOP
619.478	D:/Soc_comp_footage/12.10.2017/h1/Multi_12.10.17_h1_first_cut.mp4	1200.010	29.97	6	shell	Maintenance			STOP
623.990	D:/Soc_comp_footage/12.10.2017/h1/Multi_12.10.17_h1_first_cut.mp4	1200.010	29.97	9	shell	Maintenance			STOP
626.391	D:/Soc_comp_footage/12.10.2017/h1/Multi_12.10.17_h1_first_cut.mp4	1200.010	29.97	2	shell	Maintenance			START
626.554	D:/Soc_comp_footage/12.10.2017/h1/Multi_12.10.17_h1_first_cut.mp4	1200.010	29.97	1	shell	Maintenance			START
628.232	D:/Soc_comp_footage/12.10.2017/h1/Multi_12.10.17_h1_first_cut.mp4	1200.010	29.97	8	shell escape	Escape	None		START
629.802	D:/Soc_comp_footage/12.10.2017/h1/Multi_12.10.17_h1_first_cut.mp4	1200.010	29.97	1	shell	Maintenance			STOP
629.981	D:/Soc_comp_footage/12.10.2017/h1/Multi_12.10.17_h1_first_cut.mp4	1200.010	29.97	8	shell escape	Escape	None		STOP
631.824	D:/Soc_comp_footage/12.10.2017/h1/Multi_12.10.17_h1_first_cut.mp4	1200.010	29.97	6	shell	Maintenance			START
632.165	D:/Soc_comp_footage/12.10.2017/h1/Multi_12.10.17_h1_first_cut.mp4	1200.010	29.97	9	shell	Maintenance			START
632.371	D:/Soc_comp_footage/12.10.2017/h1/Multi_12.10.17_h1_first_cut.mp4	1200.010	29.97	5	shell	Maintenance			STOP
633.569	D:/Soc_comp_footage/12.10.2017/h1/Multi_12.10.17_h1_first_cut.mp4	1200.010	29.97	6	shell	Maintenance			STOP
634.979	D:/Soc_comp_footage/12.10.2017/h1/Multi_12.10.17_h1_first_cut.mp4	1200.010	29.97	1	biting	Overt aggression	8		START
635.821	D:/Soc_comp_footage/12.10.2017/h1/Multi_12.10.17_h1_first_cut.mp4	1200.010	29.97	1	biting	Overt aggression	8		STOP
636.572	D:/Soc_comp_footage/12.10.2017/h1/Multi_12.10.17_h1_first_cut.mp4	1200.010	29.97	8	shell	Maintenance			START
638.830	D:/Soc_comp_footage/12.10.2017/h1/Multi_12.10.17_h1_first_cut.mp4	1200.010	29.97	8	shell	Maintenance			STOP
640.487	D:/Soc_comp_footage/12.10.2017/h1/Multi_12.10.17_h1_first_cut.mp4	1200.010	29.97	2	shell	Maintenance			STOP
643.323	D:/Soc_comp_footage/12.10.2017/h1/Multi_12.10.17_h1_first_cut.mp4	1200.010	29.97	1	S-bend	Restrained aggression	cunningtoni		START
643.415	D:/Soc_comp_footage/12.10.2017/h1/Multi_12.10.17_h1_first_cut.mp4	1200.010	29.97	5	shell escape	Escape	N. cunningtoni		START
643.572	D:/Soc_comp_footage/12.10.2017/h1/Multi_12.10.17_h1_first_cut.mp4	1200.010	29.97	8	shell escape	Escape	N. cunningtoni		START
643.837	D:/Soc_comp_footage/12.10.2017/h1/Multi_12.10.17_h1_first_cut.mp4	1200.010	29.97	6	shell escape	Escape	N. cunningtoni		START
643.914	D:/Soc_comp_footage/12.10.2017/h1/Multi_12.10.17_h1_first_cut.mp4	1200.010	29.97		presence of Cun	Presence			START
643.915	D:/Soc_comp_footage/12.10.2017/h1/Multi_12.10.17_h1_first_cut.mp4	1200.010	29.97	1	S-bend	Restrained aggression	cunningtoni		STOP
644.163	D:/Soc_comp_footage/12.10.2017/h1/Multi_12.10.17_h1_first_cut.mp4	1200.010	29.97	2	shell escape	Escape	N. cunningtoni		START
644.415	D:/Soc_comp_footage/12.10.2017/h1/Multi_12.10.17_h1_first_cut.mp4	1200.010	29.97	1	S-bend	Restrained aggression	cunningtoni		START
644.666	D:/Soc_comp_footage/12.10.2017/h1/Multi_12.10.17_h1_first_cut.mp4	1200.010	29.97	1	S-bend	Restrained aggression	cunningtoni		STOP
644.666	D:/Soc_comp_footage/12.10.2017/h1/Multi_12.10.17_h1_first_cut.mp4	1200.010	29.97	1	operculum spread	Restrained aggression	cunningtoni		START
645.169	D:/Soc_comp_footage/12.10.2017/h1/Multi_12.10.17_h1_first_cut.mp4	1200.010	29.97	1	operculum spread	Restrained aggression	cunningtoni		STOP
648.917	D:/Soc_comp_footage/12.10.2017/h1/Multi_12.10.17_h1_first_cut.mp4	1200.010	29.97		presence of Cun	Presence			STOP
655.414	D:/Soc_comp_footage/12.10.2017/h1/Multi_12.10.17_h1_first_cut.mp4	1200.010	29.97	2	shell escape	Escape	N. cunningtoni		STOP
656.094	D:/Soc_comp_footage/12.10.2017/h1/Multi_12.10.17_h1_first_cut.mp4	1200.010	29.97	7	ramming	Overt aggression	8		START
657.095	D:/Soc_comp_footage/12.10.2017/h1/Multi_12.10.17_h1_first_cut.mp4	1200.010	29.97	7	ramming	Overt aggression	8		STOP
657.507	D:/Soc_comp_footage/12.10.2017/h1/Multi_12.10.17_h1_first_cut.mp4	1200.010	29.97	8	shell escape	Escape	N. cunningtoni		STOP
657.756	D:/Soc_comp_footage/12.10.2017/h1/Multi_12.10.17_h1_first_cut.mp4	1200.010	29.97		presence of Cun	Presence			START
658.601	D:/Soc_comp_footage/12.10.2017/h1/Multi_12.10.17_h1_first_cut.mp4	1200.010	29.97	6	shell escape	Escape	N. cunningtoni		STOP
659.507	D:/Soc_comp_footage/12.10.2017/h1/Multi_12.10.17_h1_first_cut.mp4	1200.010	29.97		presence of Cun	Presence			STOP
659.758	D:/Soc_comp_footage/12.10.2017/h1/Multi_12.10.17_h1_first_cut.mp4	1200.010	29.97	8	S-bend	Restrained aggression	2	unclear if to ind 2 or 1	START
660.850	D:/Soc_comp_footage/12.10.2017/h1/Multi_12.10.17_h1_first_cut.mp4	1200.010	29.97	8	S-bend	Restrained aggression	2	unclear if to ind 2 or 1	STOP
661.348	D:/Soc_comp_footage/12.10.2017/h1/Multi_12.10.17_h1_first_cut.mp4	1200.010	29.97	8	S-bend	Restrained aggression	2		START
661.848	D:/Soc_comp_footage/12.10.2017/h1/Multi_12.10.17_h1_first_cut.mp4	1200.010	29.97	8	S-bend	Restrained aggression	2		STOP
661.849	D:/Soc_comp_footage/12.10.2017/h1/Multi_12.10.17_h1_first_cut.mp4	1200.010	29.97	8	S-bend	Restrained aggression	2		START
662.598	D:/Soc_comp_footage/12.10.2017/h1/Multi_12.10.17_h1_first_cut.mp4	1200.010	29.97	8	S-bend	Restrained aggression	2		STOP
676.280	D:/Soc_comp_footage/12.10.2017/h1/Multi_12.10.17_h1_first_cut.mp4	1200.010	29.97	6	S-bend	Restrained aggression	7		START
676.940	D:/Soc_comp_footage/12.10.2017/h1/Multi_12.10.17_h1_first_cut.mp4	1200.010	29.97	1	S-bend	Restrained aggression	2	unsure if directed to ind 2	START
677.279	D:/Soc_comp_footage/12.10.2017/h1/Multi_12.10.17_h1_first_cut.mp4	1200.010	29.97	7	S-bend	Restrained aggression	6		START
681.871	D:/Soc_comp_footage/12.10.2017/h1/Multi_12.10.17_h1_first_cut.mp4	1200.010	29.97	7	S-bend	Restrained aggression	6		STOP
683.371	D:/Soc_comp_footage/12.10.2017/h1/Multi_12.10.17_h1_first_cut.mp4	1200.010	29.97	7	S-bend	Restrained aggression	6		START
685.782	D:/Soc_comp_footage/12.10.2017/h1/Multi_12.10.17_h1_first_cut.mp4	1200.010	29.97	8	S-bend	Restrained aggression	None		START
689.944	D:/Soc_comp_footage/12.10.2017/h1/Multi_12.10.17_h1_first_cut.mp4	1200.010	29.97	1	S-bend	Restrained aggression	2	unsure if directed to ind 2	STOP
696.373	D:/Soc_comp_footage/12.10.2017/h1/Multi_12.10.17_h1_first_cut.mp4	1200.010	29.97	8	S-bend	Restrained aggression	None		STOP
696.625	D:/Soc_comp_footage/12.10.2017/h1/Multi_12.10.17_h1_first_cut.mp4	1200.010	29.97	1	S-bend	Restrained aggression	2	unsure if directed to ind 2	START
699.371	D:/Soc_comp_footage/12.10.2017/h1/Multi_12.10.17_h1_first_cut.mp4	1200.010	29.97	7	S-bend	Restrained aggression	6		STOP
701.466	D:/Soc_comp_footage/12.10.2017/h1/Multi_12.10.17_h1_first_cut.mp4	1200.010	29.97	2	S-bend	Restrained aggression	1		START
701.646	D:/Soc_comp_footage/12.10.2017/h1/Multi_12.10.17_h1_first_cut.mp4	1200.010	29.97	6	S-bend	Restrained aggression	7		STOP
701.965	D:/Soc_comp_footage/12.10.2017/h1/Multi_12.10.17_h1_first_cut.mp4	1200.010	29.97	1	S-bend	Restrained aggression	2	unsure if directed to ind 2	STOP
701.965	D:/Soc_comp_footage/12.10.2017/h1/Multi_12.10.17_h1_first_cut.mp4	1200.010	29.97	2	S-bend	Restrained aggression	1		STOP
702.558	D:/Soc_comp_footage/12.10.2017/h1/Multi_12.10.17_h1_first_cut.mp4	1200.010	29.97	2	S-bend	Restrained aggression	1		START
703.557	D:/Soc_comp_footage/12.10.2017/h1/Multi_12.10.17_h1_first_cut.mp4	1200.010	29.97	2	S-bend	Restrained aggression	1		STOP
703.558	D:/Soc_comp_footage/12.10.2017/h1/Multi_12.10.17_h1_first_cut.mp4	1200.010	29.97	2	S-bend	Restrained aggression	1		START
703.808	D:/Soc_comp_footage/12.10.2017/h1/Multi_12.10.17_h1_first_cut.mp4	1200.010	29.97	2	S-bend	Restrained aggression	1		STOP
704.058	D:/Soc_comp_footage/12.10.2017/h1/Multi_12.10.17_h1_first_cut.mp4	1200.010	29.97	2	S-bend	Restrained aggression	1		START
704.170	D:/Soc_comp_footage/12.10.2017/h1/Multi_12.10.17_h1_first_cut.mp4	1200.010	29.97	5	shell escape	Escape	N. cunningtoni		STOP
704.557	D:/Soc_comp_footage/12.10.2017/h1/Multi_12.10.17_h1_first_cut.mp4	1200.010	29.97	2	S-bend	Restrained aggression	1		STOP
707.059	D:/Soc_comp_footage/12.10.2017/h1/Multi_12.10.17_h1_first_cut.mp4	1200.010	29.97	2	S-bend	Restrained aggression	1		START
707.423	D:/Soc_comp_footage/12.10.2017/h1/Multi_12.10.17_h1_first_cut.mp4	1200.010	29.97	9	shell	Maintenance			STOP
709.806	D:/Soc_comp_footage/12.10.2017/h1/Multi_12.10.17_h1_first_cut.mp4	1200.010	29.97	2	S-bend	Restrained aggression	1		STOP
717.582	D:/Soc_comp_footage/12.10.2017/h1/Multi_12.10.17_h1_first_cut.mp4	1200.010	29.97	9	shell	Maintenance			START
717.900	D:/Soc_comp_footage/12.10.2017/h1/Multi_12.10.17_h1_first_cut.mp4	1200.010	29.97	8	shell	Maintenance			START
719.924	D:/Soc_comp_footage/12.10.2017/h1/Multi_12.10.17_h1_first_cut.mp4	1200.010	29.97	9	carrying	Maintenance			START
720.241	D:/Soc_comp_footage/12.10.2017/h1/Multi_12.10.17_h1_first_cut.mp4	1200.010	29.97	2	shell	Maintenance			START
720.923	D:/Soc_comp_footage/12.10.2017/h1/Multi_12.10.17_h1_first_cut.mp4	1200.010	29.97	9	carrying	Maintenance			STOP
726.181	D:/Soc_comp_footage/12.10.2017/h1/Multi_12.10.17_h1_first_cut.mp4	1200.010	29.97	9	shell	Maintenance			STOP
730.497	D:/Soc_comp_footage/12.10.2017/h1/Multi_12.10.17_h1_first_cut.mp4	1200.010	29.97	2	shell	Maintenance			STOP
730.558	D:/Soc_comp_footage/12.10.2017/h1/Multi_12.10.17_h1_first_cut.mp4	1200.010	29.97	6	shell	Maintenance			START
731.263	D:/Soc_comp_footage/12.10.2017/h1/Multi_12.10.17_h1_first_cut.mp4	1200.010	29.97	9	shell	Maintenance			START
732.089	D:/Soc_comp_footage/12.10.2017/h1/Multi_12.10.17_h1_first_cut.mp4	1200.010	29.97	8	shell	Maintenance			STOP
736.675	D:/Soc_comp_footage/12.10.2017/h1/Multi_12.10.17_h1_first_cut.mp4	1200.010	29.97	6	shell	Maintenance			STOP
741.855	D:/Soc_comp_footage/12.10.2017/h1/Multi_12.10.17_h1_first_cut.mp4	1200.010	29.97	9	shell	Maintenance			STOP
744.701	D:/Soc_comp_footage/12.10.2017/h1/Multi_12.10.17_h1_first_cut.mp4	1200.010	29.97	9	shell	Maintenance			START
746.199	D:/Soc_comp_footage/12.10.2017/h1/Multi_12.10.17_h1_first_cut.mp4	1200.010	29.97	9	carrying	Maintenance			START
747.696	D:/Soc_comp_footage/12.10.2017/h1/Multi_12.10.17_h1_first_cut.mp4	1200.010	29.97	9	carrying	Maintenance			STOP
750.767	D:/Soc_comp_footage/12.10.2017/h1/Multi_12.10.17_h1_first_cut.mp4	1200.010	29.97	8	S-bend	Restrained aggression	2		START
751.017	D:/Soc_comp_footage/12.10.2017/h1/Multi_12.10.17_h1_first_cut.mp4	1200.010	29.97	8	S-bend	Restrained aggression	2		STOP
751.042	D:/Soc_comp_footage/12.10.2017/h1/Multi_12.10.17_h1_first_cut.mp4	1200.010	29.97	9	digging	Maintenance			START
752.542	D:/Soc_comp_footage/12.10.2017/h1/Multi_12.10.17_h1_first_cut.mp4	1200.010	29.97	9	digging	Maintenance			STOP
756.039	D:/Soc_comp_footage/12.10.2017/h1/Multi_12.10.17_h1_first_cut.mp4	1200.010	29.97	9	carrying	Maintenance			START
757.293	D:/Soc_comp_footage/12.10.2017/h1/Multi_12.10.17_h1_first_cut.mp4	1200.010	29.97	9	carrying	Maintenance			STOP
757.859	D:/Soc_comp_footage/12.10.2017/h1/Multi_12.10.17_h1_first_cut.mp4	1200.010	29.97	5	shell	Maintenance			START
761.634	D:/Soc_comp_footage/12.10.2017/h1/Multi_12.10.17_h1_first_cut.mp4	1200.010	29.97	9	digging	Maintenance			START
762.289	D:/Soc_comp_footage/12.10.2017/h1/Multi_12.10.17_h1_first_cut.mp4	1200.010	29.97	9	digging	Maintenance			STOP
766.881	D:/Soc_comp_footage/12.10.2017/h1/Multi_12.10.17_h1_first_cut.mp4	1200.010	29.97	9	carrying	Maintenance			START
767.199	D:/Soc_comp_footage/12.10.2017/h1/Multi_12.10.17_h1_first_cut.mp4	1200.010	29.97	5	shell	Maintenance			STOP
768.384	D:/Soc_comp_footage/12.10.2017/h1/Multi_12.10.17_h1_first_cut.mp4	1200.010	29.97	9	carrying	Maintenance			STOP
772.475	D:/Soc_comp_footage/12.10.2017/h1/Multi_12.10.17_h1_first_cut.mp4	1200.010	29.97	9	digging	Maintenance			START
773.294	D:/Soc_comp_footage/12.10.2017/h1/Multi_12.10.17_h1_first_cut.mp4	1200.010	29.97	2	S-bend	Restrained aggression	1		START
773.726	D:/Soc_comp_footage/12.10.2017/h1/Multi_12.10.17_h1_first_cut.mp4	1200.010	29.97	9	digging	Maintenance			STOP
774.045	D:/Soc_comp_footage/12.10.2017/h1/Multi_12.10.17_h1_first_cut.mp4	1200.010	29.97	2	S-bend	Restrained aggression	1		STOP
776.883	D:/Soc_comp_footage/12.10.2017/h1/Multi_12.10.17_h1_first_cut.mp4	1200.010	29.97	1	biting	Overt aggression	2		START
777.220	D:/Soc_comp_footage/12.10.2017/h1/Multi_12.10.17_h1_first_cut.mp4	1200.010	29.97	9	shell	Maintenance			STOP
777.316	D:/Soc_comp_footage/12.10.2017/h1/Multi_12.10.17_h1_first_cut.mp4	1200.010	29.97	9	shell escape	Escape	1		START
777.382	D:/Soc_comp_footage/12.10.2017/h1/Multi_12.10.17_h1_first_cut.mp4	1200.010	29.97	1	biting	Overt aggression	2		STOP
782.972	D:/Soc_comp_footage/12.10.2017/h1/Multi_12.10.17_h1_first_cut.mp4	1200.010	29.97	6	shell	Maintenance			START
788.478	D:/Soc_comp_footage/12.10.2017/h1/Multi_12.10.17_h1_first_cut.mp4	1200.010	29.97	6	shell	Maintenance			STOP
794.566	D:/Soc_comp_footage/12.10.2017/h1/Multi_12.10.17_h1_first_cut.mp4	1200.010	29.97	1	biting	Overt aggression	5	attempt	START
795.315	D:/Soc_comp_footage/12.10.2017/h1/Multi_12.10.17_h1_first_cut.mp4	1200.010	29.97	1	biting	Overt aggression	5	attempt	STOP
795.564	D:/Soc_comp_footage/12.10.2017/h1/Multi_12.10.17_h1_first_cut.mp4	1200.010	29.97	1	biting	Overt aggression	5		START
795.814	D:/Soc_comp_footage/12.10.2017/h1/Multi_12.10.17_h1_first_cut.mp4	1200.010	29.97	1	biting	Overt aggression	5		STOP
799.498	D:/Soc_comp_footage/12.10.2017/h1/Multi_12.10.17_h1_first_cut.mp4	1200.010	29.97	9	digging	Maintenance			START
800.497	D:/Soc_comp_footage/12.10.2017/h1/Multi_12.10.17_h1_first_cut.mp4	1200.010	29.97	9	digging	Maintenance			STOP
803.409	D:/Soc_comp_footage/12.10.2017/h1/Multi_12.10.17_h1_first_cut.mp4	1200.010	29.97	8	S-bend	Restrained aggression	1		START
803.566	D:/Soc_comp_footage/12.10.2017/h1/Multi_12.10.17_h1_first_cut.mp4	1200.010	29.97	9	shell escape	Escape	1		STOP
804.158	D:/Soc_comp_footage/12.10.2017/h1/Multi_12.10.17_h1_first_cut.mp4	1200.010	29.97	8	S-bend	Restrained aggression	1		STOP
809.614	D:/Soc_comp_footage/12.10.2017/h1/Multi_12.10.17_h1_first_cut.mp4	1200.010	29.97	9	shell	Maintenance			START
810.659	D:/Soc_comp_footage/12.10.2017/h1/Multi_12.10.17_h1_first_cut.mp4	1200.010	29.97	2	shell	Maintenance			START
811.181	D:/Soc_comp_footage/12.10.2017/h1/Multi_12.10.17_h1_first_cut.mp4	1200.010	29.97	9	digging	Maintenance			START
812.180	D:/Soc_comp_footage/12.10.2017/h1/Multi_12.10.17_h1_first_cut.mp4	1200.010	29.97	9	digging	Maintenance			STOP
812.749	D:/Soc_comp_footage/12.10.2017/h1/Multi_12.10.17_h1_first_cut.mp4	1200.010	29.97	1	shell	Maintenance			START
812.835	D:/Soc_comp_footage/12.10.2017/h1/Multi_12.10.17_h1_first_cut.mp4	1200.010	29.97	6	shell	Maintenance			START
815.680	D:/Soc_comp_footage/12.10.2017/h1/Multi_12.10.17_h1_first_cut.mp4	1200.010	29.97	9	shell	Maintenance			STOP
818.504	D:/Soc_comp_footage/12.10.2017/h1/Multi_12.10.17_h1_first_cut.mp4	1200.010	29.97	1	shell	Maintenance			STOP
820.592	D:/Soc_comp_footage/12.10.2017/h1/Multi_12.10.17_h1_first_cut.mp4	1200.010	29.97	5	shell	Maintenance			START
821.178	D:/Soc_comp_footage/12.10.2017/h1/Multi_12.10.17_h1_first_cut.mp4	1200.010	29.97	6	shell	Maintenance			STOP
826.092	D:/Soc_comp_footage/12.10.2017/h1/Multi_12.10.17_h1_first_cut.mp4	1200.010	29.97	2	shell	Maintenance			STOP
829.431	D:/Soc_comp_footage/12.10.2017/h1/Multi_12.10.17_h1_first_cut.mp4	1200.010	29.97	5	shell	Maintenance			STOP
830.932	D:/Soc_comp_footage/12.10.2017/h1/Multi_12.10.17_h1_first_cut.mp4	1200.010	29.97	2	shell escape	Escape	1		START
830.933	D:/Soc_comp_footage/12.10.2017/h1/Multi_12.10.17_h1_first_cut.mp4	1200.010	29.97	1	shooting out	Restrained aggression	2		START
831.184	D:/Soc_comp_footage/12.10.2017/h1/Multi_12.10.17_h1_first_cut.mp4	1200.010	29.97	1	shooting out	Restrained aggression	2		STOP
836.435	D:/Soc_comp_footage/12.10.2017/h1/Multi_12.10.17_h1_first_cut.mp4	1200.010	29.97	8	S-bend	Restrained aggression	None		START
837.526	D:/Soc_comp_footage/12.10.2017/h1/Multi_12.10.17_h1_first_cut.mp4	1200.010	29.97	8	S-bend	Restrained aggression	None		STOP
839.644	D:/Soc_comp_footage/12.10.2017/h1/Multi_12.10.17_h1_first_cut.mp4	1200.010	29.97	5	S-bend	Restrained aggression	1		START
840.026	D:/Soc_comp_footage/12.10.2017/h1/Multi_12.10.17_h1_first_cut.mp4	1200.010	29.97	8	S-bend	Restrained aggression	None		START
841.024	D:/Soc_comp_footage/12.10.2017/h1/Multi_12.10.17_h1_first_cut.mp4	1200.010	29.97	1	shooting out	Restrained aggression	5		START
841.025	D:/Soc_comp_footage/12.10.2017/h1/Multi_12.10.17_h1_first_cut.mp4	1200.010	29.97	5	S-bend	Restrained aggression	1		STOP
841.025	D:/Soc_comp_footage/12.10.2017/h1/Multi_12.10.17_h1_first_cut.mp4	1200.010	29.97	5	shell escape	Escape	1		START
841.775	D:/Soc_comp_footage/12.10.2017/h1/Multi_12.10.17_h1_first_cut.mp4	1200.010	29.97	1	shooting out	Restrained aggression	5		STOP
841.935	D:/Soc_comp_footage/12.10.2017/h1/Multi_12.10.17_h1_first_cut.mp4	1200.010	29.97	2	shell escape	Escape	1		STOP
844.276	D:/Soc_comp_footage/12.10.2017/h1/Multi_12.10.17_h1_first_cut.mp4	1200.010	29.97	5	shell escape	Escape	1		STOP
846.530	D:/Soc_comp_footage/12.10.2017/h1/Multi_12.10.17_h1_first_cut.mp4	1200.010	29.97	8	S-bend	Restrained aggression	None		STOP
853.459	D:/Soc_comp_footage/12.10.2017/h1/Multi_12.10.17_h1_first_cut.mp4	1200.010	29.97	8	S-bend	Restrained aggression	None		START
859.208	D:/Soc_comp_footage/12.10.2017/h1/Multi_12.10.17_h1_first_cut.mp4	1200.010	29.97	8	S-bend	Restrained aggression	None		STOP
865.799	D:/Soc_comp_footage/12.10.2017/h1/Multi_12.10.17_h1_first_cut.mp4	1200.010	29.97	2	head jolting	Restrained aggression	None		START
865.802	D:/Soc_comp_footage/12.10.2017/h1/Multi_12.10.17_h1_first_cut.mp4	1200.010	29.97	2	head jolting	Restrained aggression	None		STOP
866.301	D:/Soc_comp_footage/12.10.2017/h1/Multi_12.10.17_h1_first_cut.mp4	1200.010	29.97	2	head jolting	Restrained aggression	None		START
866.801	D:/Soc_comp_footage/12.10.2017/h1/Multi_12.10.17_h1_first_cut.mp4	1200.010	29.97	2	head jolting	Restrained aggression	None		STOP
870.891	D:/Soc_comp_footage/12.10.2017/h1/Multi_12.10.17_h1_first_cut.mp4	1200.010	29.97	2	shell	Maintenance			START
876.322	D:/Soc_comp_footage/12.10.2017/h1/Multi_12.10.17_h1_first_cut.mp4	1200.010	29.97	9	shell	Maintenance			START
885.070	D:/Soc_comp_footage/12.10.2017/h1/Multi_12.10.17_h1_first_cut.mp4	1200.010	29.97	6	tail quiver	Submissive behavior	7	unsure whether tail quiver or S-Bend	START
885.071	D:/Soc_comp_footage/12.10.2017/h1/Multi_12.10.17_h1_first_cut.mp4	1200.010	29.97	7	S-bend	Restrained aggression	6		START
885.325	D:/Soc_comp_footage/12.10.2017/h1/Multi_12.10.17_h1_first_cut.mp4	1200.010	29.97	6	tail quiver	Submissive behavior	7	unsure whether tail quiver or S-Bend	STOP
885.413	D:/Soc_comp_footage/12.10.2017/h1/Multi_12.10.17_h1_first_cut.mp4	1200.010	29.97	7	S-bend	Restrained aggression	6		STOP
885.414	D:/Soc_comp_footage/12.10.2017/h1/Multi_12.10.17_h1_first_cut.mp4	1200.010	29.97	7	S-bend	Restrained aggression	6		START
885.663	D:/Soc_comp_footage/12.10.2017/h1/Multi_12.10.17_h1_first_cut.mp4	1200.010	29.97	7	S-bend	Restrained aggression	6		STOP
888.163	D:/Soc_comp_footage/12.10.2017/h1/Multi_12.10.17_h1_first_cut.mp4	1200.010	29.97	7	S-bend	Restrained aggression	6		START
888.165	D:/Soc_comp_footage/12.10.2017/h1/Multi_12.10.17_h1_first_cut.mp4	1200.010	29.97	7	S-bend	Restrained aggression	6		STOP
892.149	D:/Soc_comp_footage/12.10.2017/h1/Multi_12.10.17_h1_first_cut.mp4	1200.010	29.97	2	shell	Maintenance			STOP
895.073	D:/Soc_comp_footage/12.10.2017/h1/Multi_12.10.17_h1_first_cut.mp4	1200.010	29.97	2	S-bend	Restrained aggression	1		START
895.667	D:/Soc_comp_footage/12.10.2017/h1/Multi_12.10.17_h1_first_cut.mp4	1200.010	29.97	2	S-bend	Restrained aggression	1		STOP
897.414	D:/Soc_comp_footage/12.10.2017/h1/Multi_12.10.17_h1_first_cut.mp4	1200.010	29.97	1	operculum spread	Restrained aggression	2		START
897.917	D:/Soc_comp_footage/12.10.2017/h1/Multi_12.10.17_h1_first_cut.mp4	1200.010	29.97	1	operculum spread	Restrained aggression	2		STOP
897.918	D:/Soc_comp_footage/12.10.2017/h1/Multi_12.10.17_h1_first_cut.mp4	1200.010	29.97	1	operculum spread	Restrained aggression	None	probably directed to ind 6 AND 7!	START
898.255	D:/Soc_comp_footage/12.10.2017/h1/Multi_12.10.17_h1_first_cut.mp4	1200.010	29.97	7	S-bend	Restrained aggression	6		START
898.416	D:/Soc_comp_footage/12.10.2017/h1/Multi_12.10.17_h1_first_cut.mp4	1200.010	29.97	1	S-bend	Restrained aggression	None	probably directed to ind 6 AND 7!	START
898.418	D:/Soc_comp_footage/12.10.2017/h1/Multi_12.10.17_h1_first_cut.mp4	1200.010	29.97	1	operculum spread	Restrained aggression	None	probably directed to ind 6 AND 7!	STOP
898.757	D:/Soc_comp_footage/12.10.2017/h1/Multi_12.10.17_h1_first_cut.mp4	1200.010	29.97	7	S-bend	Restrained aggression	6		STOP
899.167	D:/Soc_comp_footage/12.10.2017/h1/Multi_12.10.17_h1_first_cut.mp4	1200.010	29.97	2	shell	Maintenance			START
899.416	D:/Soc_comp_footage/12.10.2017/h1/Multi_12.10.17_h1_first_cut.mp4	1200.010	29.97	1	S-bend	Restrained aggression	None	probably directed to ind 6 AND 7!	STOP
899.503	D:/Soc_comp_footage/12.10.2017/h1/Multi_12.10.17_h1_first_cut.mp4	1200.010	29.97	7	S-bend	Restrained aggression	1		START
899.667	D:/Soc_comp_footage/12.10.2017/h1/Multi_12.10.17_h1_first_cut.mp4	1200.010	29.97	8	digging	Maintenance			START
899.756	D:/Soc_comp_footage/12.10.2017/h1/Multi_12.10.17_h1_first_cut.mp4	1200.010	29.97	7	S-bend	Restrained aggression	1		STOP
900.329	D:/Soc_comp_footage/12.10.2017/h1/Multi_12.10.17_h1_first_cut.mp4	1200.010	29.97	9	shell	Maintenance			STOP
900.419	D:/Soc_comp_footage/12.10.2017/h1/Multi_12.10.17_h1_first_cut.mp4	1200.010	29.97	8	digging	Maintenance			STOP
900.917	D:/Soc_comp_footage/12.10.2017/h1/Multi_12.10.17_h1_first_cut.mp4	1200.010	29.97	5	shell	Maintenance			START
901.423	D:/Soc_comp_footage/12.10.2017/h1/Multi_12.10.17_h1_first_cut.mp4	1200.010	29.97	8	operculum spread	Restrained aggression	conspecific 3	mix be S-Bend and operculum spread; no frontal approach!	START
902.188	D:/Soc_comp_footage/12.10.2017/h1/Multi_12.10.17_h1_first_cut.mp4	1200.010	29.97	9	S-bend	Restrained aggression	None		START
904.257	D:/Soc_comp_footage/12.10.2017/h1/Multi_12.10.17_h1_first_cut.mp4	1200.010	29.97	5	shell	Maintenance			STOP
904.438	D:/Soc_comp_footage/12.10.2017/h1/Multi_12.10.17_h1_first_cut.mp4	1200.010	29.97	9	S-bend	Restrained aggression	None		STOP
904.508	D:/Soc_comp_footage/12.10.2017/h1/Multi_12.10.17_h1_first_cut.mp4	1200.010	29.97	5	S-bend	Restrained aggression	1		START
904.758	D:/Soc_comp_footage/12.10.2017/h1/Multi_12.10.17_h1_first_cut.mp4	1200.010	29.97	8	operculum spread	Restrained aggression	conspecific 3	mix be S-Bend and operculum spread; no frontal approach!	STOP
905.848	D:/Soc_comp_footage/12.10.2017/h1/Multi_12.10.17_h1_first_cut.mp4	1200.010	29.97	7	S-bend	Restrained aggression	1		START
906.097	D:/Soc_comp_footage/12.10.2017/h1/Multi_12.10.17_h1_first_cut.mp4	1200.010	29.97	7	S-bend	Restrained aggression	1		STOP
906.258	D:/Soc_comp_footage/12.10.2017/h1/Multi_12.10.17_h1_first_cut.mp4	1200.010	29.97	5	S-bend	Restrained aggression	1		STOP
906.939	D:/Soc_comp_footage/12.10.2017/h1/Multi_12.10.17_h1_first_cut.mp4	1200.010	29.97	9	S-bend	Restrained aggression	None		START
907.440	D:/Soc_comp_footage/12.10.2017/h1/Multi_12.10.17_h1_first_cut.mp4	1200.010	29.97	9	S-bend	Restrained aggression	None		STOP
908.075	D:/Soc_comp_footage/12.10.2017/h1/Multi_12.10.17_h1_first_cut.mp4	1200.010	29.97	6	shell	Maintenance			START
909.779	D:/Soc_comp_footage/12.10.2017/h1/Multi_12.10.17_h1_first_cut.mp4	1200.010	29.97	9	shell	Maintenance			START
913.172	D:/Soc_comp_footage/12.10.2017/h1/Multi_12.10.17_h1_first_cut.mp4	1200.010	29.97	2	shell	Maintenance			STOP
916.536	D:/Soc_comp_footage/12.10.2017/h1/Multi_12.10.17_h1_first_cut.mp4	1200.010	29.97	9	shell	Maintenance			STOP
916.599	D:/Soc_comp_footage/12.10.2017/h1/Multi_12.10.17_h1_first_cut.mp4	1200.010	29.97	2	S-bend	Restrained aggression	1		START
917.599	D:/Soc_comp_footage/12.10.2017/h1/Multi_12.10.17_h1_first_cut.mp4	1200.010	29.97	2	S-bend	Restrained aggression	1		STOP
918.691	D:/Soc_comp_footage/12.10.2017/h1/Multi_12.10.17_h1_first_cut.mp4	1200.010	29.97	2	shell	Maintenance			START
919.350	D:/Soc_comp_footage/12.10.2017/h1/Multi_12.10.17_h1_first_cut.mp4	1200.010	29.97	5	shell	Maintenance			START
920.081	D:/Soc_comp_footage/12.10.2017/h1/Multi_12.10.17_h1_first_cut.mp4	1200.010	29.97	6	shell	Maintenance			STOP
920.873	D:/Soc_comp_footage/12.10.2017/h1/Multi_12.10.17_h1_first_cut.mp4	1200.010	29.97	9	shell	Maintenance			START
921.694	D:/Soc_comp_footage/12.10.2017/h1/Multi_12.10.17_h1_first_cut.mp4	1200.010	29.97	5	shell	Maintenance			STOP
922.442	D:/Soc_comp_footage/12.10.2017/h1/Multi_12.10.17_h1_first_cut.mp4	1200.010	29.97	8	shell	Maintenance			START
922.943	D:/Soc_comp_footage/12.10.2017/h1/Multi_12.10.17_h1_first_cut.mp4	1200.010	29.97	2	shell	Maintenance			STOP
923.281	D:/Soc_comp_footage/12.10.2017/h1/Multi_12.10.17_h1_first_cut.mp4	1200.010	29.97	7	S-bend	Restrained aggression	1		START
923.940	D:/Soc_comp_footage/12.10.2017/h1/Multi_12.10.17_h1_first_cut.mp4	1200.010	29.97	1	shooting out	Restrained aggression	7		START
924.030	D:/Soc_comp_footage/12.10.2017/h1/Multi_12.10.17_h1_first_cut.mp4	1200.010	29.97	7	S-bend	Restrained aggression	1		STOP
924.193	D:/Soc_comp_footage/12.10.2017/h1/Multi_12.10.17_h1_first_cut.mp4	1200.010	29.97	1	shooting out	Restrained aggression	7		STOP
925.444	D:/Soc_comp_footage/12.10.2017/h1/Multi_12.10.17_h1_first_cut.mp4	1200.010	29.97	2	shell	Maintenance			START
925.445	D:/Soc_comp_footage/12.10.2017/h1/Multi_12.10.17_h1_first_cut.mp4	1200.010	29.97	8	shell	Maintenance			STOP
925.779	D:/Soc_comp_footage/12.10.2017/h1/Multi_12.10.17_h1_first_cut.mp4	1200.010	29.97	7	S-bend	Restrained aggression	1		START
925.942	D:/Soc_comp_footage/12.10.2017/h1/Multi_12.10.17_h1_first_cut.mp4	1200.010	29.97	5	shell	Maintenance			START
926.030	D:/Soc_comp_footage/12.10.2017/h1/Multi_12.10.17_h1_first_cut.mp4	1200.010	29.97	7	S-bend	Restrained aggression	1		STOP
930.534	D:/Soc_comp_footage/12.10.2017/h1/Multi_12.10.17_h1_first_cut.mp4	1200.010	29.97	8	shell	Maintenance			START
932.285	D:/Soc_comp_footage/12.10.2017/h1/Multi_12.10.17_h1_first_cut.mp4	1200.010	29.97	8	shell	Maintenance			STOP
933.789	D:/Soc_comp_footage/12.10.2017/h1/Multi_12.10.17_h1_first_cut.mp4	1200.010	29.97	5	shell	Maintenance			STOP
935.125	D:/Soc_comp_footage/12.10.2017/h1/Multi_12.10.17_h1_first_cut.mp4	1200.010	29.97	6	shell	Maintenance			START
936.692	D:/Soc_comp_footage/12.10.2017/h1/Multi_12.10.17_h1_first_cut.mp4	1200.010	29.97	2	shell	Maintenance			STOP
936.877	D:/Soc_comp_footage/12.10.2017/h1/Multi_12.10.17_h1_first_cut.mp4	1200.010	29.97	9	shell	Maintenance			STOP
941.125	D:/Soc_comp_footage/12.10.2017/h1/Multi_12.10.17_h1_first_cut.mp4	1200.010	29.97	6	shell	Maintenance			STOP
942.877	D:/Soc_comp_footage/12.10.2017/h1/Multi_12.10.17_h1_first_cut.mp4	1200.010	29.97	5	shell	Maintenance			START
943.442	D:/Soc_comp_footage/12.10.2017/h1/Multi_12.10.17_h1_first_cut.mp4	1200.010	29.97	2	shell	Maintenance			START
946.222	D:/Soc_comp_footage/12.10.2017/h1/Multi_12.10.17_h1_first_cut.mp4	1200.010	29.97	5	shell	Maintenance			STOP
946.719	D:/Soc_comp_footage/12.10.2017/h1/Multi_12.10.17_h1_first_cut.mp4	1200.010	29.97	2	digging	Maintenance			START
948.468	D:/Soc_comp_footage/12.10.2017/h1/Multi_12.10.17_h1_first_cut.mp4	1200.010	29.97	1	shell	Maintenance			START
948.716	D:/Soc_comp_footage/12.10.2017/h1/Multi_12.10.17_h1_first_cut.mp4	1200.010	29.97	2	digging	Maintenance			STOP
949.191	D:/Soc_comp_footage/12.10.2017/h1/Multi_12.10.17_h1_first_cut.mp4	1200.010	29.97	2	shell	Maintenance			STOP
950.475	D:/Soc_comp_footage/12.10.2017/h1/Multi_12.10.17_h1_first_cut.mp4	1200.010	29.97	1	shell	Maintenance			STOP
952.310	D:/Soc_comp_footage/12.10.2017/h1/Multi_12.10.17_h1_first_cut.mp4	1200.010	29.97	6	digging	Maintenance			START
953.147	D:/Soc_comp_footage/12.10.2017/h1/Multi_12.10.17_h1_first_cut.mp4	1200.010	29.97	7	S-bend	Restrained aggression	1	unsure if S-Bend or tail quiver!	START
953.309	D:/Soc_comp_footage/12.10.2017/h1/Multi_12.10.17_h1_first_cut.mp4	1200.010	29.97	2	S-bend	Restrained aggression	1		START
953.559	D:/Soc_comp_footage/12.10.2017/h1/Multi_12.10.17_h1_first_cut.mp4	1200.010	29.97	2	S-bend	Restrained aggression	1		STOP
953.559	D:/Soc_comp_footage/12.10.2017/h1/Multi_12.10.17_h1_first_cut.mp4	1200.010	29.97	6	digging	Maintenance			STOP
953.716	D:/Soc_comp_footage/12.10.2017/h1/Multi_12.10.17_h1_first_cut.mp4	1200.010	29.97	2	S-bend	Restrained aggression	1		START
953.810	D:/Soc_comp_footage/12.10.2017/h1/Multi_12.10.17_h1_first_cut.mp4	1200.010	29.97	2	S-bend	Restrained aggression	1		STOP
954.147	D:/Soc_comp_footage/12.10.2017/h1/Multi_12.10.17_h1_first_cut.mp4	1200.010	29.97	7	S-bend	Restrained aggression	1	unsure if S-Bend or tail quiver!	STOP
954.148	D:/Soc_comp_footage/12.10.2017/h1/Multi_12.10.17_h1_first_cut.mp4	1200.010	29.97	7	S-bend	Restrained aggression	1	unsure if S-Bend or tail quiver!	START
954.561	D:/Soc_comp_footage/12.10.2017/h1/Multi_12.10.17_h1_first_cut.mp4	1200.010	29.97	8	shell	Maintenance			START
955.396	D:/Soc_comp_footage/12.10.2017/h1/Multi_12.10.17_h1_first_cut.mp4	1200.010	29.97	7	S-bend	Restrained aggression	1	unsure if S-Bend or tail quiver!	STOP
955.810	D:/Soc_comp_footage/12.10.2017/h1/Multi_12.10.17_h1_first_cut.mp4	1200.010	29.97	5	shell	Maintenance			START
956.647	D:/Soc_comp_footage/12.10.2017/h1/Multi_12.10.17_h1_first_cut.mp4	1200.010	29.97	7	shell	Maintenance			START
957.810	D:/Soc_comp_footage/12.10.2017/h1/Multi_12.10.17_h1_first_cut.mp4	1200.010	29.97	5	shell	Maintenance			STOP
958.059	D:/Soc_comp_footage/12.10.2017/h1/Multi_12.10.17_h1_first_cut.mp4	1200.010	29.97	8	digging	Maintenance			START
958.559	D:/Soc_comp_footage/12.10.2017/h1/Multi_12.10.17_h1_first_cut.mp4	1200.010	29.97	6	shell	Maintenance			START
958.564	D:/Soc_comp_footage/12.10.2017/h1/Multi_12.10.17_h1_first_cut.mp4	1200.010	29.97	7	digging	Maintenance			START
959.152	D:/Soc_comp_footage/12.10.2017/h1/Multi_12.10.17_h1_first_cut.mp4	1200.010	29.97	7	shell	Maintenance			STOP
959.313	D:/Soc_comp_footage/12.10.2017/h1/Multi_12.10.17_h1_first_cut.mp4	1200.010	29.97	8	shell	Maintenance			STOP
959.560	D:/Soc_comp_footage/12.10.2017/h1/Multi_12.10.17_h1_first_cut.mp4	1200.010	29.97	6	shell	Maintenance			STOP
959.646	D:/Soc_comp_footage/12.10.2017/h1/Multi_12.10.17_h1_first_cut.mp4	1200.010	29.97	7	digging	Maintenance			STOP
960.059	D:/Soc_comp_footage/12.10.2017/h1/Multi_12.10.17_h1_first_cut.mp4	1200.010	29.97	6	digging	Maintenance			START
960.310	D:/Soc_comp_footage/12.10.2017/h1/Multi_12.10.17_h1_first_cut.mp4	1200.010	29.97	8	digging	Maintenance			STOP
962.559	D:/Soc_comp_footage/12.10.2017/h1/Multi_12.10.17_h1_first_cut.mp4	1200.010	29.97	6	digging	Maintenance			STOP
964.900	D:/Soc_comp_footage/12.10.2017/h1/Multi_12.10.17_h1_first_cut.mp4	1200.010	29.97	2	shell	Maintenance			START
965.064	D:/Soc_comp_footage/12.10.2017/h1/Multi_12.10.17_h1_first_cut.mp4	1200.010	29.97	5	shell	Maintenance			START
965.899	D:/Soc_comp_footage/12.10.2017/h1/Multi_12.10.17_h1_first_cut.mp4	1200.010	29.97	6	biting	Overt aggression	5		START
966.400	D:/Soc_comp_footage/12.10.2017/h1/Multi_12.10.17_h1_first_cut.mp4	1200.010	29.97	5	shell	Maintenance			STOP
967.151	D:/Soc_comp_footage/12.10.2017/h1/Multi_12.10.17_h1_first_cut.mp4	1200.010	29.97	6	biting	Overt aggression	5		STOP
967.157	D:/Soc_comp_footage/12.10.2017/h1/Multi_12.10.17_h1_first_cut.mp4	1200.010	29.97	2	shell	Maintenance			STOP
967.400	D:/Soc_comp_footage/12.10.2017/h1/Multi_12.10.17_h1_first_cut.mp4	1200.010	29.97	8	shell	Maintenance			START
970.675	D:/Soc_comp_footage/12.10.2017/h1/Multi_12.10.17_h1_first_cut.mp4	1200.010	29.97	9	shell	Maintenance			START
971.742	D:/Soc_comp_footage/12.10.2017/h1/Multi_12.10.17_h1_first_cut.mp4	1200.010	29.97	1	shell	Maintenance			START
973.997	D:/Soc_comp_footage/12.10.2017/h1/Multi_12.10.17_h1_first_cut.mp4	1200.010	29.97	1	shell	Maintenance			STOP
977.173	D:/Soc_comp_footage/12.10.2017/h1/Multi_12.10.17_h1_first_cut.mp4	1200.010	29.97	9	shell	Maintenance			STOP
977.239	D:/Soc_comp_footage/12.10.2017/h1/Multi_12.10.17_h1_first_cut.mp4	1200.010	29.97		presence of Elo	Presence			START
977.242	D:/Soc_comp_footage/12.10.2017/h1/Multi_12.10.17_h1_first_cut.mp4	1200.010	29.97	5	shell escape	Escape	L. elongatus		START
977.264	D:/Soc_comp_footage/12.10.2017/h1/Multi_12.10.17_h1_first_cut.mp4	1200.010	29.97	9	shell escape	Escape	L. elongatus		START
977.743	D:/Soc_comp_footage/12.10.2017/h1/Multi_12.10.17_h1_first_cut.mp4	1200.010	29.97	6	S-bend	Restrained aggression	elongatus		START
978.835	D:/Soc_comp_footage/12.10.2017/h1/Multi_12.10.17_h1_first_cut.mp4	1200.010	29.97	2	shell escape	Escape	L. elongatus		START
979.488	D:/Soc_comp_footage/12.10.2017/h1/Multi_12.10.17_h1_first_cut.mp4	1200.010	29.97		presence of Elo	Presence			STOP
980.833	D:/Soc_comp_footage/12.10.2017/h1/Multi_12.10.17_h1_first_cut.mp4	1200.010	29.97	6	S-bend	Restrained aggression	elongatus		STOP
990.178	D:/Soc_comp_footage/12.10.2017/h1/Multi_12.10.17_h1_first_cut.mp4	1200.010	29.97	6	shell	Maintenance			START
992.674	D:/Soc_comp_footage/12.10.2017/h1/Multi_12.10.17_h1_first_cut.mp4	1200.010	29.97	6	shell	Maintenance			STOP
993.182	D:/Soc_comp_footage/12.10.2017/h1/Multi_12.10.17_h1_first_cut.mp4	1200.010	29.97	6	shell	Maintenance			START
1001.931	D:/Soc_comp_footage/12.10.2017/h1/Multi_12.10.17_h1_first_cut.mp4	1200.010	29.97	6	shell	Maintenance			STOP
1002.999	D:/Soc_comp_footage/12.10.2017/h1/Multi_12.10.17_h1_first_cut.mp4	1200.010	29.97	7	S-bend	Restrained aggression	1		START
1003.698	D:/Soc_comp_footage/12.10.2017/h1/Multi_12.10.17_h1_first_cut.mp4	1200.010	29.97	9	shell escape	Escape	L. elongatus		STOP
1003.699	D:/Soc_comp_footage/12.10.2017/h1/Multi_12.10.17_h1_first_cut.mp4	1200.010	29.97	7	S-bend	Restrained aggression	1		STOP
1004.609	D:/Soc_comp_footage/12.10.2017/h1/Multi_12.10.17_h1_first_cut.mp4	1200.010	29.97	2	shell escape	Escape	L. elongatus		STOP
1005.860	D:/Soc_comp_footage/12.10.2017/h1/Multi_12.10.17_h1_first_cut.mp4	1200.010	29.97	6	shell	Maintenance			START
1006.447	D:/Soc_comp_footage/12.10.2017/h1/Multi_12.10.17_h1_first_cut.mp4	1200.010	29.97	7	S-bend	Restrained aggression	1		START
1007.197	D:/Soc_comp_footage/12.10.2017/h1/Multi_12.10.17_h1_first_cut.mp4	1200.010	29.97	7	S-bend	Restrained aggression	1		STOP
1008.111	D:/Soc_comp_footage/12.10.2017/h1/Multi_12.10.17_h1_first_cut.mp4	1200.010	29.97	6	shell	Maintenance			STOP
1008.359	D:/Soc_comp_footage/12.10.2017/h1/Multi_12.10.17_h1_first_cut.mp4	1200.010	29.97	1	shooting out	Restrained aggression	7		START
1008.607	D:/Soc_comp_footage/12.10.2017/h1/Multi_12.10.17_h1_first_cut.mp4	1200.010	29.97	2	shell escape	Escape	1		START
1008.862	D:/Soc_comp_footage/12.10.2017/h1/Multi_12.10.17_h1_first_cut.mp4	1200.010	29.97	1	shooting out	Restrained aggression	7		STOP
1013.403	D:/Soc_comp_footage/12.10.2017/h1/Multi_12.10.17_h1_first_cut.mp4	1200.010	29.97	8	shell	Maintenance			STOP
1019.363	D:/Soc_comp_footage/12.10.2017/h1/Multi_12.10.17_h1_first_cut.mp4	1200.010	29.97	2	shell escape	Escape	1		STOP
1026.794	D:/Soc_comp_footage/12.10.2017/h1/Multi_12.10.17_h1_first_cut.mp4	1200.010	29.97	2	S-bend	Restrained aggression	1		START
1027.884	D:/Soc_comp_footage/12.10.2017/h1/Multi_12.10.17_h1_first_cut.mp4	1200.010	29.97	2	S-bend	Restrained aggression	1		STOP
1039.975	D:/Soc_comp_footage/12.10.2017/h1/Multi_12.10.17_h1_first_cut.mp4	1200.010	29.97	2	shell	Maintenance			START
1045.069	D:/Soc_comp_footage/12.10.2017/h1/Multi_12.10.17_h1_first_cut.mp4	1200.010	29.97	6	shell	Maintenance			START
1045.318	D:/Soc_comp_footage/12.10.2017/h1/Multi_12.10.17_h1_first_cut.mp4	1200.010	29.97	6	digging	Maintenance			START
1046.823	D:/Soc_comp_footage/12.10.2017/h1/Multi_12.10.17_h1_first_cut.mp4	1200.010	29.97	6	shell	Maintenance			STOP
1048.568	D:/Soc_comp_footage/12.10.2017/h1/Multi_12.10.17_h1_first_cut.mp4	1200.010	29.97	6	digging	Maintenance			STOP
1050.319	D:/Soc_comp_footage/12.10.2017/h1/Multi_12.10.17_h1_first_cut.mp4	1200.010	29.97	7	S-bend	Restrained aggression	1	probably directed to ind 1	START
1050.571	D:/Soc_comp_footage/12.10.2017/h1/Multi_12.10.17_h1_first_cut.mp4	1200.010	29.97	7	S-bend	Restrained aggression	1	probably directed to ind 1	STOP
1051.066	D:/Soc_comp_footage/12.10.2017/h1/Multi_12.10.17_h1_first_cut.mp4	1200.010	29.97	8	shell	Maintenance			START
1051.818	D:/Soc_comp_footage/12.10.2017/h1/Multi_12.10.17_h1_first_cut.mp4	1200.010	29.97	7	S-bend	Restrained aggression	1	unsure if S-Bend or some kind of affiliation (zigzag?)	START
1051.823	D:/Soc_comp_footage/12.10.2017/h1/Multi_12.10.17_h1_first_cut.mp4	1200.010	29.97	6	shell	Maintenance			START
1052.158	D:/Soc_comp_footage/12.10.2017/h1/Multi_12.10.17_h1_first_cut.mp4	1200.010	29.97	8	shell	Maintenance			STOP
1052.818	D:/Soc_comp_footage/12.10.2017/h1/Multi_12.10.17_h1_first_cut.mp4	1200.010	29.97	7	S-bend	Restrained aggression	1	unsure if S-Bend or some kind of affiliation (zigzag?)	STOP
1053.410	D:/Soc_comp_footage/12.10.2017/h1/Multi_12.10.17_h1_first_cut.mp4	1200.010	29.97	7	S-bend	Restrained aggression	1	unsure if S-Bend or rather some kind of affiliation (zigzag?)	START
1053.910	D:/Soc_comp_footage/12.10.2017/h1/Multi_12.10.17_h1_first_cut.mp4	1200.010	29.97	7	S-bend	Restrained aggression	1	unsure if S-Bend or rather some kind of affiliation (zigzag?)	STOP
1054.409	D:/Soc_comp_footage/12.10.2017/h1/Multi_12.10.17_h1_first_cut.mp4	1200.010	29.97	6	shell	Maintenance			STOP
1057.160	D:/Soc_comp_footage/12.10.2017/h1/Multi_12.10.17_h1_first_cut.mp4	1200.010	29.97	1	digging	Maintenance			START
1058.912	D:/Soc_comp_footage/12.10.2017/h1/Multi_12.10.17_h1_first_cut.mp4	1200.010	29.97	8	S-bend	Restrained aggression	6		START
1058.913	D:/Soc_comp_footage/12.10.2017/h1/Multi_12.10.17_h1_first_cut.mp4	1200.010	29.97	1	digging	Maintenance			STOP
1059.160	D:/Soc_comp_footage/12.10.2017/h1/Multi_12.10.17_h1_first_cut.mp4	1200.010	29.97	8	S-bend	Restrained aggression	6		STOP
1061.013	D:/Soc_comp_footage/12.10.2017/h1/Multi_12.10.17_h1_first_cut.mp4	1200.010	29.97	8	shell	Maintenance			START
1063.490	D:/Soc_comp_footage/12.10.2017/h1/Multi_12.10.17_h1_first_cut.mp4	1200.010	29.97	5	shell escape	Escape	L. elongatus		STOP
1065.003	D:/Soc_comp_footage/12.10.2017/h1/Multi_12.10.17_h1_first_cut.mp4	1200.010	29.97	8	shell	Maintenance			STOP
1072.669	D:/Soc_comp_footage/12.10.2017/h1/Multi_12.10.17_h1_first_cut.mp4	1200.010	29.97	2	shell	Maintenance			STOP
1078.843	D:/Soc_comp_footage/12.10.2017/h1/Multi_12.10.17_h1_first_cut.mp4	1200.010	29.97	2	S-bend	Restrained aggression	1		START
1082.435	D:/Soc_comp_footage/12.10.2017/h1/Multi_12.10.17_h1_first_cut.mp4	1200.010	29.97	5	S-bend	Restrained aggression	elongatus	unsure! alternatively to None	START
1083.842	D:/Soc_comp_footage/12.10.2017/h1/Multi_12.10.17_h1_first_cut.mp4	1200.010	29.97	5	S-bend	Restrained aggression	elongatus	unsure! alternatively to None	STOP
1083.843	D:/Soc_comp_footage/12.10.2017/h1/Multi_12.10.17_h1_first_cut.mp4	1200.010	29.97	5	shell escape	Escape	L. elongatus	unsure! alternatively to None	START
1087.277	D:/Soc_comp_footage/12.10.2017/h1/Multi_12.10.17_h1_first_cut.mp4	1200.010	29.97	8	S-bend	Restrained aggression	elongatus		START
1087.525	D:/Soc_comp_footage/12.10.2017/h1/Multi_12.10.17_h1_first_cut.mp4	1200.010	29.97	1	S-bend	Restrained aggression	elongatus		START
1087.842	D:/Soc_comp_footage/12.10.2017/h1/Multi_12.10.17_h1_first_cut.mp4	1200.010	29.97	7	S-bend	Restrained aggression	elongatus		START
1088.180	D:/Soc_comp_footage/12.10.2017/h1/Multi_12.10.17_h1_first_cut.mp4	1200.010	29.97	2	S-bend	Restrained aggression	1		STOP
1088.184	D:/Soc_comp_footage/12.10.2017/h1/Multi_12.10.17_h1_first_cut.mp4	1200.010	29.97	2	shell	Maintenance			START
1088.275	D:/Soc_comp_footage/12.10.2017/h1/Multi_12.10.17_h1_first_cut.mp4	1200.010	29.97	8	shell escape	Escape	L. elongatus		START
1088.276	D:/Soc_comp_footage/12.10.2017/h1/Multi_12.10.17_h1_first_cut.mp4	1200.010	29.97	8	S-bend	Restrained aggression	elongatus		STOP
1089.776	D:/Soc_comp_footage/12.10.2017/h1/Multi_12.10.17_h1_first_cut.mp4	1200.010	29.97	6	S-bend	Restrained aggression	elongatus		START
1092.679	D:/Soc_comp_footage/12.10.2017/h1/Multi_12.10.17_h1_first_cut.mp4	1200.010	29.97		presence of Elo	Presence			START
1092.770	D:/Soc_comp_footage/12.10.2017/h1/Multi_12.10.17_h1_first_cut.mp4	1200.010	29.97	1	S-bend	Restrained aggression	elongatus		STOP
1092.770	D:/Soc_comp_footage/12.10.2017/h1/Multi_12.10.17_h1_first_cut.mp4	1200.010	29.97	6	S-bend	Restrained aggression	elongatus		STOP
1092.774	D:/Soc_comp_footage/12.10.2017/h1/Multi_12.10.17_h1_first_cut.mp4	1200.010	29.97	1	shell escape	Escape	L. elongatus		START
1092.774	D:/Soc_comp_footage/12.10.2017/h1/Multi_12.10.17_h1_first_cut.mp4	1200.010	29.97	6	shell escape	Escape	L. elongatus		START
1094.026	D:/Soc_comp_footage/12.10.2017/h1/Multi_12.10.17_h1_first_cut.mp4	1200.010	29.97	7	S-bend	Restrained aggression	elongatus		STOP
1096.280	D:/Soc_comp_footage/12.10.2017/h1/Multi_12.10.17_h1_first_cut.mp4	1200.010	29.97	7	shell escape	Escape	L. elongatus		START
1104.436	D:/Soc_comp_footage/12.10.2017/h1/Multi_12.10.17_h1_first_cut.mp4	1200.010	29.97		presence of Elo	Presence			STOP
1130.699	D:/Soc_comp_footage/12.10.2017/h1/Multi_12.10.17_h1_first_cut.mp4	1200.010	29.97	1	shell escape	Escape	L. elongatus		STOP
1144.077	D:/Soc_comp_footage/12.10.2017/h1/Multi_12.10.17_h1_first_cut.mp4	1200.010	29.97	6	shell escape	Escape	L. elongatus		STOP
1153.349	D:/Soc_comp_footage/12.10.2017/h1/Multi_12.10.17_h1_first_cut.mp4	1200.010	29.97	9	shell	Maintenance			START
1156.440	D:/Soc_comp_footage/12.10.2017/h1/Multi_12.10.17_h1_first_cut.mp4	1200.010	29.97	9	shell	Maintenance			STOP
1165.763	D:/Soc_comp_footage/12.10.2017/h1/Multi_12.10.17_h1_first_cut.mp4	1200.010	29.97	5	shell escape	Escape	L. elongatus	unsure! alternatively to None	STOP
1169.034	D:/Soc_comp_footage/12.10.2017/h1/Multi_12.10.17_h1_first_cut.mp4	1200.010	29.97	9	shell	Maintenance			START
1173.786	D:/Soc_comp_footage/12.10.2017/h1/Multi_12.10.17_h1_first_cut.mp4	1200.010	29.97	9	shell	Maintenance			STOP
1173.942	D:/Soc_comp_footage/12.10.2017/h1/Multi_12.10.17_h1_first_cut.mp4	1200.010	29.97	6	biting	Overt aggression	7	biting attempt; unsure if ind 7	START
1173.943	D:/Soc_comp_footage/12.10.2017/h1/Multi_12.10.17_h1_first_cut.mp4	1200.010	29.97	8	shell escape	Escape	L. elongatus		STOP
1173.944	D:/Soc_comp_footage/12.10.2017/h1/Multi_12.10.17_h1_first_cut.mp4	1200.010	29.97	5	S-bend	Restrained aggression	6		START
1173.944	D:/Soc_comp_footage/12.10.2017/h1/Multi_12.10.17_h1_first_cut.mp4	1200.010	29.97	6	biting	Overt aggression	7	biting attempt; unsure if ind 7	STOP
1174.942	D:/Soc_comp_footage/12.10.2017/h1/Multi_12.10.17_h1_first_cut.mp4	1200.010	29.97	5	S-bend	Restrained aggression	6		STOP
1174.943	D:/Soc_comp_footage/12.10.2017/h1/Multi_12.10.17_h1_first_cut.mp4	1200.010	29.97	5	S-bend	Restrained aggression	6		START
1175.195	D:/Soc_comp_footage/12.10.2017/h1/Multi_12.10.17_h1_first_cut.mp4	1200.010	29.97	5	S-bend	Restrained aggression	6		STOP
1176.444	D:/Soc_comp_footage/12.10.2017/h1/Multi_12.10.17_h1_first_cut.mp4	1200.010	29.97	5	S-bend	Restrained aggression	7		START
1176.944	D:/Soc_comp_footage/12.10.2017/h1/Multi_12.10.17_h1_first_cut.mp4	1200.010	29.97	5	S-bend	Restrained aggression	7		STOP
1178.943	D:/Soc_comp_footage/12.10.2017/h1/Multi_12.10.17_h1_first_cut.mp4	1200.010	29.97	5	shell	Maintenance			START
1181.285	D:/Soc_comp_footage/12.10.2017/h1/Multi_12.10.17_h1_first_cut.mp4	1200.010	29.97	5	shell	Maintenance			STOP
1183.284	D:/Soc_comp_footage/12.10.2017/h1/Multi_12.10.17_h1_first_cut.mp4	1200.010	29.97	8	shell escape	Escape	1		START
1184.285	D:/Soc_comp_footage/12.10.2017/h1/Multi_12.10.17_h1_first_cut.mp4	1200.010	29.97	6	shell	Maintenance			START
1184.784	D:/Soc_comp_footage/12.10.2017/h1/Multi_12.10.17_h1_first_cut.mp4	1200.010	29.97	2	shell	Maintenance			STOP
1185.877	D:/Soc_comp_footage/12.10.2017/h1/Multi_12.10.17_h1_first_cut.mp4	1200.010	29.97	2	tail quiver	Submissive behavior	1	unsure if tail quiver	START
1186.290	D:/Soc_comp_footage/12.10.2017/h1/Multi_12.10.17_h1_first_cut.mp4	1200.010	29.97	8	shell escape	Escape	1		STOP
1186.627	D:/Soc_comp_footage/12.10.2017/h1/Multi_12.10.17_h1_first_cut.mp4	1200.010	29.97	2	tail quiver	Submissive behavior	1	unsure if tail quiver	STOP
1188.377	D:/Soc_comp_footage/12.10.2017/h1/Multi_12.10.17_h1_first_cut.mp4	1200.010	29.97	5	shell	Maintenance			START
1190.536	D:/Soc_comp_footage/12.10.2017/h1/Multi_12.10.17_h1_first_cut.mp4	1200.010	29.97	6	shell	Maintenance			STOP
1191.381	D:/Soc_comp_footage/12.10.2017/h1/Multi_12.10.17_h1_first_cut.mp4	1200.010	29.97	7	shell escape	Escape	L. elongatus		STOP
1198.131	D:/Soc_comp_footage/12.10.2017/h1/Multi_12.10.17_h1_first_cut.mp4	1200.010	29.97	5	shell	Maintenance			STOP
1198.876	D:/Soc_comp_footage/12.10.2017/h1/Multi_12.10.17_h1_first_cut.mp4	1200.010	29.97	2	S-bend	Restrained aggression	1		START
1200.000	D:/Soc_comp_footage/12.10.2017/h1/Multi_12.10.17_h1_first_cut.mp4	1200.010	29.97	2	S-bend	Restrained aggression	1		STOP
