# Supplementary material for: TIBA: A web application for the visual analysis of temporal occurrences, interactions, and transitions of animal behavior
Source: PLoS Comput Biol. 2024 Oct 25;20(10):e1012425. doi: 10.1371/journal.pcbi.1012425 (PMC11508483; doi:10.1371/journal.pcbi.1012425)
Supplement: S8 Dataset — (XLSX) [file pcbi.1012425.s008.xlsx]

## Sheet: Multi_13.10.17_a1_first
Observation id	Multi_13.10.17_a1_first
Media file(s)
Player #1	D:/Soc_comp_footage/13.10.2017/a1/Multi_13.10.17_a1_first_cut.mp4
Observation date	2019-02-19 18:12:18
Description
Time offset (s)	0.0
independent variables
variable	value
Time	Media file path	Total length	FPS	Subject	Behavior	Behavioral category	Modifier 1	Comment	Status
0.000	D:/Soc_comp_footage/13.10.2017/a1/Multi_13.10.17_a1_first_cut.mp4	1200.020	29.97	11	shell	Maintenance			START
0.000	D:/Soc_comp_footage/13.10.2017/a1/Multi_13.10.17_a1_first_cut.mp4	1200.020	29.97	12	shell	Maintenance			START
3.603	D:/Soc_comp_footage/13.10.2017/a1/Multi_13.10.17_a1_first_cut.mp4	1200.020	29.97	8	shell	Maintenance			START
4.353	D:/Soc_comp_footage/13.10.2017/a1/Multi_13.10.17_a1_first_cut.mp4	1200.020	29.97	8	shell	Maintenance			STOP
7.352	D:/Soc_comp_footage/13.10.2017/a1/Multi_13.10.17_a1_first_cut.mp4	1200.020	29.97	4	shell	Maintenance			START
9.352	D:/Soc_comp_footage/13.10.2017/a1/Multi_13.10.17_a1_first_cut.mp4	1200.020	29.97	4	shell	Maintenance			STOP
11.193	D:/Soc_comp_footage/13.10.2017/a1/Multi_13.10.17_a1_first_cut.mp4	1200.020	29.97	3	biting	Overt aggression	4		START
11.944	D:/Soc_comp_footage/13.10.2017/a1/Multi_13.10.17_a1_first_cut.mp4	1200.020	29.97	3	biting	Overt aggression	4		STOP
12.603	D:/Soc_comp_footage/13.10.2017/a1/Multi_13.10.17_a1_first_cut.mp4	1200.020	29.97	2	shell	Maintenance			START
23.103	D:/Soc_comp_footage/13.10.2017/a1/Multi_13.10.17_a1_first_cut.mp4	1200.020	29.97	2	shell	Maintenance			STOP
32.377	D:/Soc_comp_footage/13.10.2017/a1/Multi_13.10.17_a1_first_cut.mp4	1200.020	29.97	4	S-bend	Restrained aggression	7		START
33.378	D:/Soc_comp_footage/13.10.2017/a1/Multi_13.10.17_a1_first_cut.mp4	1200.020	29.97	4	S-bend	Restrained aggression	7		STOP
33.629	D:/Soc_comp_footage/13.10.2017/a1/Multi_13.10.17_a1_first_cut.mp4	1200.020	29.97	8	shell	Maintenance			START
36.469	D:/Soc_comp_footage/13.10.2017/a1/Multi_13.10.17_a1_first_cut.mp4	1200.020	29.97	4	shell	Maintenance			START
38.132	D:/Soc_comp_footage/13.10.2017/a1/Multi_13.10.17_a1_first_cut.mp4	1200.020	29.97	8	shell	Maintenance			STOP
40.469	D:/Soc_comp_footage/13.10.2017/a1/Multi_13.10.17_a1_first_cut.mp4	1200.020	29.97	4	shell	Maintenance			STOP
41.970	D:/Soc_comp_footage/13.10.2017/a1/Multi_13.10.17_a1_first_cut.mp4	1200.020	29.97	9	shell	Maintenance			START
55.153	D:/Soc_comp_footage/13.10.2017/a1/Multi_13.10.17_a1_first_cut.mp4	1200.020	29.97	4	shell	Maintenance			START
57.905	D:/Soc_comp_footage/13.10.2017/a1/Multi_13.10.17_a1_first_cut.mp4	1200.020	29.97	4	shell	Maintenance			STOP
58.472	D:/Soc_comp_footage/13.10.2017/a1/Multi_13.10.17_a1_first_cut.mp4	1200.020	29.97	9	shell	Maintenance			STOP
60.061	D:/Soc_comp_footage/13.10.2017/a1/Multi_13.10.17_a1_first_cut.mp4	1200.020	29.97	6	shell	Maintenance			START
61.155	D:/Soc_comp_footage/13.10.2017/a1/Multi_13.10.17_a1_first_cut.mp4	1200.020	29.97	2	operculum spread	Restrained aggression	conspecific 3		START
61.746	D:/Soc_comp_footage/13.10.2017/a1/Multi_13.10.17_a1_first_cut.mp4	1200.020	29.97	12	shell	Maintenance			STOP
63.244	D:/Soc_comp_footage/13.10.2017/a1/Multi_13.10.17_a1_first_cut.mp4	1200.020	29.97	3	shooting out	Restrained aggression	2		START
63.498	D:/Soc_comp_footage/13.10.2017/a1/Multi_13.10.17_a1_first_cut.mp4	1200.020	29.97	2	operculum spread	Restrained aggression	conspecific 3		STOP
63.994	D:/Soc_comp_footage/13.10.2017/a1/Multi_13.10.17_a1_first_cut.mp4	1200.020	29.97	3	shooting out	Restrained aggression	2		STOP
64.999	D:/Soc_comp_footage/13.10.2017/a1/Multi_13.10.17_a1_first_cut.mp4	1200.020	29.97	6	shell	Maintenance			STOP
74.502	D:/Soc_comp_footage/13.10.2017/a1/Multi_13.10.17_a1_first_cut.mp4	1200.020	29.97	6	shell	Maintenance			START
77.836	D:/Soc_comp_footage/13.10.2017/a1/Multi_13.10.17_a1_first_cut.mp4	1200.020	29.97	12	shell	Maintenance			START
85.180	D:/Soc_comp_footage/13.10.2017/a1/Multi_13.10.17_a1_first_cut.mp4	1200.020	29.97	4	shell	Maintenance			START
89.928	D:/Soc_comp_footage/13.10.2017/a1/Multi_13.10.17_a1_first_cut.mp4	1200.020	29.97	4	shell	Maintenance			STOP
90.249	D:/Soc_comp_footage/13.10.2017/a1/Multi_13.10.17_a1_first_cut.mp4	1200.020	29.97	6	shell	Maintenance			STOP
96.749	D:/Soc_comp_footage/13.10.2017/a1/Multi_13.10.17_a1_first_cut.mp4	1200.020	29.97	6	shell	Maintenance			START
108.004	D:/Soc_comp_footage/13.10.2017/a1/Multi_13.10.17_a1_first_cut.mp4	1200.020	29.97	6	shell	Maintenance			STOP
112.177	D:/Soc_comp_footage/13.10.2017/a1/Multi_13.10.17_a1_first_cut.mp4	1200.020	29.97	4	shell	Maintenance			START
120.545	D:/Soc_comp_footage/13.10.2017/a1/Multi_13.10.17_a1_first_cut.mp4	1200.020	29.97	7	shell	Maintenance			START
120.886	D:/Soc_comp_footage/13.10.2017/a1/Multi_13.10.17_a1_first_cut.mp4	1200.020	29.97	4	digging	Maintenance			START
122.387	D:/Soc_comp_footage/13.10.2017/a1/Multi_13.10.17_a1_first_cut.mp4	1200.020	29.97	4	shell	Maintenance			STOP
122.388	D:/Soc_comp_footage/13.10.2017/a1/Multi_13.10.17_a1_first_cut.mp4	1200.020	29.97	4	digging	Maintenance			STOP
125.890	D:/Soc_comp_footage/13.10.2017/a1/Multi_13.10.17_a1_first_cut.mp4	1200.020	29.97	2	shell	Maintenance			START
126.387	D:/Soc_comp_footage/13.10.2017/a1/Multi_13.10.17_a1_first_cut.mp4	1200.020	29.97	4	shell	Maintenance			START
126.982	D:/Soc_comp_footage/13.10.2017/a1/Multi_13.10.17_a1_first_cut.mp4	1200.020	29.97	5	shell	Maintenance			START
129.728	D:/Soc_comp_footage/13.10.2017/a1/Multi_13.10.17_a1_first_cut.mp4	1200.020	29.97	1	S-bend	Restrained aggression	conspecific 3		START
131.049	D:/Soc_comp_footage/13.10.2017/a1/Multi_13.10.17_a1_first_cut.mp4	1200.020	29.97	7	shell	Maintenance			STOP
132.480	D:/Soc_comp_footage/13.10.2017/a1/Multi_13.10.17_a1_first_cut.mp4	1200.020	29.97	2	digging	Maintenance			START
133.226	D:/Soc_comp_footage/13.10.2017/a1/Multi_13.10.17_a1_first_cut.mp4	1200.020	29.97	6	shell	Maintenance			START
133.335	D:/Soc_comp_footage/13.10.2017/a1/Multi_13.10.17_a1_first_cut.mp4	1200.020	29.97	1	S-bend	Restrained aggression	conspecific 3		STOP
133.728	D:/Soc_comp_footage/13.10.2017/a1/Multi_13.10.17_a1_first_cut.mp4	1200.020	29.97	4	digging	Maintenance			START
133.978	D:/Soc_comp_footage/13.10.2017/a1/Multi_13.10.17_a1_first_cut.mp4	1200.020	29.97	2	digging	Maintenance			STOP
134.478	D:/Soc_comp_footage/13.10.2017/a1/Multi_13.10.17_a1_first_cut.mp4	1200.020	29.97	2	shell	Maintenance			STOP
134.820	D:/Soc_comp_footage/13.10.2017/a1/Multi_13.10.17_a1_first_cut.mp4	1200.020	29.97	4	digging	Maintenance			STOP
134.820	D:/Soc_comp_footage/13.10.2017/a1/Multi_13.10.17_a1_first_cut.mp4	1200.020	29.97	4	shell	Maintenance			STOP
135.229	D:/Soc_comp_footage/13.10.2017/a1/Multi_13.10.17_a1_first_cut.mp4	1200.020	29.97	4	shell escape	Escape	1		START
135.233	D:/Soc_comp_footage/13.10.2017/a1/Multi_13.10.17_a1_first_cut.mp4	1200.020	29.97	5	shell	Maintenance			STOP
136.229	D:/Soc_comp_footage/13.10.2017/a1/Multi_13.10.17_a1_first_cut.mp4	1200.020	29.97	1	shell	Maintenance			START
138.728	D:/Soc_comp_footage/13.10.2017/a1/Multi_13.10.17_a1_first_cut.mp4	1200.020	29.97	7	shell escape	Escape	None		START
139.977	D:/Soc_comp_footage/13.10.2017/a1/Multi_13.10.17_a1_first_cut.mp4	1200.020	29.97	4	shell escape	Escape	1		STOP
140.477	D:/Soc_comp_footage/13.10.2017/a1/Multi_13.10.17_a1_first_cut.mp4	1200.020	29.97	1	shell	Maintenance			STOP
146.412	D:/Soc_comp_footage/13.10.2017/a1/Multi_13.10.17_a1_first_cut.mp4	1200.020	29.97	8	shell	Maintenance			START
148.412	D:/Soc_comp_footage/13.10.2017/a1/Multi_13.10.17_a1_first_cut.mp4	1200.020	29.97	4	shell	Maintenance			START
150.414	D:/Soc_comp_footage/13.10.2017/a1/Multi_13.10.17_a1_first_cut.mp4	1200.020	29.97	2	shell	Maintenance			START
151.913	D:/Soc_comp_footage/13.10.2017/a1/Multi_13.10.17_a1_first_cut.mp4	1200.020	29.97	12	shell	Maintenance			STOP
152.412	D:/Soc_comp_footage/13.10.2017/a1/Multi_13.10.17_a1_first_cut.mp4	1200.020	29.97	4	digging	Maintenance			START
152.416	D:/Soc_comp_footage/13.10.2017/a1/Multi_13.10.17_a1_first_cut.mp4	1200.020	29.97	8	shell	Maintenance			STOP
152.501	D:/Soc_comp_footage/13.10.2017/a1/Multi_13.10.17_a1_first_cut.mp4	1200.020	29.97	5	shell	Maintenance			START
152.820	D:/Soc_comp_footage/13.10.2017/a1/Multi_13.10.17_a1_first_cut.mp4	1200.020	29.97	7	shell escape	Escape	None		STOP
153.752	D:/Soc_comp_footage/13.10.2017/a1/Multi_13.10.17_a1_first_cut.mp4	1200.020	29.97	4	digging	Maintenance			STOP
153.753	D:/Soc_comp_footage/13.10.2017/a1/Multi_13.10.17_a1_first_cut.mp4	1200.020	29.97	8	S-bend	Restrained aggression	6	not sure if int. partner is 6!	START
154.416	D:/Soc_comp_footage/13.10.2017/a1/Multi_13.10.17_a1_first_cut.mp4	1200.020	29.97	2	shell	Maintenance			STOP
154.911	D:/Soc_comp_footage/13.10.2017/a1/Multi_13.10.17_a1_first_cut.mp4	1200.020	29.97	7	shell escape	Escape	1		START
155.482	D:/Soc_comp_footage/13.10.2017/a1/Multi_13.10.17_a1_first_cut.mp4	1200.020	29.97	1	shell	Maintenance			START
155.570	D:/Soc_comp_footage/13.10.2017/a1/Multi_13.10.17_a1_first_cut.mp4	1200.020	29.97	1	biting	Overt aggression	7		START
156.069	D:/Soc_comp_footage/13.10.2017/a1/Multi_13.10.17_a1_first_cut.mp4	1200.020	29.97	1	biting	Overt aggression	7		STOP
156.254	D:/Soc_comp_footage/13.10.2017/a1/Multi_13.10.17_a1_first_cut.mp4	1200.020	29.97	12	S-bend	Restrained aggression	8		START
156.755	D:/Soc_comp_footage/13.10.2017/a1/Multi_13.10.17_a1_first_cut.mp4	1200.020	29.97	12	S-bend	Restrained aggression	8		STOP
157.255	D:/Soc_comp_footage/13.10.2017/a1/Multi_13.10.17_a1_first_cut.mp4	1200.020	29.97	12	S-bend	Restrained aggression	8		START
157.753	D:/Soc_comp_footage/13.10.2017/a1/Multi_13.10.17_a1_first_cut.mp4	1200.020	29.97	8	S-bend	Restrained aggression	6	not sure if int. partner is 6!	STOP
157.754	D:/Soc_comp_footage/13.10.2017/a1/Multi_13.10.17_a1_first_cut.mp4	1200.020	29.97	12	S-bend	Restrained aggression	8		STOP
158.501	D:/Soc_comp_footage/13.10.2017/a1/Multi_13.10.17_a1_first_cut.mp4	1200.020	29.97	6	shell	Maintenance			STOP
158.758	D:/Soc_comp_footage/13.10.2017/a1/Multi_13.10.17_a1_first_cut.mp4	1200.020	29.97	5	shell	Maintenance			STOP
159.844	D:/Soc_comp_footage/13.10.2017/a1/Multi_13.10.17_a1_first_cut.mp4	1200.020	29.97	12	shell	Maintenance			START
161.253	D:/Soc_comp_footage/13.10.2017/a1/Multi_13.10.17_a1_first_cut.mp4	1200.020	29.97	1	shell	Maintenance			STOP
161.347	D:/Soc_comp_footage/13.10.2017/a1/Multi_13.10.17_a1_first_cut.mp4	1200.020	29.97	4	digging	Maintenance			START
162.593	D:/Soc_comp_footage/13.10.2017/a1/Multi_13.10.17_a1_first_cut.mp4	1200.020	29.97	4	shell	Maintenance			STOP
163.094	D:/Soc_comp_footage/13.10.2017/a1/Multi_13.10.17_a1_first_cut.mp4	1200.020	29.97	4	digging	Maintenance			STOP
163.757	D:/Soc_comp_footage/13.10.2017/a1/Multi_13.10.17_a1_first_cut.mp4	1200.020	29.97	6	shell	Maintenance			START
164.503	D:/Soc_comp_footage/13.10.2017/a1/Multi_13.10.17_a1_first_cut.mp4	1200.020	29.97	7	shell escape	Escape	1		STOP
164.846	D:/Soc_comp_footage/13.10.2017/a1/Multi_13.10.17_a1_first_cut.mp4	1200.020	29.97	8	shell	Maintenance			START
169.506	D:/Soc_comp_footage/13.10.2017/a1/Multi_13.10.17_a1_first_cut.mp4	1200.020	29.97	6	shell	Maintenance			STOP
170.599	D:/Soc_comp_footage/13.10.2017/a1/Multi_13.10.17_a1_first_cut.mp4	1200.020	29.97	8	shell	Maintenance			STOP
172.099	D:/Soc_comp_footage/13.10.2017/a1/Multi_13.10.17_a1_first_cut.mp4	1200.020	29.97	12	shell	Maintenance			STOP
172.438	D:/Soc_comp_footage/13.10.2017/a1/Multi_13.10.17_a1_first_cut.mp4	1200.020	29.97	6	shooting out	Restrained aggression	12		START
172.937	D:/Soc_comp_footage/13.10.2017/a1/Multi_13.10.17_a1_first_cut.mp4	1200.020	29.97	4	shell	Maintenance			START
173.187	D:/Soc_comp_footage/13.10.2017/a1/Multi_13.10.17_a1_first_cut.mp4	1200.020	29.97	6	shooting out	Restrained aggression	12		STOP
174.937	D:/Soc_comp_footage/13.10.2017/a1/Multi_13.10.17_a1_first_cut.mp4	1200.020	29.97	2	shell	Maintenance			START
177.437	D:/Soc_comp_footage/13.10.2017/a1/Multi_13.10.17_a1_first_cut.mp4	1200.020	29.97	7	shell escape	Escape	None		START
177.936	D:/Soc_comp_footage/13.10.2017/a1/Multi_13.10.17_a1_first_cut.mp4	1200.020	29.97	4	digging	Maintenance			START
179.691	D:/Soc_comp_footage/13.10.2017/a1/Multi_13.10.17_a1_first_cut.mp4	1200.020	29.97	4	shell	Maintenance			STOP
180.029	D:/Soc_comp_footage/13.10.2017/a1/Multi_13.10.17_a1_first_cut.mp4	1200.020	29.97	4	digging	Maintenance			STOP
182.778	D:/Soc_comp_footage/13.10.2017/a1/Multi_13.10.17_a1_first_cut.mp4	1200.020	29.97	12	shell	Maintenance			START
182.945	D:/Soc_comp_footage/13.10.2017/a1/Multi_13.10.17_a1_first_cut.mp4	1200.020	29.97	4	shell	Maintenance			START
183.033	D:/Soc_comp_footage/13.10.2017/a1/Multi_13.10.17_a1_first_cut.mp4	1200.020	29.97	7	digging	Maintenance			START
183.438	D:/Soc_comp_footage/13.10.2017/a1/Multi_13.10.17_a1_first_cut.mp4	1200.020	29.97	2	shell	Maintenance			STOP
185.279	D:/Soc_comp_footage/13.10.2017/a1/Multi_13.10.17_a1_first_cut.mp4	1200.020	29.97	7	digging	Maintenance			STOP
189.119	D:/Soc_comp_footage/13.10.2017/a1/Multi_13.10.17_a1_first_cut.mp4	1200.020	29.97	2	shell	Maintenance			START
189.440	D:/Soc_comp_footage/13.10.2017/a1/Multi_13.10.17_a1_first_cut.mp4	1200.020	29.97	4	shell	Maintenance			STOP
189.620	D:/Soc_comp_footage/13.10.2017/a1/Multi_13.10.17_a1_first_cut.mp4	1200.020	29.97	9	shell	Maintenance			START
193.969	D:/Soc_comp_footage/13.10.2017/a1/Multi_13.10.17_a1_first_cut.mp4	1200.020	29.97	2	shell	Maintenance			STOP
196.625	D:/Soc_comp_footage/13.10.2017/a1/Multi_13.10.17_a1_first_cut.mp4	1200.020	29.97	9	shell	Maintenance			STOP
213.147	D:/Soc_comp_footage/13.10.2017/a1/Multi_13.10.17_a1_first_cut.mp4	1200.020	29.97	4	shell	Maintenance			START
217.941	D:/Soc_comp_footage/13.10.2017/a1/Multi_13.10.17_a1_first_cut.mp4	1200.020	29.97	6	shell	Maintenance			START
219.823	D:/Soc_comp_footage/13.10.2017/a1/Multi_13.10.17_a1_first_cut.mp4	1200.020	29.97	4	digging	Maintenance			START
220.987	D:/Soc_comp_footage/13.10.2017/a1/Multi_13.10.17_a1_first_cut.mp4	1200.020	29.97	4	digging	Maintenance			STOP
223.493	D:/Soc_comp_footage/13.10.2017/a1/Multi_13.10.17_a1_first_cut.mp4	1200.020	29.97	4	shell	Maintenance			STOP
224.487	D:/Soc_comp_footage/13.10.2017/a1/Multi_13.10.17_a1_first_cut.mp4	1200.020	29.97	7	shell escape	Escape	None		STOP
225.283	D:/Soc_comp_footage/13.10.2017/a1/Multi_13.10.17_a1_first_cut.mp4	1200.020	29.97	12	shell	Maintenance			STOP
228.191	D:/Soc_comp_footage/13.10.2017/a1/Multi_13.10.17_a1_first_cut.mp4	1200.020	29.97	6	shell	Maintenance			STOP
228.829	D:/Soc_comp_footage/13.10.2017/a1/Multi_13.10.17_a1_first_cut.mp4	1200.020	29.97	6	shell	Maintenance			START
232.995	D:/Soc_comp_footage/13.10.2017/a1/Multi_13.10.17_a1_first_cut.mp4	1200.020	29.97	4	shell	Maintenance			START
233.829	D:/Soc_comp_footage/13.10.2017/a1/Multi_13.10.17_a1_first_cut.mp4	1200.020	29.97	7	shell	Maintenance			START
234.671	D:/Soc_comp_footage/13.10.2017/a1/Multi_13.10.17_a1_first_cut.mp4	1200.020	29.97		presence of Tetra	Presence			START
235.078	D:/Soc_comp_footage/13.10.2017/a1/Multi_13.10.17_a1_first_cut.mp4	1200.020	29.97	3	shell	Maintenance			START
235.333	D:/Soc_comp_footage/13.10.2017/a1/Multi_13.10.17_a1_first_cut.mp4	1200.020	29.97	6	shell	Maintenance			STOP
237.671	D:/Soc_comp_footage/13.10.2017/a1/Multi_13.10.17_a1_first_cut.mp4	1200.020	29.97	12	shell	Maintenance			START
240.170	D:/Soc_comp_footage/13.10.2017/a1/Multi_13.10.17_a1_first_cut.mp4	1200.020	29.97	4	shell	Maintenance			STOP
240.681	D:/Soc_comp_footage/13.10.2017/a1/Multi_13.10.17_a1_first_cut.mp4	1200.020	29.97		presence of Tetra	Presence			STOP
241.423	D:/Soc_comp_footage/13.10.2017/a1/Multi_13.10.17_a1_first_cut.mp4	1200.020	29.97	9	shell	Maintenance			START
241.922	D:/Soc_comp_footage/13.10.2017/a1/Multi_13.10.17_a1_first_cut.mp4	1200.020	29.97	1	shooting out	Restrained aggression	conspecific 3		START
242.171	D:/Soc_comp_footage/13.10.2017/a1/Multi_13.10.17_a1_first_cut.mp4	1200.020	29.97	4	shell	Maintenance			START
243.422	D:/Soc_comp_footage/13.10.2017/a1/Multi_13.10.17_a1_first_cut.mp4	1200.020	29.97	1	shooting out	Restrained aggression	conspecific 3		STOP
243.512	D:/Soc_comp_footage/13.10.2017/a1/Multi_13.10.17_a1_first_cut.mp4	1200.020	29.97	3	shell	Maintenance			STOP
245.676	D:/Soc_comp_footage/13.10.2017/a1/Multi_13.10.17_a1_first_cut.mp4	1200.020	29.97	4	shell	Maintenance			STOP
246.173	D:/Soc_comp_footage/13.10.2017/a1/Multi_13.10.17_a1_first_cut.mp4	1200.020	29.97	3	tail quiver	Submissive behavior	1		START
246.673	D:/Soc_comp_footage/13.10.2017/a1/Multi_13.10.17_a1_first_cut.mp4	1200.020	29.97	3	tail quiver	Submissive behavior	1		STOP
247.511	D:/Soc_comp_footage/13.10.2017/a1/Multi_13.10.17_a1_first_cut.mp4	1200.020	29.97	4	operculum spread	Restrained aggression	6		START
248.513	D:/Soc_comp_footage/13.10.2017/a1/Multi_13.10.17_a1_first_cut.mp4	1200.020	29.97	4	operculum spread	Restrained aggression	6		STOP
248.513	D:/Soc_comp_footage/13.10.2017/a1/Multi_13.10.17_a1_first_cut.mp4	1200.020	29.97	4	ramming	Overt aggression	6		START
249.011	D:/Soc_comp_footage/13.10.2017/a1/Multi_13.10.17_a1_first_cut.mp4	1200.020	29.97	4	ramming	Overt aggression	6		STOP
255.356	D:/Soc_comp_footage/13.10.2017/a1/Multi_13.10.17_a1_first_cut.mp4	1200.020	29.97	5	shell	Maintenance			START
256.354	D:/Soc_comp_footage/13.10.2017/a1/Multi_13.10.17_a1_first_cut.mp4	1200.020	29.97	6	shell	Maintenance			START
256.854	D:/Soc_comp_footage/13.10.2017/a1/Multi_13.10.17_a1_first_cut.mp4	1200.020	29.97	7	digging	Maintenance			START
257.016	D:/Soc_comp_footage/13.10.2017/a1/Multi_13.10.17_a1_first_cut.mp4	1200.020	29.97	4	shell	Maintenance			START
258.354	D:/Soc_comp_footage/13.10.2017/a1/Multi_13.10.17_a1_first_cut.mp4	1200.020	29.97	7	digging	Maintenance			STOP
258.604	D:/Soc_comp_footage/13.10.2017/a1/Multi_13.10.17_a1_first_cut.mp4	1200.020	29.97	1	shell	Maintenance			START
258.925	D:/Soc_comp_footage/13.10.2017/a1/Multi_13.10.17_a1_first_cut.mp4	1200.020	29.97	12	shell	Maintenance			STOP
264.696	D:/Soc_comp_footage/13.10.2017/a1/Multi_13.10.17_a1_first_cut.mp4	1200.020	29.97	4	shell	Maintenance			STOP
266.945	D:/Soc_comp_footage/13.10.2017/a1/Multi_13.10.17_a1_first_cut.mp4	1200.020	29.97	12	shell	Maintenance			START
267.603	D:/Soc_comp_footage/13.10.2017/a1/Multi_13.10.17_a1_first_cut.mp4	1200.020	29.97	6	shell	Maintenance			STOP
268.446	D:/Soc_comp_footage/13.10.2017/a1/Multi_13.10.17_a1_first_cut.mp4	1200.020	29.97	4	shell	Maintenance			START
268.447	D:/Soc_comp_footage/13.10.2017/a1/Multi_13.10.17_a1_first_cut.mp4	1200.020	29.97	5	shell	Maintenance			STOP
268.858	D:/Soc_comp_footage/13.10.2017/a1/Multi_13.10.17_a1_first_cut.mp4	1200.020	29.97	1	shell	Maintenance			STOP
269.288	D:/Soc_comp_footage/13.10.2017/a1/Multi_13.10.17_a1_first_cut.mp4	1200.020	29.97	4	carrying	Maintenance			START
270.788	D:/Soc_comp_footage/13.10.2017/a1/Multi_13.10.17_a1_first_cut.mp4	1200.020	29.97	4	shell	Maintenance			STOP
271.201	D:/Soc_comp_footage/13.10.2017/a1/Multi_13.10.17_a1_first_cut.mp4	1200.020	29.97	4	carrying	Maintenance			STOP
271.788	D:/Soc_comp_footage/13.10.2017/a1/Multi_13.10.17_a1_first_cut.mp4	1200.020	29.97	7	digging	Maintenance			START
273.037	D:/Soc_comp_footage/13.10.2017/a1/Multi_13.10.17_a1_first_cut.mp4	1200.020	29.97		presence of Tetra	Presence			START
273.196	D:/Soc_comp_footage/13.10.2017/a1/Multi_13.10.17_a1_first_cut.mp4	1200.020	29.97	7	digging	Maintenance			STOP
273.288	D:/Soc_comp_footage/13.10.2017/a1/Multi_13.10.17_a1_first_cut.mp4	1200.020	29.97	7	shell	Maintenance			STOP
273.425	D:/Soc_comp_footage/13.10.2017/a1/Multi_13.10.17_a1_first_cut.mp4	1200.020	29.97	9	shell	Maintenance			STOP
275.538	D:/Soc_comp_footage/13.10.2017/a1/Multi_13.10.17_a1_first_cut.mp4	1200.020	29.97	8	shell	Maintenance			START
277.129	D:/Soc_comp_footage/13.10.2017/a1/Multi_13.10.17_a1_first_cut.mp4	1200.020	29.97	4	tail quiver	Submissive behavior	1		START
277.879	D:/Soc_comp_footage/13.10.2017/a1/Multi_13.10.17_a1_first_cut.mp4	1200.020	29.97	4	shell	Maintenance			START
277.879	D:/Soc_comp_footage/13.10.2017/a1/Multi_13.10.17_a1_first_cut.mp4	1200.020	29.97	4	tail quiver	Submissive behavior	1		STOP
280.538	D:/Soc_comp_footage/13.10.2017/a1/Multi_13.10.17_a1_first_cut.mp4	1200.020	29.97		presence of Tetra	Presence			STOP
281.135	D:/Soc_comp_footage/13.10.2017/a1/Multi_13.10.17_a1_first_cut.mp4	1200.020	29.97	4	shell	Maintenance			STOP
283.129	D:/Soc_comp_footage/13.10.2017/a1/Multi_13.10.17_a1_first_cut.mp4	1200.020	29.97		presence of Cali	Presence			START
283.378	D:/Soc_comp_footage/13.10.2017/a1/Multi_13.10.17_a1_first_cut.mp4	1200.020	29.97	1	S-bend	Restrained aggression	None	potentially directed to L. callipterus	START
283.878	D:/Soc_comp_footage/13.10.2017/a1/Multi_13.10.17_a1_first_cut.mp4	1200.020	29.97	7	shell escape	Escape	L. callipterus		START
284.128	D:/Soc_comp_footage/13.10.2017/a1/Multi_13.10.17_a1_first_cut.mp4	1200.020	29.97	4	shell	Maintenance			START
284.380	D:/Soc_comp_footage/13.10.2017/a1/Multi_13.10.17_a1_first_cut.mp4	1200.020	29.97	1	S-bend	Restrained aggression	None	potentially directed to L. callipterus	STOP
285.470	D:/Soc_comp_footage/13.10.2017/a1/Multi_13.10.17_a1_first_cut.mp4	1200.020	29.97	6	tail quiver	Submissive behavior	5		START
285.884	D:/Soc_comp_footage/13.10.2017/a1/Multi_13.10.17_a1_first_cut.mp4	1200.020	29.97		presence of Cali	Presence			STOP
286.721	D:/Soc_comp_footage/13.10.2017/a1/Multi_13.10.17_a1_first_cut.mp4	1200.020	29.97	6	tail quiver	Submissive behavior	5		STOP
287.225	D:/Soc_comp_footage/13.10.2017/a1/Multi_13.10.17_a1_first_cut.mp4	1200.020	29.97	2	shell	Maintenance			START
291.387	D:/Soc_comp_footage/13.10.2017/a1/Multi_13.10.17_a1_first_cut.mp4	1200.020	29.97	4	shell	Maintenance			STOP
293.451	D:/Soc_comp_footage/13.10.2017/a1/Multi_13.10.17_a1_first_cut.mp4	1200.020	29.97	6	shell	Maintenance			START
294.313	D:/Soc_comp_footage/13.10.2017/a1/Multi_13.10.17_a1_first_cut.mp4	1200.020	29.97	4	shell	Maintenance			START
302.220	D:/Soc_comp_footage/13.10.2017/a1/Multi_13.10.17_a1_first_cut.mp4	1200.020	29.97	1	S-bend	Restrained aggression	conspecific 3		START
302.971	D:/Soc_comp_footage/13.10.2017/a1/Multi_13.10.17_a1_first_cut.mp4	1200.020	29.97	1	S-bend	Restrained aggression	conspecific 3		STOP
304.068	D:/Soc_comp_footage/13.10.2017/a1/Multi_13.10.17_a1_first_cut.mp4	1200.020	29.97	3	shell	Maintenance			START
310.700	D:/Soc_comp_footage/13.10.2017/a1/Multi_13.10.17_a1_first_cut.mp4	1200.020	29.97	6	shell	Maintenance			STOP
313.572	D:/Soc_comp_footage/13.10.2017/a1/Multi_13.10.17_a1_first_cut.mp4	1200.020	29.97	3	shell	Maintenance			STOP
314.745	D:/Soc_comp_footage/13.10.2017/a1/Multi_13.10.17_a1_first_cut.mp4	1200.020	29.97	4	digging	Maintenance			START
315.747	D:/Soc_comp_footage/13.10.2017/a1/Multi_13.10.17_a1_first_cut.mp4	1200.020	29.97	6	shell	Maintenance			START
315.996	D:/Soc_comp_footage/13.10.2017/a1/Multi_13.10.17_a1_first_cut.mp4	1200.020	29.97	4	shell	Maintenance			STOP
316.248	D:/Soc_comp_footage/13.10.2017/a1/Multi_13.10.17_a1_first_cut.mp4	1200.020	29.97	5	shell	Maintenance			START
316.505	D:/Soc_comp_footage/13.10.2017/a1/Multi_13.10.17_a1_first_cut.mp4	1200.020	29.97	4	digging	Maintenance			STOP
321.090	D:/Soc_comp_footage/13.10.2017/a1/Multi_13.10.17_a1_first_cut.mp4	1200.020	29.97	6	shell	Maintenance			STOP
323.839	D:/Soc_comp_footage/13.10.2017/a1/Multi_13.10.17_a1_first_cut.mp4	1200.020	29.97	6	shell	Maintenance			START
325.250	D:/Soc_comp_footage/13.10.2017/a1/Multi_13.10.17_a1_first_cut.mp4	1200.020	29.97	5	shell	Maintenance			STOP
327.337	D:/Soc_comp_footage/13.10.2017/a1/Multi_13.10.17_a1_first_cut.mp4	1200.020	29.97	6	shell	Maintenance			STOP
330.181	D:/Soc_comp_footage/13.10.2017/a1/Multi_13.10.17_a1_first_cut.mp4	1200.020	29.97	6	shell	Maintenance			START
335.930	D:/Soc_comp_footage/13.10.2017/a1/Multi_13.10.17_a1_first_cut.mp4	1200.020	29.97	6	shell	Maintenance			STOP
338.979	D:/Soc_comp_footage/13.10.2017/a1/Multi_13.10.17_a1_first_cut.mp4	1200.020	29.97	2	shell	Maintenance			STOP
346.271	D:/Soc_comp_footage/13.10.2017/a1/Multi_13.10.17_a1_first_cut.mp4	1200.020	29.97	6	S-bend	Restrained aggression	9		START
346.613	D:/Soc_comp_footage/13.10.2017/a1/Multi_13.10.17_a1_first_cut.mp4	1200.020	29.97	4	operculum spread	Restrained aggression	6		START
347.113	D:/Soc_comp_footage/13.10.2017/a1/Multi_13.10.17_a1_first_cut.mp4	1200.020	29.97	4	shooting out	Restrained aggression	6		START
347.614	D:/Soc_comp_footage/13.10.2017/a1/Multi_13.10.17_a1_first_cut.mp4	1200.020	29.97	6	S-bend	Restrained aggression	9		STOP
347.616	D:/Soc_comp_footage/13.10.2017/a1/Multi_13.10.17_a1_first_cut.mp4	1200.020	29.97	6	S-bend	Restrained aggression	9		START
347.863	D:/Soc_comp_footage/13.10.2017/a1/Multi_13.10.17_a1_first_cut.mp4	1200.020	29.97	4	operculum spread	Restrained aggression	6		STOP
348.613	D:/Soc_comp_footage/13.10.2017/a1/Multi_13.10.17_a1_first_cut.mp4	1200.020	29.97	6	S-bend	Restrained aggression	9		STOP
348.774	D:/Soc_comp_footage/13.10.2017/a1/Multi_13.10.17_a1_first_cut.mp4	1200.020	29.97	3	carrying	Maintenance			START
348.862	D:/Soc_comp_footage/13.10.2017/a1/Multi_13.10.17_a1_first_cut.mp4	1200.020	29.97	4	shooting out	Restrained aggression	6		STOP
350.775	D:/Soc_comp_footage/13.10.2017/a1/Multi_13.10.17_a1_first_cut.mp4	1200.020	29.97	3	carrying	Maintenance			STOP
353.955	D:/Soc_comp_footage/13.10.2017/a1/Multi_13.10.17_a1_first_cut.mp4	1200.020	29.97	6	S-bend	Restrained aggression	9		START
354.703	D:/Soc_comp_footage/13.10.2017/a1/Multi_13.10.17_a1_first_cut.mp4	1200.020	29.97	6	S-bend	Restrained aggression	9		STOP
355.454	D:/Soc_comp_footage/13.10.2017/a1/Multi_13.10.17_a1_first_cut.mp4	1200.020	29.97	9	shooting out	Restrained aggression	4		START
355.455	D:/Soc_comp_footage/13.10.2017/a1/Multi_13.10.17_a1_first_cut.mp4	1200.020	29.97	4	S-bend	Restrained aggression	9		START
355.705	D:/Soc_comp_footage/13.10.2017/a1/Multi_13.10.17_a1_first_cut.mp4	1200.020	29.97	6	S-bend	Restrained aggression	9		START
356.455	D:/Soc_comp_footage/13.10.2017/a1/Multi_13.10.17_a1_first_cut.mp4	1200.020	29.97	6	S-bend	Restrained aggression	9		STOP
356.706	D:/Soc_comp_footage/13.10.2017/a1/Multi_13.10.17_a1_first_cut.mp4	1200.020	29.97	9	shooting out	Restrained aggression	4		STOP
356.956	D:/Soc_comp_footage/13.10.2017/a1/Multi_13.10.17_a1_first_cut.mp4	1200.020	29.97	4	S-bend	Restrained aggression	9		STOP
357.204	D:/Soc_comp_footage/13.10.2017/a1/Multi_13.10.17_a1_first_cut.mp4	1200.020	29.97	6	S-bend	Restrained aggression	9		START
357.956	D:/Soc_comp_footage/13.10.2017/a1/Multi_13.10.17_a1_first_cut.mp4	1200.020	29.97	4	S-bend	Restrained aggression	9		START
357.956	D:/Soc_comp_footage/13.10.2017/a1/Multi_13.10.17_a1_first_cut.mp4	1200.020	29.97	6	S-bend	Restrained aggression	9		STOP
359.461	D:/Soc_comp_footage/13.10.2017/a1/Multi_13.10.17_a1_first_cut.mp4	1200.020	29.97	4	S-bend	Restrained aggression	9		STOP
364.959	D:/Soc_comp_footage/13.10.2017/a1/Multi_13.10.17_a1_first_cut.mp4	1200.020	29.97	6	shell	Maintenance			START
366.547	D:/Soc_comp_footage/13.10.2017/a1/Multi_13.10.17_a1_first_cut.mp4	1200.020	29.97	8	shell	Maintenance			STOP
366.960	D:/Soc_comp_footage/13.10.2017/a1/Multi_13.10.17_a1_first_cut.mp4	1200.020	29.97	4	shell	Maintenance			START
367.221	D:/Soc_comp_footage/13.10.2017/a1/Multi_13.10.17_a1_first_cut.mp4	1200.020	29.97	7	shell escape	Escape	L. callipterus		STOP
367.450	D:/Soc_comp_footage/13.10.2017/a1/Multi_13.10.17_a1_first_cut.mp4	1200.020	29.97	12	shell	Maintenance			STOP
367.888	D:/Soc_comp_footage/13.10.2017/a1/Multi_13.10.17_a1_first_cut.mp4	1200.020	29.97	8	S-bend	Restrained aggression	12		START
368.388	D:/Soc_comp_footage/13.10.2017/a1/Multi_13.10.17_a1_first_cut.mp4	1200.020	29.97	12	operculum spread	Restrained aggression	8		START
368.389	D:/Soc_comp_footage/13.10.2017/a1/Multi_13.10.17_a1_first_cut.mp4	1200.020	29.97	8	S-bend	Restrained aggression	12		STOP
368.390	D:/Soc_comp_footage/13.10.2017/a1/Multi_13.10.17_a1_first_cut.mp4	1200.020	29.97	8	S-bend	Restrained aggression	12		START
368.887	D:/Soc_comp_footage/13.10.2017/a1/Multi_13.10.17_a1_first_cut.mp4	1200.020	29.97	12	operculum spread	Restrained aggression	8		STOP
368.889	D:/Soc_comp_footage/13.10.2017/a1/Multi_13.10.17_a1_first_cut.mp4	1200.020	29.97	12	operculum spread	Restrained aggression	8		START
369.137	D:/Soc_comp_footage/13.10.2017/a1/Multi_13.10.17_a1_first_cut.mp4	1200.020	29.97	8	S-bend	Restrained aggression	12		STOP
369.138	D:/Soc_comp_footage/13.10.2017/a1/Multi_13.10.17_a1_first_cut.mp4	1200.020	29.97	8	S-bend	Restrained aggression	12		START
369.209	D:/Soc_comp_footage/13.10.2017/a1/Multi_13.10.17_a1_first_cut.mp4	1200.020	29.97	4	shell	Maintenance			STOP
369.389	D:/Soc_comp_footage/13.10.2017/a1/Multi_13.10.17_a1_first_cut.mp4	1200.020	29.97	8	S-bend	Restrained aggression	12		STOP
369.459	D:/Soc_comp_footage/13.10.2017/a1/Multi_13.10.17_a1_first_cut.mp4	1200.020	29.97	6	shell	Maintenance			STOP
369.638	D:/Soc_comp_footage/13.10.2017/a1/Multi_13.10.17_a1_first_cut.mp4	1200.020	29.97	12	operculum spread	Restrained aggression	8		STOP
369.638	D:/Soc_comp_footage/13.10.2017/a1/Multi_13.10.17_a1_first_cut.mp4	1200.020	29.97	8	S-bend	Restrained aggression	6		START
370.138	D:/Soc_comp_footage/13.10.2017/a1/Multi_13.10.17_a1_first_cut.mp4	1200.020	29.97	12	operculum spread	Restrained aggression	8		START
370.387	D:/Soc_comp_footage/13.10.2017/a1/Multi_13.10.17_a1_first_cut.mp4	1200.020	29.97	8	S-bend	Restrained aggression	6		STOP
370.888	D:/Soc_comp_footage/13.10.2017/a1/Multi_13.10.17_a1_first_cut.mp4	1200.020	29.97	8	S-bend	Restrained aggression	6		START
371.638	D:/Soc_comp_footage/13.10.2017/a1/Multi_13.10.17_a1_first_cut.mp4	1200.020	29.97	8	S-bend	Restrained aggression	6		STOP
372.138	D:/Soc_comp_footage/13.10.2017/a1/Multi_13.10.17_a1_first_cut.mp4	1200.020	29.97	12	operculum spread	Restrained aggression	8		STOP
373.889	D:/Soc_comp_footage/13.10.2017/a1/Multi_13.10.17_a1_first_cut.mp4	1200.020	29.97	12	operculum spread	Restrained aggression	8		START
375.392	D:/Soc_comp_footage/13.10.2017/a1/Multi_13.10.17_a1_first_cut.mp4	1200.020	29.97	12	operculum spread	Restrained aggression	8		STOP
377.980	D:/Soc_comp_footage/13.10.2017/a1/Multi_13.10.17_a1_first_cut.mp4	1200.020	29.97	12	operculum spread	Restrained aggression	8		START
378.980	D:/Soc_comp_footage/13.10.2017/a1/Multi_13.10.17_a1_first_cut.mp4	1200.020	29.97	8	S-bend	Restrained aggression	6		START
379.730	D:/Soc_comp_footage/13.10.2017/a1/Multi_13.10.17_a1_first_cut.mp4	1200.020	29.97	7	shell	Maintenance			START
379.731	D:/Soc_comp_footage/13.10.2017/a1/Multi_13.10.17_a1_first_cut.mp4	1200.020	29.97	8	S-bend	Restrained aggression	6		STOP
379.980	D:/Soc_comp_footage/13.10.2017/a1/Multi_13.10.17_a1_first_cut.mp4	1200.020	29.97	12	operculum spread	Restrained aggression	8		STOP
380.979	D:/Soc_comp_footage/13.10.2017/a1/Multi_13.10.17_a1_first_cut.mp4	1200.020	29.97	12	shell	Maintenance			START
380.981	D:/Soc_comp_footage/13.10.2017/a1/Multi_13.10.17_a1_first_cut.mp4	1200.020	29.97	8	shell	Maintenance			START
384.489	D:/Soc_comp_footage/13.10.2017/a1/Multi_13.10.17_a1_first_cut.mp4	1200.020	29.97	8	shell	Maintenance			STOP
388.479	D:/Soc_comp_footage/13.10.2017/a1/Multi_13.10.17_a1_first_cut.mp4	1200.020	29.97	6	shell	Maintenance			START
393.913	D:/Soc_comp_footage/13.10.2017/a1/Multi_13.10.17_a1_first_cut.mp4	1200.020	29.97	12	shell	Maintenance			STOP
395.662	D:/Soc_comp_footage/13.10.2017/a1/Multi_13.10.17_a1_first_cut.mp4	1200.020	29.97	7	digging	Maintenance			START
397.413	D:/Soc_comp_footage/13.10.2017/a1/Multi_13.10.17_a1_first_cut.mp4	1200.020	29.97	7	digging	Maintenance			STOP
397.735	D:/Soc_comp_footage/13.10.2017/a1/Multi_13.10.17_a1_first_cut.mp4	1200.020	29.97	7	shell	Maintenance			STOP
398.235	D:/Soc_comp_footage/13.10.2017/a1/Multi_13.10.17_a1_first_cut.mp4	1200.020	29.97	8	shell	Maintenance			START
399.485	D:/Soc_comp_footage/13.10.2017/a1/Multi_13.10.17_a1_first_cut.mp4	1200.020	29.97	6	shell	Maintenance			STOP
399.986	D:/Soc_comp_footage/13.10.2017/a1/Multi_13.10.17_a1_first_cut.mp4	1200.020	29.97	8	shell	Maintenance			STOP
405.755	D:/Soc_comp_footage/13.10.2017/a1/Multi_13.10.17_a1_first_cut.mp4	1200.020	29.97	4	shell	Maintenance			START
411.098	D:/Soc_comp_footage/13.10.2017/a1/Multi_13.10.17_a1_first_cut.mp4	1200.020	29.97	4	carrying	Maintenance			START
412.010	D:/Soc_comp_footage/13.10.2017/a1/Multi_13.10.17_a1_first_cut.mp4	1200.020	29.97	4	shell	Maintenance			STOP
412.346	D:/Soc_comp_footage/13.10.2017/a1/Multi_13.10.17_a1_first_cut.mp4	1200.020	29.97	4	carrying	Maintenance			STOP
428.689	D:/Soc_comp_footage/13.10.2017/a1/Multi_13.10.17_a1_first_cut.mp4	1200.020	29.97	12	shell	Maintenance			START
440.373	D:/Soc_comp_footage/13.10.2017/a1/Multi_13.10.17_a1_first_cut.mp4	1200.020	29.97	4	head jolting	Restrained aggression	1		START
441.124	D:/Soc_comp_footage/13.10.2017/a1/Multi_13.10.17_a1_first_cut.mp4	1200.020	29.97	4	head jolting	Restrained aggression	1		STOP
443.627	D:/Soc_comp_footage/13.10.2017/a1/Multi_13.10.17_a1_first_cut.mp4	1200.020	29.97	6	shell	Maintenance			START
445.874	D:/Soc_comp_footage/13.10.2017/a1/Multi_13.10.17_a1_first_cut.mp4	1200.020	29.97	4	shell	Maintenance			START
446.444	D:/Soc_comp_footage/13.10.2017/a1/Multi_13.10.17_a1_first_cut.mp4	1200.020	29.97	12	shell	Maintenance			STOP
449.146	D:/Soc_comp_footage/13.10.2017/a1/Multi_13.10.17_a1_first_cut.mp4	1200.020	29.97	6	shell	Maintenance			STOP
450.213	D:/Soc_comp_footage/13.10.2017/a1/Multi_13.10.17_a1_first_cut.mp4	1200.020	29.97		presence of Cali	Presence			START
452.306	D:/Soc_comp_footage/13.10.2017/a1/Multi_13.10.17_a1_first_cut.mp4	1200.020	29.97	4	shell	Maintenance			STOP
453.749	D:/Soc_comp_footage/13.10.2017/a1/Multi_13.10.17_a1_first_cut.mp4	1200.020	29.97		presence of Cali	Presence			STOP
457.716	D:/Soc_comp_footage/13.10.2017/a1/Multi_13.10.17_a1_first_cut.mp4	1200.020	29.97	6	shell	Maintenance			START
460.966	D:/Soc_comp_footage/13.10.2017/a1/Multi_13.10.17_a1_first_cut.mp4	1200.020	29.97	6	shell	Maintenance			STOP
466.167	D:/Soc_comp_footage/13.10.2017/a1/Multi_13.10.17_a1_first_cut.mp4	1200.020	29.97		presence of Tetra	Presence			START
467.422	D:/Soc_comp_footage/13.10.2017/a1/Multi_13.10.17_a1_first_cut.mp4	1200.020	29.97		presence of Tetra	Presence			STOP
470.397	D:/Soc_comp_footage/13.10.2017/a1/Multi_13.10.17_a1_first_cut.mp4	1200.020	29.97	11	shell	Maintenance			STOP
471.739	D:/Soc_comp_footage/13.10.2017/a1/Multi_13.10.17_a1_first_cut.mp4	1200.020	29.97	7	shell escape	Escape	None		START
472.309	D:/Soc_comp_footage/13.10.2017/a1/Multi_13.10.17_a1_first_cut.mp4	1200.020	29.97	4	shell	Maintenance			START
487.081	D:/Soc_comp_footage/13.10.2017/a1/Multi_13.10.17_a1_first_cut.mp4	1200.020	29.97	8	shell	Maintenance			START
491.588	D:/Soc_comp_footage/13.10.2017/a1/Multi_13.10.17_a1_first_cut.mp4	1200.020	29.97	8	shell	Maintenance			STOP
492.923	D:/Soc_comp_footage/13.10.2017/a1/Multi_13.10.17_a1_first_cut.mp4	1200.020	29.97	1	S-bend	Restrained aggression	None		START
493.421	D:/Soc_comp_footage/13.10.2017/a1/Multi_13.10.17_a1_first_cut.mp4	1200.020	29.97	1	S-bend	Restrained aggression	None		STOP
494.014	D:/Soc_comp_footage/13.10.2017/a1/Multi_13.10.17_a1_first_cut.mp4	1200.020	29.97	4	shell	Maintenance			STOP
494.015	D:/Soc_comp_footage/13.10.2017/a1/Multi_13.10.17_a1_first_cut.mp4	1200.020	29.97	4	tail quiver	Submissive behavior	1		START
494.422	D:/Soc_comp_footage/13.10.2017/a1/Multi_13.10.17_a1_first_cut.mp4	1200.020	29.97	4	tail quiver	Submissive behavior	1		STOP
494.672	D:/Soc_comp_footage/13.10.2017/a1/Multi_13.10.17_a1_first_cut.mp4	1200.020	29.97	4	shell	Maintenance			START
496.764	D:/Soc_comp_footage/13.10.2017/a1/Multi_13.10.17_a1_first_cut.mp4	1200.020	29.97	4	digging	Maintenance			START
498.274	D:/Soc_comp_footage/13.10.2017/a1/Multi_13.10.17_a1_first_cut.mp4	1200.020	29.97	4	shell	Maintenance			STOP
498.763	D:/Soc_comp_footage/13.10.2017/a1/Multi_13.10.17_a1_first_cut.mp4	1200.020	29.97	4	digging	Maintenance			STOP
500.901	D:/Soc_comp_footage/13.10.2017/a1/Multi_13.10.17_a1_first_cut.mp4	1200.020	29.97	7	digging	Maintenance			START
501.765	D:/Soc_comp_footage/13.10.2017/a1/Multi_13.10.17_a1_first_cut.mp4	1200.020	29.97	4	shell	Maintenance			START
502.176	D:/Soc_comp_footage/13.10.2017/a1/Multi_13.10.17_a1_first_cut.mp4	1200.020	29.97	7	shell escape	Escape	None		STOP
503.176	D:/Soc_comp_footage/13.10.2017/a1/Multi_13.10.17_a1_first_cut.mp4	1200.020	29.97	7	digging	Maintenance			STOP
504.855	D:/Soc_comp_footage/13.10.2017/a1/Multi_13.10.17_a1_first_cut.mp4	1200.020	29.97	9	shell	Maintenance			START
505.356	D:/Soc_comp_footage/13.10.2017/a1/Multi_13.10.17_a1_first_cut.mp4	1200.020	29.97	4	digging	Maintenance			START
505.856	D:/Soc_comp_footage/13.10.2017/a1/Multi_13.10.17_a1_first_cut.mp4	1200.020	29.97	7	shell	Maintenance			START
505.857	D:/Soc_comp_footage/13.10.2017/a1/Multi_13.10.17_a1_first_cut.mp4	1200.020	29.97	8	shell	Maintenance			START
507.513	D:/Soc_comp_footage/13.10.2017/a1/Multi_13.10.17_a1_first_cut.mp4	1200.020	29.97	4	shell	Maintenance			STOP
507.861	D:/Soc_comp_footage/13.10.2017/a1/Multi_13.10.17_a1_first_cut.mp4	1200.020	29.97	8	shell	Maintenance			STOP
508.264	D:/Soc_comp_footage/13.10.2017/a1/Multi_13.10.17_a1_first_cut.mp4	1200.020	29.97	4	digging	Maintenance			STOP
509.106	D:/Soc_comp_footage/13.10.2017/a1/Multi_13.10.17_a1_first_cut.mp4	1200.020	29.97	8	S-bend	Restrained aggression	6		START
509.318	D:/Soc_comp_footage/13.10.2017/a1/Multi_13.10.17_a1_first_cut.mp4	1200.020	29.97	7	digging	Maintenance			START
509.448	D:/Soc_comp_footage/13.10.2017/a1/Multi_13.10.17_a1_first_cut.mp4	1200.020	29.97	12	operculum spread	Restrained aggression	8		START
509.606	D:/Soc_comp_footage/13.10.2017/a1/Multi_13.10.17_a1_first_cut.mp4	1200.020	29.97	8	S-bend	Restrained aggression	6		STOP
509.947	D:/Soc_comp_footage/13.10.2017/a1/Multi_13.10.17_a1_first_cut.mp4	1200.020	29.97	8	S-bend	Restrained aggression	6		START
510.199	D:/Soc_comp_footage/13.10.2017/a1/Multi_13.10.17_a1_first_cut.mp4	1200.020	29.97	7	digging	Maintenance			STOP
510.360	D:/Soc_comp_footage/13.10.2017/a1/Multi_13.10.17_a1_first_cut.mp4	1200.020	29.97	4	shell	Maintenance			START
510.449	D:/Soc_comp_footage/13.10.2017/a1/Multi_13.10.17_a1_first_cut.mp4	1200.020	29.97	12	operculum spread	Restrained aggression	8		STOP
510.697	D:/Soc_comp_footage/13.10.2017/a1/Multi_13.10.17_a1_first_cut.mp4	1200.020	29.97	8	S-bend	Restrained aggression	6		STOP
510.700	D:/Soc_comp_footage/13.10.2017/a1/Multi_13.10.17_a1_first_cut.mp4	1200.020	29.97	8	S-bend	Restrained aggression	6		START
510.947	D:/Soc_comp_footage/13.10.2017/a1/Multi_13.10.17_a1_first_cut.mp4	1200.020	29.97	12	operculum spread	Restrained aggression	8		START
511.447	D:/Soc_comp_footage/13.10.2017/a1/Multi_13.10.17_a1_first_cut.mp4	1200.020	29.97	8	S-bend	Restrained aggression	6		STOP
511.608	D:/Soc_comp_footage/13.10.2017/a1/Multi_13.10.17_a1_first_cut.mp4	1200.020	29.97	3	biting	Overt aggression	6		START
511.608	D:/Soc_comp_footage/13.10.2017/a1/Multi_13.10.17_a1_first_cut.mp4	1200.020	29.97	6	shell escape	Escape	3		START
511.698	D:/Soc_comp_footage/13.10.2017/a1/Multi_13.10.17_a1_first_cut.mp4	1200.020	29.97	12	operculum spread	Restrained aggression	8		STOP
511.698	D:/Soc_comp_footage/13.10.2017/a1/Multi_13.10.17_a1_first_cut.mp4	1200.020	29.97	12	shell escape	Escape	3		START
512.108	D:/Soc_comp_footage/13.10.2017/a1/Multi_13.10.17_a1_first_cut.mp4	1200.020	29.97	3	biting	Overt aggression	6		STOP
517.359	D:/Soc_comp_footage/13.10.2017/a1/Multi_13.10.17_a1_first_cut.mp4	1200.020	29.97	9	shell	Maintenance			STOP
517.447	D:/Soc_comp_footage/13.10.2017/a1/Multi_13.10.17_a1_first_cut.mp4	1200.020	29.97	5	shell	Maintenance			START
523.790	D:/Soc_comp_footage/13.10.2017/a1/Multi_13.10.17_a1_first_cut.mp4	1200.020	29.97	8	head jolting	Restrained aggression	None		START
524.956	D:/Soc_comp_footage/13.10.2017/a1/Multi_13.10.17_a1_first_cut.mp4	1200.020	29.97	5	shell	Maintenance			STOP
525.041	D:/Soc_comp_footage/13.10.2017/a1/Multi_13.10.17_a1_first_cut.mp4	1200.020	29.97	7	digging	Maintenance			START
525.043	D:/Soc_comp_footage/13.10.2017/a1/Multi_13.10.17_a1_first_cut.mp4	1200.020	29.97	4	digging	Maintenance			START
526.110	D:/Soc_comp_footage/13.10.2017/a1/Multi_13.10.17_a1_first_cut.mp4	1200.020	29.97	4	shell	Maintenance			STOP
526.289	D:/Soc_comp_footage/13.10.2017/a1/Multi_13.10.17_a1_first_cut.mp4	1200.020	29.97	4	digging	Maintenance			STOP
526.291	D:/Soc_comp_footage/13.10.2017/a1/Multi_13.10.17_a1_first_cut.mp4	1200.020	29.97	7	shell	Maintenance			STOP
526.792	D:/Soc_comp_footage/13.10.2017/a1/Multi_13.10.17_a1_first_cut.mp4	1200.020	29.97	7	digging	Maintenance			STOP
528.290	D:/Soc_comp_footage/13.10.2017/a1/Multi_13.10.17_a1_first_cut.mp4	1200.020	29.97	8	head jolting	Restrained aggression	None		STOP
529.452	D:/Soc_comp_footage/13.10.2017/a1/Multi_13.10.17_a1_first_cut.mp4	1200.020	29.97	6	shell escape	Escape	3		STOP
532.294	D:/Soc_comp_footage/13.10.2017/a1/Multi_13.10.17_a1_first_cut.mp4	1200.020	29.97	4	shell	Maintenance			START
536.632	D:/Soc_comp_footage/13.10.2017/a1/Multi_13.10.17_a1_first_cut.mp4	1200.020	29.97	6	shell	Maintenance			START
537.980	D:/Soc_comp_footage/13.10.2017/a1/Multi_13.10.17_a1_first_cut.mp4	1200.020	29.97	8	shell	Maintenance			START
538.633	D:/Soc_comp_footage/13.10.2017/a1/Multi_13.10.17_a1_first_cut.mp4	1200.020	29.97	3	shell	Maintenance			START
540.550	D:/Soc_comp_footage/13.10.2017/a1/Multi_13.10.17_a1_first_cut.mp4	1200.020	29.97	4	digging	Maintenance			START
541.472	D:/Soc_comp_footage/13.10.2017/a1/Multi_13.10.17_a1_first_cut.mp4	1200.020	29.97	4	digging	Maintenance			STOP
541.472	D:/Soc_comp_footage/13.10.2017/a1/Multi_13.10.17_a1_first_cut.mp4	1200.020	29.97	4	shell	Maintenance			STOP
541.475	D:/Soc_comp_footage/13.10.2017/a1/Multi_13.10.17_a1_first_cut.mp4	1200.020	29.97	2	shell escape	Escape	N. tetracanthus		START
541.723	D:/Soc_comp_footage/13.10.2017/a1/Multi_13.10.17_a1_first_cut.mp4	1200.020	29.97	4	shell escape	Escape	N. tetracanthus		START
541.972	D:/Soc_comp_footage/13.10.2017/a1/Multi_13.10.17_a1_first_cut.mp4	1200.020	29.97	7	shell escape	Escape	N. tetracanthus		START
542.742	D:/Soc_comp_footage/13.10.2017/a1/Multi_13.10.17_a1_first_cut.mp4	1200.020	29.97		presence of Tetra	Presence			START
544.997	D:/Soc_comp_footage/13.10.2017/a1/Multi_13.10.17_a1_first_cut.mp4	1200.020	29.97		presence of Tetra	Presence			STOP
546.634	D:/Soc_comp_footage/13.10.2017/a1/Multi_13.10.17_a1_first_cut.mp4	1200.020	29.97	6	shell	Maintenance			STOP
547.478	D:/Soc_comp_footage/13.10.2017/a1/Multi_13.10.17_a1_first_cut.mp4	1200.020	29.97	4	shell escape	Escape	N. tetracanthus		STOP
551.814	D:/Soc_comp_footage/13.10.2017/a1/Multi_13.10.17_a1_first_cut.mp4	1200.020	29.97	6	shell	Maintenance			START
553.317	D:/Soc_comp_footage/13.10.2017/a1/Multi_13.10.17_a1_first_cut.mp4	1200.020	29.97	8	shell	Maintenance			STOP
556.386	D:/Soc_comp_footage/13.10.2017/a1/Multi_13.10.17_a1_first_cut.mp4	1200.020	29.97	3	shell	Maintenance			STOP
561.408	D:/Soc_comp_footage/13.10.2017/a1/Multi_13.10.17_a1_first_cut.mp4	1200.020	29.97	11	S-bend	Restrained aggression	8	unclear if directed to 8 or 5	START
562.155	D:/Soc_comp_footage/13.10.2017/a1/Multi_13.10.17_a1_first_cut.mp4	1200.020	29.97	11	S-bend	Restrained aggression	8	unclear if directed to 8 or 5	STOP
563.229	D:/Soc_comp_footage/13.10.2017/a1/Multi_13.10.17_a1_first_cut.mp4	1200.020	29.97	2	shell escape	Escape	N. tetracanthus		STOP
564.565	D:/Soc_comp_footage/13.10.2017/a1/Multi_13.10.17_a1_first_cut.mp4	1200.020	29.97	7	digging	Maintenance			START
565.728	D:/Soc_comp_footage/13.10.2017/a1/Multi_13.10.17_a1_first_cut.mp4	1200.020	29.97	7	shell escape	Escape	N. tetracanthus		STOP
565.730	D:/Soc_comp_footage/13.10.2017/a1/Multi_13.10.17_a1_first_cut.mp4	1200.020	29.97	4	shell	Maintenance			START
566.700	D:/Soc_comp_footage/13.10.2017/a1/Multi_13.10.17_a1_first_cut.mp4	1200.020	29.97	12	shell escape	Escape	3		STOP
566.731	D:/Soc_comp_footage/13.10.2017/a1/Multi_13.10.17_a1_first_cut.mp4	1200.020	29.97	7	digging	Maintenance			STOP
567.977	D:/Soc_comp_footage/13.10.2017/a1/Multi_13.10.17_a1_first_cut.mp4	1200.020	29.97	4	shell	Maintenance			STOP
570.090	D:/Soc_comp_footage/13.10.2017/a1/Multi_13.10.17_a1_first_cut.mp4	1200.020	29.97	1	shell	Maintenance			START
574.568	D:/Soc_comp_footage/13.10.2017/a1/Multi_13.10.17_a1_first_cut.mp4	1200.020	29.97	6	shell	Maintenance			STOP
576.003	D:/Soc_comp_footage/13.10.2017/a1/Multi_13.10.17_a1_first_cut.mp4	1200.020	29.97	3	tail quiver	Submissive behavior	1		START
576.090	D:/Soc_comp_footage/13.10.2017/a1/Multi_13.10.17_a1_first_cut.mp4	1200.020	29.97	7	shell	Maintenance			START
576.842	D:/Soc_comp_footage/13.10.2017/a1/Multi_13.10.17_a1_first_cut.mp4	1200.020	29.97	3	tail quiver	Submissive behavior	1		STOP
576.848	D:/Soc_comp_footage/13.10.2017/a1/Multi_13.10.17_a1_first_cut.mp4	1200.020	29.97	1	shell	Maintenance			STOP
582.341	D:/Soc_comp_footage/13.10.2017/a1/Multi_13.10.17_a1_first_cut.mp4	1200.020	29.97	3	shell	Maintenance			START
582.682	D:/Soc_comp_footage/13.10.2017/a1/Multi_13.10.17_a1_first_cut.mp4	1200.020	29.97	6	shell	Maintenance			START
582.931	D:/Soc_comp_footage/13.10.2017/a1/Multi_13.10.17_a1_first_cut.mp4	1200.020	29.97	1	shell	Maintenance			START
584.477	D:/Soc_comp_footage/13.10.2017/a1/Multi_13.10.17_a1_first_cut.mp4	1200.020	29.97	4	shell	Maintenance			START
584.591	D:/Soc_comp_footage/13.10.2017/a1/Multi_13.10.17_a1_first_cut.mp4	1200.020	29.97	3	shell	Maintenance			STOP
585.686	D:/Soc_comp_footage/13.10.2017/a1/Multi_13.10.17_a1_first_cut.mp4	1200.020	29.97	1	shell	Maintenance			STOP
586.589	D:/Soc_comp_footage/13.10.2017/a1/Multi_13.10.17_a1_first_cut.mp4	1200.020	29.97	3	shell escape	Escape	1		START
587.090	D:/Soc_comp_footage/13.10.2017/a1/Multi_13.10.17_a1_first_cut.mp4	1200.020	29.97	3	shell escape	Escape	1		STOP
587.522	D:/Soc_comp_footage/13.10.2017/a1/Multi_13.10.17_a1_first_cut.mp4	1200.020	29.97	6	shell	Maintenance			STOP
588.273	D:/Soc_comp_footage/13.10.2017/a1/Multi_13.10.17_a1_first_cut.mp4	1200.020	29.97	6	shell	Maintenance			START
588.684	D:/Soc_comp_footage/13.10.2017/a1/Multi_13.10.17_a1_first_cut.mp4	1200.020	29.97	3	shell	Maintenance			START
593.186	D:/Soc_comp_footage/13.10.2017/a1/Multi_13.10.17_a1_first_cut.mp4	1200.020	29.97	9	shell	Maintenance			START
593.728	D:/Soc_comp_footage/13.10.2017/a1/Multi_13.10.17_a1_first_cut.mp4	1200.020	29.97	4	shell	Maintenance			STOP
595.182	D:/Soc_comp_footage/13.10.2017/a1/Multi_13.10.17_a1_first_cut.mp4	1200.020	29.97	3	shell	Maintenance			STOP
595.522	D:/Soc_comp_footage/13.10.2017/a1/Multi_13.10.17_a1_first_cut.mp4	1200.020	29.97	6	shell	Maintenance			STOP
595.685	D:/Soc_comp_footage/13.10.2017/a1/Multi_13.10.17_a1_first_cut.mp4	1200.020	29.97	9	shell	Maintenance			STOP
596.230	D:/Soc_comp_footage/13.10.2017/a1/Multi_13.10.17_a1_first_cut.mp4	1200.020	29.97	4	shell	Maintenance			START
597.364	D:/Soc_comp_footage/13.10.2017/a1/Multi_13.10.17_a1_first_cut.mp4	1200.020	29.97	4	digging	Maintenance			START
597.612	D:/Soc_comp_footage/13.10.2017/a1/Multi_13.10.17_a1_first_cut.mp4	1200.020	29.97	1	operculum spread	Restrained aggression	conspecific 3		START
598.271	D:/Soc_comp_footage/13.10.2017/a1/Multi_13.10.17_a1_first_cut.mp4	1200.020	29.97	1	operculum spread	Restrained aggression	conspecific 3		STOP
598.362	D:/Soc_comp_footage/13.10.2017/a1/Multi_13.10.17_a1_first_cut.mp4	1200.020	29.97	1	fin spread	Restrained aggression	conspecific 3		START
598.612	D:/Soc_comp_footage/13.10.2017/a1/Multi_13.10.17_a1_first_cut.mp4	1200.020	29.97	1	S-bend	Restrained aggression	conspecific 3		START
598.612	D:/Soc_comp_footage/13.10.2017/a1/Multi_13.10.17_a1_first_cut.mp4	1200.020	29.97	1	fin spread	Restrained aggression	conspecific 3		STOP
598.866	D:/Soc_comp_footage/13.10.2017/a1/Multi_13.10.17_a1_first_cut.mp4	1200.020	29.97	4	digging	Maintenance			STOP
599.615	D:/Soc_comp_footage/13.10.2017/a1/Multi_13.10.17_a1_first_cut.mp4	1200.020	29.97	4	shell	Maintenance			STOP
600.113	D:/Soc_comp_footage/13.10.2017/a1/Multi_13.10.17_a1_first_cut.mp4	1200.020	29.97	1	S-bend	Restrained aggression	conspecific 3		STOP
600.123	D:/Soc_comp_footage/13.10.2017/a1/Multi_13.10.17_a1_first_cut.mp4	1200.020	29.97	4	shell	Maintenance			START
600.189	D:/Soc_comp_footage/13.10.2017/a1/Multi_13.10.17_a1_first_cut.mp4	1200.020	29.97	9	shell	Maintenance			START
602.436	D:/Soc_comp_footage/13.10.2017/a1/Multi_13.10.17_a1_first_cut.mp4	1200.020	29.97	9	shell	Maintenance			STOP
604.706	D:/Soc_comp_footage/13.10.2017/a1/Multi_13.10.17_a1_first_cut.mp4	1200.020	29.97	12	S-bend	Restrained aggression	5		START
605.206	D:/Soc_comp_footage/13.10.2017/a1/Multi_13.10.17_a1_first_cut.mp4	1200.020	29.97	12	S-bend	Restrained aggression	5		STOP
605.705	D:/Soc_comp_footage/13.10.2017/a1/Multi_13.10.17_a1_first_cut.mp4	1200.020	29.97	12	shell	Maintenance			START
605.706	D:/Soc_comp_footage/13.10.2017/a1/Multi_13.10.17_a1_first_cut.mp4	1200.020	29.97	9	S-bend	Restrained aggression	5	not sure if ind. 5 is iteraction partner	START
607.456	D:/Soc_comp_footage/13.10.2017/a1/Multi_13.10.17_a1_first_cut.mp4	1200.020	29.97	4	digging	Maintenance			START
608.707	D:/Soc_comp_footage/13.10.2017/a1/Multi_13.10.17_a1_first_cut.mp4	1200.020	29.97	9	S-bend	Restrained aggression	5	not sure if ind. 5 is iteraction partner	STOP
609.209	D:/Soc_comp_footage/13.10.2017/a1/Multi_13.10.17_a1_first_cut.mp4	1200.020	29.97	8	shell	Maintenance			START
609.547	D:/Soc_comp_footage/13.10.2017/a1/Multi_13.10.17_a1_first_cut.mp4	1200.020	29.97	6	shell	Maintenance			START
609.620	D:/Soc_comp_footage/13.10.2017/a1/Multi_13.10.17_a1_first_cut.mp4	1200.020	29.97	4	shell	Maintenance			STOP
610.118	D:/Soc_comp_footage/13.10.2017/a1/Multi_13.10.17_a1_first_cut.mp4	1200.020	29.97	4	digging	Maintenance			STOP
611.207	D:/Soc_comp_footage/13.10.2017/a1/Multi_13.10.17_a1_first_cut.mp4	1200.020	29.97	9	shell	Maintenance			START
611.711	D:/Soc_comp_footage/13.10.2017/a1/Multi_13.10.17_a1_first_cut.mp4	1200.020	29.97	12	shell	Maintenance			STOP
613.048	D:/Soc_comp_footage/13.10.2017/a1/Multi_13.10.17_a1_first_cut.mp4	1200.020	29.97	4	shell	Maintenance			START
613.961	D:/Soc_comp_footage/13.10.2017/a1/Multi_13.10.17_a1_first_cut.mp4	1200.020	29.97	8	shell	Maintenance			STOP
614.052	D:/Soc_comp_footage/13.10.2017/a1/Multi_13.10.17_a1_first_cut.mp4	1200.020	29.97	6	shell	Maintenance			STOP
614.711	D:/Soc_comp_footage/13.10.2017/a1/Multi_13.10.17_a1_first_cut.mp4	1200.020	29.97	9	shell	Maintenance			STOP
617.418	D:/Soc_comp_footage/13.10.2017/a1/Multi_13.10.17_a1_first_cut.mp4	1200.020	29.97	7	carrying	Maintenance			START
617.707	D:/Soc_comp_footage/13.10.2017/a1/Multi_13.10.17_a1_first_cut.mp4	1200.020	29.97	3	shell	Maintenance			START
618.844	D:/Soc_comp_footage/13.10.2017/a1/Multi_13.10.17_a1_first_cut.mp4	1200.020	29.97	7	shell	Maintenance			STOP
619.048	D:/Soc_comp_footage/13.10.2017/a1/Multi_13.10.17_a1_first_cut.mp4	1200.020	29.97	7	carrying	Maintenance			STOP
619.140	D:/Soc_comp_footage/13.10.2017/a1/Multi_13.10.17_a1_first_cut.mp4	1200.020	29.97	6	biting	Overt aggression	12		START
619.390	D:/Soc_comp_footage/13.10.2017/a1/Multi_13.10.17_a1_first_cut.mp4	1200.020	29.97	12	shell	Maintenance			START
619.640	D:/Soc_comp_footage/13.10.2017/a1/Multi_13.10.17_a1_first_cut.mp4	1200.020	29.97	6	shell	Maintenance			START
620.462	D:/Soc_comp_footage/13.10.2017/a1/Multi_13.10.17_a1_first_cut.mp4	1200.020	29.97	8	shell	Maintenance			START
620.889	D:/Soc_comp_footage/13.10.2017/a1/Multi_13.10.17_a1_first_cut.mp4	1200.020	29.97	4	shell	Maintenance			STOP
621.139	D:/Soc_comp_footage/13.10.2017/a1/Multi_13.10.17_a1_first_cut.mp4	1200.020	29.97	6	biting	Overt aggression	12		STOP
621.140	D:/Soc_comp_footage/13.10.2017/a1/Multi_13.10.17_a1_first_cut.mp4	1200.020	29.97	7	shell	Maintenance			START
621.394	D:/Soc_comp_footage/13.10.2017/a1/Multi_13.10.17_a1_first_cut.mp4	1200.020	29.97	12	shell	Maintenance			STOP
622.708	D:/Soc_comp_footage/13.10.2017/a1/Multi_13.10.17_a1_first_cut.mp4	1200.020	29.97	3	shell	Maintenance			STOP
623.140	D:/Soc_comp_footage/13.10.2017/a1/Multi_13.10.17_a1_first_cut.mp4	1200.020	29.97	4	tail quiver	Submissive behavior	1		START
624.140	D:/Soc_comp_footage/13.10.2017/a1/Multi_13.10.17_a1_first_cut.mp4	1200.020	29.97	4	tail quiver	Submissive behavior	1		STOP
624.890	D:/Soc_comp_footage/13.10.2017/a1/Multi_13.10.17_a1_first_cut.mp4	1200.020	29.97	4	shell	Maintenance			START
625.896	D:/Soc_comp_footage/13.10.2017/a1/Multi_13.10.17_a1_first_cut.mp4	1200.020	29.97	4	shell	Maintenance			STOP
627.981	D:/Soc_comp_footage/13.10.2017/a1/Multi_13.10.17_a1_first_cut.mp4	1200.020	29.97	11	shell escape	Escape	L. callipterus		START
628.232	D:/Soc_comp_footage/13.10.2017/a1/Multi_13.10.17_a1_first_cut.mp4	1200.020	29.97	12	shell escape	Escape	L. callipterus		START
628.251	D:/Soc_comp_footage/13.10.2017/a1/Multi_13.10.17_a1_first_cut.mp4	1200.020	29.97		presence of Cali	Presence			START
628.483	D:/Soc_comp_footage/13.10.2017/a1/Multi_13.10.17_a1_first_cut.mp4	1200.020	29.97	9	shell escape	Escape	L. callipterus		START
628.640	D:/Soc_comp_footage/13.10.2017/a1/Multi_13.10.17_a1_first_cut.mp4	1200.020	29.97	4	shell escape	Escape	L. callipterus		START
628.751	D:/Soc_comp_footage/13.10.2017/a1/Multi_13.10.17_a1_first_cut.mp4	1200.020	29.97		presence of Cali	Presence			STOP
632.984	D:/Soc_comp_footage/13.10.2017/a1/Multi_13.10.17_a1_first_cut.mp4	1200.020	29.97	2	shell	Maintenance			START
633.485	D:/Soc_comp_footage/13.10.2017/a1/Multi_13.10.17_a1_first_cut.mp4	1200.020	29.97	2	digging	Maintenance			START
634.738	D:/Soc_comp_footage/13.10.2017/a1/Multi_13.10.17_a1_first_cut.mp4	1200.020	29.97	12	shell escape	Escape	L. callipterus		STOP
636.890	D:/Soc_comp_footage/13.10.2017/a1/Multi_13.10.17_a1_first_cut.mp4	1200.020	29.97	4	shell escape	Escape	L. callipterus		STOP
637.574	D:/Soc_comp_footage/13.10.2017/a1/Multi_13.10.17_a1_first_cut.mp4	1200.020	29.97	1	shell	Maintenance			START
637.960	D:/Soc_comp_footage/13.10.2017/a1/Multi_13.10.17_a1_first_cut.mp4	1200.020	29.97	8	shell	Maintenance			STOP
640.074	D:/Soc_comp_footage/13.10.2017/a1/Multi_13.10.17_a1_first_cut.mp4	1200.020	29.97	7	digging	Maintenance			START
640.239	D:/Soc_comp_footage/13.10.2017/a1/Multi_13.10.17_a1_first_cut.mp4	1200.020	29.97	2	shell	Maintenance			STOP
640.322	D:/Soc_comp_footage/13.10.2017/a1/Multi_13.10.17_a1_first_cut.mp4	1200.020	29.97	5	shell	Maintenance			START
640.984	D:/Soc_comp_footage/13.10.2017/a1/Multi_13.10.17_a1_first_cut.mp4	1200.020	29.97	2	digging	Maintenance			STOP
641.074	D:/Soc_comp_footage/13.10.2017/a1/Multi_13.10.17_a1_first_cut.mp4	1200.020	29.97	7	shell	Maintenance			STOP
641.829	D:/Soc_comp_footage/13.10.2017/a1/Multi_13.10.17_a1_first_cut.mp4	1200.020	29.97	7	digging	Maintenance			STOP
643.578	D:/Soc_comp_footage/13.10.2017/a1/Multi_13.10.17_a1_first_cut.mp4	1200.020	29.97	5	shell	Maintenance			STOP
644.077	D:/Soc_comp_footage/13.10.2017/a1/Multi_13.10.17_a1_first_cut.mp4	1200.020	29.97	1	shell	Maintenance			STOP
646.575	D:/Soc_comp_footage/13.10.2017/a1/Multi_13.10.17_a1_first_cut.mp4	1200.020	29.97	3	shell	Maintenance			START
646.915	D:/Soc_comp_footage/13.10.2017/a1/Multi_13.10.17_a1_first_cut.mp4	1200.020	29.97	4	S-bend	Restrained aggression	2		START
647.417	D:/Soc_comp_footage/13.10.2017/a1/Multi_13.10.17_a1_first_cut.mp4	1200.020	29.97	2	shooting out	Restrained aggression	4		START
648.074	D:/Soc_comp_footage/13.10.2017/a1/Multi_13.10.17_a1_first_cut.mp4	1200.020	29.97	7	shell	Maintenance			START
648.668	D:/Soc_comp_footage/13.10.2017/a1/Multi_13.10.17_a1_first_cut.mp4	1200.020	29.97	2	shooting out	Restrained aggression	4		STOP
648.824	D:/Soc_comp_footage/13.10.2017/a1/Multi_13.10.17_a1_first_cut.mp4	1200.020	29.97	1	shell	Maintenance			START
648.915	D:/Soc_comp_footage/13.10.2017/a1/Multi_13.10.17_a1_first_cut.mp4	1200.020	29.97	4	S-bend	Restrained aggression	2		STOP
651.325	D:/Soc_comp_footage/13.10.2017/a1/Multi_13.10.17_a1_first_cut.mp4	1200.020	29.97	1	shell	Maintenance			STOP
654.826	D:/Soc_comp_footage/13.10.2017/a1/Multi_13.10.17_a1_first_cut.mp4	1200.020	29.97	3	shell	Maintenance			STOP
656.007	D:/Soc_comp_footage/13.10.2017/a1/Multi_13.10.17_a1_first_cut.mp4	1200.020	29.97	8	digging	Maintenance			START
657.008	D:/Soc_comp_footage/13.10.2017/a1/Multi_13.10.17_a1_first_cut.mp4	1200.020	29.97	2	shell	Maintenance			START
657.669	D:/Soc_comp_footage/13.10.2017/a1/Multi_13.10.17_a1_first_cut.mp4	1200.020	29.97	3	shell	Maintenance			START
657.757	D:/Soc_comp_footage/13.10.2017/a1/Multi_13.10.17_a1_first_cut.mp4	1200.020	29.97	1	digging	Maintenance			START
658.010	D:/Soc_comp_footage/13.10.2017/a1/Multi_13.10.17_a1_first_cut.mp4	1200.020	29.97	8	digging	Maintenance			STOP
658.758	D:/Soc_comp_footage/13.10.2017/a1/Multi_13.10.17_a1_first_cut.mp4	1200.020	29.97	7	digging	Maintenance			START
659.736	D:/Soc_comp_footage/13.10.2017/a1/Multi_13.10.17_a1_first_cut.mp4	1200.020	29.97	9	shell escape	Escape	L. callipterus		STOP
660.255	D:/Soc_comp_footage/13.10.2017/a1/Multi_13.10.17_a1_first_cut.mp4	1200.020	29.97	7	shell	Maintenance			STOP
660.258	D:/Soc_comp_footage/13.10.2017/a1/Multi_13.10.17_a1_first_cut.mp4	1200.020	29.97	1	digging	Maintenance			STOP
660.666	D:/Soc_comp_footage/13.10.2017/a1/Multi_13.10.17_a1_first_cut.mp4	1200.020	29.97	3	shell	Maintenance			STOP
661.006	D:/Soc_comp_footage/13.10.2017/a1/Multi_13.10.17_a1_first_cut.mp4	1200.020	29.97	7	digging	Maintenance			STOP
661.007	D:/Soc_comp_footage/13.10.2017/a1/Multi_13.10.17_a1_first_cut.mp4	1200.020	29.97	5	shell	Maintenance			START
661.348	D:/Soc_comp_footage/13.10.2017/a1/Multi_13.10.17_a1_first_cut.mp4	1200.020	29.97	12	shell	Maintenance			START
662.349	D:/Soc_comp_footage/13.10.2017/a1/Multi_13.10.17_a1_first_cut.mp4	1200.020	29.97	12	digging	Maintenance			START
663.365	D:/Soc_comp_footage/13.10.2017/a1/Multi_13.10.17_a1_first_cut.mp4	1200.020	29.97	5	shell	Maintenance			STOP
663.605	D:/Soc_comp_footage/13.10.2017/a1/Multi_13.10.17_a1_first_cut.mp4	1200.020	29.97	12	shell	Maintenance			STOP
663.763	D:/Soc_comp_footage/13.10.2017/a1/Multi_13.10.17_a1_first_cut.mp4	1200.020	29.97	2	shell	Maintenance			STOP
665.099	D:/Soc_comp_footage/13.10.2017/a1/Multi_13.10.17_a1_first_cut.mp4	1200.020	29.97	12	digging	Maintenance			STOP
665.099	D:/Soc_comp_footage/13.10.2017/a1/Multi_13.10.17_a1_first_cut.mp4	1200.020	29.97	7	shell	Maintenance			START
665.349	D:/Soc_comp_footage/13.10.2017/a1/Multi_13.10.17_a1_first_cut.mp4	1200.020	29.97	1	shell	Maintenance			START
665.396	D:/Soc_comp_footage/13.10.2017/a1/Multi_13.10.17_a1_first_cut.mp4	1200.020	29.97	6	shell	Maintenance			STOP
665.597	D:/Soc_comp_footage/13.10.2017/a1/Multi_13.10.17_a1_first_cut.mp4	1200.020	29.97	8	digging	Maintenance			START
668.351	D:/Soc_comp_footage/13.10.2017/a1/Multi_13.10.17_a1_first_cut.mp4	1200.020	29.97	2	away	Out-of-FOV			START
668.600	D:/Soc_comp_footage/13.10.2017/a1/Multi_13.10.17_a1_first_cut.mp4	1200.020	29.97	8	digging	Maintenance			STOP
669.355	D:/Soc_comp_footage/13.10.2017/a1/Multi_13.10.17_a1_first_cut.mp4	1200.020	29.97	8	shell	Maintenance			START
669.440	D:/Soc_comp_footage/13.10.2017/a1/Multi_13.10.17_a1_first_cut.mp4	1200.020	29.97	4	shell	Maintenance			START
669.601	D:/Soc_comp_footage/13.10.2017/a1/Multi_13.10.17_a1_first_cut.mp4	1200.020	29.97	3	shell	Maintenance			START
670.441	D:/Soc_comp_footage/13.10.2017/a1/Multi_13.10.17_a1_first_cut.mp4	1200.020	29.97	12	shell	Maintenance			START
670.945	D:/Soc_comp_footage/13.10.2017/a1/Multi_13.10.17_a1_first_cut.mp4	1200.020	29.97	4	shell	Maintenance			STOP
671.941	D:/Soc_comp_footage/13.10.2017/a1/Multi_13.10.17_a1_first_cut.mp4	1200.020	29.97	6	shell	Maintenance			START
672.103	D:/Soc_comp_footage/13.10.2017/a1/Multi_13.10.17_a1_first_cut.mp4	1200.020	29.97	1	shell	Maintenance			STOP
672.352	D:/Soc_comp_footage/13.10.2017/a1/Multi_13.10.17_a1_first_cut.mp4	1200.020	29.97	2	away	Out-of-FOV			STOP
672.439	D:/Soc_comp_footage/13.10.2017/a1/Multi_13.10.17_a1_first_cut.mp4	1200.020	29.97	12	digging	Maintenance			START
672.600	D:/Soc_comp_footage/13.10.2017/a1/Multi_13.10.17_a1_first_cut.mp4	1200.020	29.97	3	shell	Maintenance			STOP
673.446	D:/Soc_comp_footage/13.10.2017/a1/Multi_13.10.17_a1_first_cut.mp4	1200.020	29.97	12	shell	Maintenance			STOP
674.194	D:/Soc_comp_footage/13.10.2017/a1/Multi_13.10.17_a1_first_cut.mp4	1200.020	29.97	12	digging	Maintenance			STOP
676.190	D:/Soc_comp_footage/13.10.2017/a1/Multi_13.10.17_a1_first_cut.mp4	1200.020	29.97	5	shooting out	Restrained aggression	6		START
676.689	D:/Soc_comp_footage/13.10.2017/a1/Multi_13.10.17_a1_first_cut.mp4	1200.020	29.97	5	shooting out	Restrained aggression	6		STOP
678.444	D:/Soc_comp_footage/13.10.2017/a1/Multi_13.10.17_a1_first_cut.mp4	1200.020	29.97	8	shell	Maintenance			STOP
680.782	D:/Soc_comp_footage/13.10.2017/a1/Multi_13.10.17_a1_first_cut.mp4	1200.020	29.97	4	digging	Maintenance			START
681.536	D:/Soc_comp_footage/13.10.2017/a1/Multi_13.10.17_a1_first_cut.mp4	1200.020	29.97	2	shell	Maintenance			START
681.942	D:/Soc_comp_footage/13.10.2017/a1/Multi_13.10.17_a1_first_cut.mp4	1200.020	29.97	3	operculum spread	Restrained aggression	6		START
682.283	D:/Soc_comp_footage/13.10.2017/a1/Multi_13.10.17_a1_first_cut.mp4	1200.020	29.97	4	digging	Maintenance			STOP
682.442	D:/Soc_comp_footage/13.10.2017/a1/Multi_13.10.17_a1_first_cut.mp4	1200.020	29.97	3	operculum spread	Restrained aggression	6		STOP
682.938	D:/Soc_comp_footage/13.10.2017/a1/Multi_13.10.17_a1_first_cut.mp4	1200.020	29.97	12	shell escape	Escape	None		START
683.282	D:/Soc_comp_footage/13.10.2017/a1/Multi_13.10.17_a1_first_cut.mp4	1200.020	29.97	4	shell escape	Escape	None		START
684.282	D:/Soc_comp_footage/13.10.2017/a1/Multi_13.10.17_a1_first_cut.mp4	1200.020	29.97	7	digging	Maintenance			START
685.532	D:/Soc_comp_footage/13.10.2017/a1/Multi_13.10.17_a1_first_cut.mp4	1200.020	29.97	4	shell escape	Escape	None		STOP
685.850	D:/Soc_comp_footage/13.10.2017/a1/Multi_13.10.17_a1_first_cut.mp4	1200.020	29.97	7	shell	Maintenance			STOP
686.694	D:/Soc_comp_footage/13.10.2017/a1/Multi_13.10.17_a1_first_cut.mp4	1200.020	29.97	12	shell escape	Escape	None		STOP
686.849	D:/Soc_comp_footage/13.10.2017/a1/Multi_13.10.17_a1_first_cut.mp4	1200.020	29.97	7	digging	Maintenance			STOP
691.042	D:/Soc_comp_footage/13.10.2017/a1/Multi_13.10.17_a1_first_cut.mp4	1200.020	29.97	2	shell	Maintenance			STOP
691.123	D:/Soc_comp_footage/13.10.2017/a1/Multi_13.10.17_a1_first_cut.mp4	1200.020	29.97	9	shell	Maintenance			START
693.286	D:/Soc_comp_footage/13.10.2017/a1/Multi_13.10.17_a1_first_cut.mp4	1200.020	29.97	7	shell	Maintenance			START
693.533	D:/Soc_comp_footage/13.10.2017/a1/Multi_13.10.17_a1_first_cut.mp4	1200.020	29.97	3	shell	Maintenance			START
694.234	D:/Soc_comp_footage/13.10.2017/a1/Multi_13.10.17_a1_first_cut.mp4	1200.020	29.97	11	shell escape	Escape	L. callipterus		STOP
694.715	D:/Soc_comp_footage/13.10.2017/a1/Multi_13.10.17_a1_first_cut.mp4	1200.020	29.97	4	shell	Maintenance			START
694.966	D:/Soc_comp_footage/13.10.2017/a1/Multi_13.10.17_a1_first_cut.mp4	1200.020	29.97	4	digging	Maintenance			START
696.470	D:/Soc_comp_footage/13.10.2017/a1/Multi_13.10.17_a1_first_cut.mp4	1200.020	29.97	4	shell	Maintenance			STOP
696.709	D:/Soc_comp_footage/13.10.2017/a1/Multi_13.10.17_a1_first_cut.mp4	1200.020	29.97	7	digging	Maintenance			START
697.536	D:/Soc_comp_footage/13.10.2017/a1/Multi_13.10.17_a1_first_cut.mp4	1200.020	29.97	7	shell	Maintenance			STOP
698.129	D:/Soc_comp_footage/13.10.2017/a1/Multi_13.10.17_a1_first_cut.mp4	1200.020	29.97	9	shell	Maintenance			STOP
698.463	D:/Soc_comp_footage/13.10.2017/a1/Multi_13.10.17_a1_first_cut.mp4	1200.020	29.97	4	digging	Maintenance			STOP
698.538	D:/Soc_comp_footage/13.10.2017/a1/Multi_13.10.17_a1_first_cut.mp4	1200.020	29.97	7	digging	Maintenance			STOP
699.964	D:/Soc_comp_footage/13.10.2017/a1/Multi_13.10.17_a1_first_cut.mp4	1200.020	29.97	5	shell	Maintenance			START
700.216	D:/Soc_comp_footage/13.10.2017/a1/Multi_13.10.17_a1_first_cut.mp4	1200.020	29.97	1	shell	Maintenance			START
700.624	D:/Soc_comp_footage/13.10.2017/a1/Multi_13.10.17_a1_first_cut.mp4	1200.020	29.97	3	shell	Maintenance			STOP
702.463	D:/Soc_comp_footage/13.10.2017/a1/Multi_13.10.17_a1_first_cut.mp4	1200.020	29.97	1	shell	Maintenance			STOP
702.557	D:/Soc_comp_footage/13.10.2017/a1/Multi_13.10.17_a1_first_cut.mp4	1200.020	29.97	12	shell	Maintenance			START
702.719	D:/Soc_comp_footage/13.10.2017/a1/Multi_13.10.17_a1_first_cut.mp4	1200.020	29.97	7	shell	Maintenance			START
702.969	D:/Soc_comp_footage/13.10.2017/a1/Multi_13.10.17_a1_first_cut.mp4	1200.020	29.97	4	shell	Maintenance			START
703.308	D:/Soc_comp_footage/13.10.2017/a1/Multi_13.10.17_a1_first_cut.mp4	1200.020	29.97	4	digging	Maintenance			START
704.308	D:/Soc_comp_footage/13.10.2017/a1/Multi_13.10.17_a1_first_cut.mp4	1200.020	29.97	4	digging	Maintenance			STOP
704.308	D:/Soc_comp_footage/13.10.2017/a1/Multi_13.10.17_a1_first_cut.mp4	1200.020	29.97	4	shell	Maintenance			STOP
705.309	D:/Soc_comp_footage/13.10.2017/a1/Multi_13.10.17_a1_first_cut.mp4	1200.020	29.97	2	operculum spread	Restrained aggression	conspecific 3		START
706.556	D:/Soc_comp_footage/13.10.2017/a1/Multi_13.10.17_a1_first_cut.mp4	1200.020	29.97	6	digging	Maintenance			START
706.560	D:/Soc_comp_footage/13.10.2017/a1/Multi_13.10.17_a1_first_cut.mp4	1200.020	29.97	2	operculum spread	Restrained aggression	conspecific 3		STOP
707.969	D:/Soc_comp_footage/13.10.2017/a1/Multi_13.10.17_a1_first_cut.mp4	1200.020	29.97	5	shell	Maintenance			STOP
708.448	D:/Soc_comp_footage/13.10.2017/a1/Multi_13.10.17_a1_first_cut.mp4	1200.020	29.97	6	shell	Maintenance			STOP
709.056	D:/Soc_comp_footage/13.10.2017/a1/Multi_13.10.17_a1_first_cut.mp4	1200.020	29.97	6	digging	Maintenance			STOP
710.808	D:/Soc_comp_footage/13.10.2017/a1/Multi_13.10.17_a1_first_cut.mp4	1200.020	29.97	12	shell	Maintenance			STOP
710.812	D:/Soc_comp_footage/13.10.2017/a1/Multi_13.10.17_a1_first_cut.mp4	1200.020	29.97	4	shell	Maintenance			START
711.307	D:/Soc_comp_footage/13.10.2017/a1/Multi_13.10.17_a1_first_cut.mp4	1200.020	29.97	1	digging	Maintenance			START
712.556	D:/Soc_comp_footage/13.10.2017/a1/Multi_13.10.17_a1_first_cut.mp4	1200.020	29.97	1	digging	Maintenance			STOP
713.402	D:/Soc_comp_footage/13.10.2017/a1/Multi_13.10.17_a1_first_cut.mp4	1200.020	29.97	2	shell	Maintenance			START
715.558	D:/Soc_comp_footage/13.10.2017/a1/Multi_13.10.17_a1_first_cut.mp4	1200.020	29.97	3	shooting out	Restrained aggression	conspecific 3		START
715.649	D:/Soc_comp_footage/13.10.2017/a1/Multi_13.10.17_a1_first_cut.mp4	1200.020	29.97	7	digging	Maintenance			START
716.400	D:/Soc_comp_footage/13.10.2017/a1/Multi_13.10.17_a1_first_cut.mp4	1200.020	29.97	8	shell	Maintenance			START
716.559	D:/Soc_comp_footage/13.10.2017/a1/Multi_13.10.17_a1_first_cut.mp4	1200.020	29.97	3	shooting out	Restrained aggression	conspecific 3		STOP
716.814	D:/Soc_comp_footage/13.10.2017/a1/Multi_13.10.17_a1_first_cut.mp4	1200.020	29.97	4	shell	Maintenance			STOP
716.973	D:/Soc_comp_footage/13.10.2017/a1/Multi_13.10.17_a1_first_cut.mp4	1200.020	29.97	7	shell	Maintenance			STOP
717.402	D:/Soc_comp_footage/13.10.2017/a1/Multi_13.10.17_a1_first_cut.mp4	1200.020	29.97	8	shell	Maintenance			STOP
718.219	D:/Soc_comp_footage/13.10.2017/a1/Multi_13.10.17_a1_first_cut.mp4	1200.020	29.97	7	digging	Maintenance			STOP
718.398	D:/Soc_comp_footage/13.10.2017/a1/Multi_13.10.17_a1_first_cut.mp4	1200.020	29.97	6	shell	Maintenance			START
718.807	D:/Soc_comp_footage/13.10.2017/a1/Multi_13.10.17_a1_first_cut.mp4	1200.020	29.97	3	ramming	Overt aggression	conspecific 3		START
719.557	D:/Soc_comp_footage/13.10.2017/a1/Multi_13.10.17_a1_first_cut.mp4	1200.020	29.97	3	ramming	Overt aggression	conspecific 3		STOP
720.403	D:/Soc_comp_footage/13.10.2017/a1/Multi_13.10.17_a1_first_cut.mp4	1200.020	29.97	7	shell	Maintenance			START
720.989	D:/Soc_comp_footage/13.10.2017/a1/Multi_13.10.17_a1_first_cut.mp4	1200.020	29.97	4	S-bend	Restrained aggression	3		START
721.375	D:/Soc_comp_footage/13.10.2017/a1/Multi_13.10.17_a1_first_cut.mp4	1200.020	29.97	12	operculum spread	Restrained aggression	11		START
721.741	D:/Soc_comp_footage/13.10.2017/a1/Multi_13.10.17_a1_first_cut.mp4	1200.020	29.97	11	S-bend	Restrained aggression	12		START
721.897	D:/Soc_comp_footage/13.10.2017/a1/Multi_13.10.17_a1_first_cut.mp4	1200.020	29.97	6	shell	Maintenance			STOP
722.241	D:/Soc_comp_footage/13.10.2017/a1/Multi_13.10.17_a1_first_cut.mp4	1200.020	29.97	11	S-bend	Restrained aggression	12		STOP
722.741	D:/Soc_comp_footage/13.10.2017/a1/Multi_13.10.17_a1_first_cut.mp4	1200.020	29.97	11	S-bend	Restrained aggression	12		START
722.991	D:/Soc_comp_footage/13.10.2017/a1/Multi_13.10.17_a1_first_cut.mp4	1200.020	29.97	11	S-bend	Restrained aggression	12		STOP
723.240	D:/Soc_comp_footage/13.10.2017/a1/Multi_13.10.17_a1_first_cut.mp4	1200.020	29.97	4	S-bend	Restrained aggression	3		STOP
723.491	D:/Soc_comp_footage/13.10.2017/a1/Multi_13.10.17_a1_first_cut.mp4	1200.020	29.97	12	operculum spread	Restrained aggression	11		STOP
723.992	D:/Soc_comp_footage/13.10.2017/a1/Multi_13.10.17_a1_first_cut.mp4	1200.020	29.97	9	shell	Maintenance			START
724.492	D:/Soc_comp_footage/13.10.2017/a1/Multi_13.10.17_a1_first_cut.mp4	1200.020	29.97	8	S-bend	Restrained aggression	11		START
725.242	D:/Soc_comp_footage/13.10.2017/a1/Multi_13.10.17_a1_first_cut.mp4	1200.020	29.97	8	S-bend	Restrained aggression	11		STOP
726.743	D:/Soc_comp_footage/13.10.2017/a1/Multi_13.10.17_a1_first_cut.mp4	1200.020	29.97	8	shell	Maintenance			START
726.832	D:/Soc_comp_footage/13.10.2017/a1/Multi_13.10.17_a1_first_cut.mp4	1200.020	29.97	6	shell	Maintenance			START
726.991	D:/Soc_comp_footage/13.10.2017/a1/Multi_13.10.17_a1_first_cut.mp4	1200.020	29.97	4	shell	Maintenance			START
728.491	D:/Soc_comp_footage/13.10.2017/a1/Multi_13.10.17_a1_first_cut.mp4	1200.020	29.97	8	shell	Maintenance			STOP
729.400	D:/Soc_comp_footage/13.10.2017/a1/Multi_13.10.17_a1_first_cut.mp4	1200.020	29.97	2	shell	Maintenance			STOP
729.996	D:/Soc_comp_footage/13.10.2017/a1/Multi_13.10.17_a1_first_cut.mp4	1200.020	29.97	4	shell	Maintenance			STOP
730.991	D:/Soc_comp_footage/13.10.2017/a1/Multi_13.10.17_a1_first_cut.mp4	1200.020	29.97	8	shell	Maintenance			START
731.492	D:/Soc_comp_footage/13.10.2017/a1/Multi_13.10.17_a1_first_cut.mp4	1200.020	29.97	3	shell	Maintenance			START
731.494	D:/Soc_comp_footage/13.10.2017/a1/Multi_13.10.17_a1_first_cut.mp4	1200.020	29.97	5	shell	Maintenance			START
732.244	D:/Soc_comp_footage/13.10.2017/a1/Multi_13.10.17_a1_first_cut.mp4	1200.020	29.97	8	shell	Maintenance			STOP
733.992	D:/Soc_comp_footage/13.10.2017/a1/Multi_13.10.17_a1_first_cut.mp4	1200.020	29.97	3	shell	Maintenance			STOP
734.832	D:/Soc_comp_footage/13.10.2017/a1/Multi_13.10.17_a1_first_cut.mp4	1200.020	29.97	4	shell	Maintenance			START
737.994	D:/Soc_comp_footage/13.10.2017/a1/Multi_13.10.17_a1_first_cut.mp4	1200.020	29.97	5	shell	Maintenance			STOP
738.585	D:/Soc_comp_footage/13.10.2017/a1/Multi_13.10.17_a1_first_cut.mp4	1200.020	29.97	2	shell	Maintenance			START
738.747	D:/Soc_comp_footage/13.10.2017/a1/Multi_13.10.17_a1_first_cut.mp4	1200.020	29.97	7	digging	Maintenance			START
739.335	D:/Soc_comp_footage/13.10.2017/a1/Multi_13.10.17_a1_first_cut.mp4	1200.020	29.97	3	shell	Maintenance			START
739.902	D:/Soc_comp_footage/13.10.2017/a1/Multi_13.10.17_a1_first_cut.mp4	1200.020	29.97	7	shell	Maintenance			STOP
739.925	D:/Soc_comp_footage/13.10.2017/a1/Multi_13.10.17_a1_first_cut.mp4	1200.020	29.97	1	carrying	Maintenance			START
740.654	D:/Soc_comp_footage/13.10.2017/a1/Multi_13.10.17_a1_first_cut.mp4	1200.020	29.97	7	digging	Maintenance			STOP
741.425	D:/Soc_comp_footage/13.10.2017/a1/Multi_13.10.17_a1_first_cut.mp4	1200.020	29.97	1	carrying	Maintenance			STOP
741.840	D:/Soc_comp_footage/13.10.2017/a1/Multi_13.10.17_a1_first_cut.mp4	1200.020	29.97	2	shell	Maintenance			STOP
742.674	D:/Soc_comp_footage/13.10.2017/a1/Multi_13.10.17_a1_first_cut.mp4	1200.020	29.97	12	shell	Maintenance			START
744.176	D:/Soc_comp_footage/13.10.2017/a1/Multi_13.10.17_a1_first_cut.mp4	1200.020	29.97	2	shell	Maintenance			START
746.017	D:/Soc_comp_footage/13.10.2017/a1/Multi_13.10.17_a1_first_cut.mp4	1200.020	29.97	9	shell	Maintenance			STOP
746.174	D:/Soc_comp_footage/13.10.2017/a1/Multi_13.10.17_a1_first_cut.mp4	1200.020	29.97	6	shell	Maintenance			STOP
746.269	D:/Soc_comp_footage/13.10.2017/a1/Multi_13.10.17_a1_first_cut.mp4	1200.020	29.97	2	digging	Maintenance			START
748.930	D:/Soc_comp_footage/13.10.2017/a1/Multi_13.10.17_a1_first_cut.mp4	1200.020	29.97	2	shell	Maintenance			STOP
749.766	D:/Soc_comp_footage/13.10.2017/a1/Multi_13.10.17_a1_first_cut.mp4	1200.020	29.97	1	shell	Maintenance			START
750.268	D:/Soc_comp_footage/13.10.2017/a1/Multi_13.10.17_a1_first_cut.mp4	1200.020	29.97	1	digging	Maintenance			START
750.765	D:/Soc_comp_footage/13.10.2017/a1/Multi_13.10.17_a1_first_cut.mp4	1200.020	29.97	7	shell	Maintenance			START
751.520	D:/Soc_comp_footage/13.10.2017/a1/Multi_13.10.17_a1_first_cut.mp4	1200.020	29.97	2	digging	Maintenance			STOP
752.270	D:/Soc_comp_footage/13.10.2017/a1/Multi_13.10.17_a1_first_cut.mp4	1200.020	29.97	1	shell	Maintenance			STOP
752.357	D:/Soc_comp_footage/13.10.2017/a1/Multi_13.10.17_a1_first_cut.mp4	1200.020	29.97	7	digging	Maintenance			START
753.336	D:/Soc_comp_footage/13.10.2017/a1/Multi_13.10.17_a1_first_cut.mp4	1200.020	29.97	4	shell	Maintenance			STOP
753.357	D:/Soc_comp_footage/13.10.2017/a1/Multi_13.10.17_a1_first_cut.mp4	1200.020	29.97	6	shell	Maintenance			START
753.359	D:/Soc_comp_footage/13.10.2017/a1/Multi_13.10.17_a1_first_cut.mp4	1200.020	29.97	9	shell	Maintenance			START
753.517	D:/Soc_comp_footage/13.10.2017/a1/Multi_13.10.17_a1_first_cut.mp4	1200.020	29.97	1	digging	Maintenance			STOP
754.519	D:/Soc_comp_footage/13.10.2017/a1/Multi_13.10.17_a1_first_cut.mp4	1200.020	29.97	7	shell	Maintenance			STOP
754.609	D:/Soc_comp_footage/13.10.2017/a1/Multi_13.10.17_a1_first_cut.mp4	1200.020	29.97	2	shell	Maintenance			START
754.857	D:/Soc_comp_footage/13.10.2017/a1/Multi_13.10.17_a1_first_cut.mp4	1200.020	29.97	7	digging	Maintenance			STOP
757.606	D:/Soc_comp_footage/13.10.2017/a1/Multi_13.10.17_a1_first_cut.mp4	1200.020	29.97	9	shell	Maintenance			STOP
758.085	D:/Soc_comp_footage/13.10.2017/a1/Multi_13.10.17_a1_first_cut.mp4	1200.020	29.97	3	shell	Maintenance			STOP
758.107	D:/Soc_comp_footage/13.10.2017/a1/Multi_13.10.17_a1_first_cut.mp4	1200.020	29.97	7	shell	Maintenance			START
758.860	D:/Soc_comp_footage/13.10.2017/a1/Multi_13.10.17_a1_first_cut.mp4	1200.020	29.97	2	digging	Maintenance			START
758.924	D:/Soc_comp_footage/13.10.2017/a1/Multi_13.10.17_a1_first_cut.mp4	1200.020	29.97	12	shell	Maintenance			STOP
760.361	D:/Soc_comp_footage/13.10.2017/a1/Multi_13.10.17_a1_first_cut.mp4	1200.020	29.97	2	shell	Maintenance			STOP
760.610	D:/Soc_comp_footage/13.10.2017/a1/Multi_13.10.17_a1_first_cut.mp4	1200.020	29.97	2	digging	Maintenance			STOP
761.612	D:/Soc_comp_footage/13.10.2017/a1/Multi_13.10.17_a1_first_cut.mp4	1200.020	29.97	6	shell	Maintenance			STOP
761.698	D:/Soc_comp_footage/13.10.2017/a1/Multi_13.10.17_a1_first_cut.mp4	1200.020	29.97	7	digging	Maintenance			START
762.450	D:/Soc_comp_footage/13.10.2017/a1/Multi_13.10.17_a1_first_cut.mp4	1200.020	29.97	6	shell	Maintenance			START
763.450	D:/Soc_comp_footage/13.10.2017/a1/Multi_13.10.17_a1_first_cut.mp4	1200.020	29.97	5	S-bend	Restrained aggression	conspecific 1		START
763.857	D:/Soc_comp_footage/13.10.2017/a1/Multi_13.10.17_a1_first_cut.mp4	1200.020	29.97	7	shell	Maintenance			STOP
764.199	D:/Soc_comp_footage/13.10.2017/a1/Multi_13.10.17_a1_first_cut.mp4	1200.020	29.97	5	S-bend	Restrained aggression	conspecific 1		STOP
764.200	D:/Soc_comp_footage/13.10.2017/a1/Multi_13.10.17_a1_first_cut.mp4	1200.020	29.97	5	S-bend	Restrained aggression	conspecific 1		START
764.360	D:/Soc_comp_footage/13.10.2017/a1/Multi_13.10.17_a1_first_cut.mp4	1200.020	29.97	7	digging	Maintenance			STOP
764.700	D:/Soc_comp_footage/13.10.2017/a1/Multi_13.10.17_a1_first_cut.mp4	1200.020	29.97	4	shell	Maintenance			START
765.199	D:/Soc_comp_footage/13.10.2017/a1/Multi_13.10.17_a1_first_cut.mp4	1200.020	29.97	5	S-bend	Restrained aggression	conspecific 1		STOP
765.698	D:/Soc_comp_footage/13.10.2017/a1/Multi_13.10.17_a1_first_cut.mp4	1200.020	29.97	5	S-bend	Restrained aggression	conspecific 1		START
766.199	D:/Soc_comp_footage/13.10.2017/a1/Multi_13.10.17_a1_first_cut.mp4	1200.020	29.97	5	S-bend	Restrained aggression	conspecific 1		STOP
766.449	D:/Soc_comp_footage/13.10.2017/a1/Multi_13.10.17_a1_first_cut.mp4	1200.020	29.97	7	shell	Maintenance			START
766.454	D:/Soc_comp_footage/13.10.2017/a1/Multi_13.10.17_a1_first_cut.mp4	1200.020	29.97	6	shell	Maintenance			STOP
767.200	D:/Soc_comp_footage/13.10.2017/a1/Multi_13.10.17_a1_first_cut.mp4	1200.020	29.97	4	shell	Maintenance			STOP
767.581	D:/Soc_comp_footage/13.10.2017/a1/Multi_13.10.17_a1_first_cut.mp4	1200.020	29.97	6	shell	Maintenance			START
768.449	D:/Soc_comp_footage/13.10.2017/a1/Multi_13.10.17_a1_first_cut.mp4	1200.020	29.97	5	tail quiver	Submissive behavior	conspecific 1		START
769.792	D:/Soc_comp_footage/13.10.2017/a1/Multi_13.10.17_a1_first_cut.mp4	1200.020	29.97	5	tail quiver	Submissive behavior	conspecific 1		STOP
770.291	D:/Soc_comp_footage/13.10.2017/a1/Multi_13.10.17_a1_first_cut.mp4	1200.020	29.97	2	shell	Maintenance			START
770.291	D:/Soc_comp_footage/13.10.2017/a1/Multi_13.10.17_a1_first_cut.mp4	1200.020	29.97	7	digging	Maintenance			START
770.541	D:/Soc_comp_footage/13.10.2017/a1/Multi_13.10.17_a1_first_cut.mp4	1200.020	29.97	4	shell	Maintenance			START
771.041	D:/Soc_comp_footage/13.10.2017/a1/Multi_13.10.17_a1_first_cut.mp4	1200.020	29.97	4	digging	Maintenance			START
771.699	D:/Soc_comp_footage/13.10.2017/a1/Multi_13.10.17_a1_first_cut.mp4	1200.020	29.97	7	shell	Maintenance			STOP
772.042	D:/Soc_comp_footage/13.10.2017/a1/Multi_13.10.17_a1_first_cut.mp4	1200.020	29.97	7	digging	Maintenance			STOP
772.045	D:/Soc_comp_footage/13.10.2017/a1/Multi_13.10.17_a1_first_cut.mp4	1200.020	29.97	4	shell	Maintenance			STOP
772.540	D:/Soc_comp_footage/13.10.2017/a1/Multi_13.10.17_a1_first_cut.mp4	1200.020	29.97	6	shell	Maintenance			STOP
772.541	D:/Soc_comp_footage/13.10.2017/a1/Multi_13.10.17_a1_first_cut.mp4	1200.020	29.97	4	digging	Maintenance			STOP
775.042	D:/Soc_comp_footage/13.10.2017/a1/Multi_13.10.17_a1_first_cut.mp4	1200.020	29.97	2	digging	Maintenance			START
775.542	D:/Soc_comp_footage/13.10.2017/a1/Multi_13.10.17_a1_first_cut.mp4	1200.020	29.97	2	digging	Maintenance			STOP
776.632	D:/Soc_comp_footage/13.10.2017/a1/Multi_13.10.17_a1_first_cut.mp4	1200.020	29.97	1	shell	Maintenance			START
777.133	D:/Soc_comp_footage/13.10.2017/a1/Multi_13.10.17_a1_first_cut.mp4	1200.020	29.97	7	shell	Maintenance			START
780.634	D:/Soc_comp_footage/13.10.2017/a1/Multi_13.10.17_a1_first_cut.mp4	1200.020	29.97	7	digging	Maintenance			START
781.297	D:/Soc_comp_footage/13.10.2017/a1/Multi_13.10.17_a1_first_cut.mp4	1200.020	29.97	2	shell	Maintenance			STOP
781.383	D:/Soc_comp_footage/13.10.2017/a1/Multi_13.10.17_a1_first_cut.mp4	1200.020	29.97	7	shell	Maintenance			STOP
781.638	D:/Soc_comp_footage/13.10.2017/a1/Multi_13.10.17_a1_first_cut.mp4	1200.020	29.97	1	shell	Maintenance			STOP
782.382	D:/Soc_comp_footage/13.10.2017/a1/Multi_13.10.17_a1_first_cut.mp4	1200.020	29.97	7	digging	Maintenance			STOP
782.384	D:/Soc_comp_footage/13.10.2017/a1/Multi_13.10.17_a1_first_cut.mp4	1200.020	29.97	12	shell	Maintenance			START
783.384	D:/Soc_comp_footage/13.10.2017/a1/Multi_13.10.17_a1_first_cut.mp4	1200.020	29.97	8	shell	Maintenance			START
784.295	D:/Soc_comp_footage/13.10.2017/a1/Multi_13.10.17_a1_first_cut.mp4	1200.020	29.97	4	shell	Maintenance			START
784.883	D:/Soc_comp_footage/13.10.2017/a1/Multi_13.10.17_a1_first_cut.mp4	1200.020	29.97	4	digging	Maintenance			START
784.884	D:/Soc_comp_footage/13.10.2017/a1/Multi_13.10.17_a1_first_cut.mp4	1200.020	29.97	8	shell	Maintenance			STOP
785.633	D:/Soc_comp_footage/13.10.2017/a1/Multi_13.10.17_a1_first_cut.mp4	1200.020	29.97	4	shell	Maintenance			STOP
785.634	D:/Soc_comp_footage/13.10.2017/a1/Multi_13.10.17_a1_first_cut.mp4	1200.020	29.97	7	shell	Maintenance			START
787.384	D:/Soc_comp_footage/13.10.2017/a1/Multi_13.10.17_a1_first_cut.mp4	1200.020	29.97	4	digging	Maintenance			STOP
789.542	D:/Soc_comp_footage/13.10.2017/a1/Multi_13.10.17_a1_first_cut.mp4	1200.020	29.97	6	shell	Maintenance			START
789.723	D:/Soc_comp_footage/13.10.2017/a1/Multi_13.10.17_a1_first_cut.mp4	1200.020	29.97	7	digging	Maintenance			START
790.726	D:/Soc_comp_footage/13.10.2017/a1/Multi_13.10.17_a1_first_cut.mp4	1200.020	29.97	7	shell	Maintenance			STOP
790.887	D:/Soc_comp_footage/13.10.2017/a1/Multi_13.10.17_a1_first_cut.mp4	1200.020	29.97	4	shell	Maintenance			START
790.978	D:/Soc_comp_footage/13.10.2017/a1/Multi_13.10.17_a1_first_cut.mp4	1200.020	29.97	7	digging	Maintenance			STOP
791.727	D:/Soc_comp_footage/13.10.2017/a1/Multi_13.10.17_a1_first_cut.mp4	1200.020	29.97	4	digging	Maintenance			START
791.975	D:/Soc_comp_footage/13.10.2017/a1/Multi_13.10.17_a1_first_cut.mp4	1200.020	29.97	1	shell	Maintenance			START
792.224	D:/Soc_comp_footage/13.10.2017/a1/Multi_13.10.17_a1_first_cut.mp4	1200.020	29.97	9	shell	Maintenance			START
792.389	D:/Soc_comp_footage/13.10.2017/a1/Multi_13.10.17_a1_first_cut.mp4	1200.020	29.97	4	shell	Maintenance			STOP
793.224	D:/Soc_comp_footage/13.10.2017/a1/Multi_13.10.17_a1_first_cut.mp4	1200.020	29.97	12	shell	Maintenance			STOP
794.137	D:/Soc_comp_footage/13.10.2017/a1/Multi_13.10.17_a1_first_cut.mp4	1200.020	29.97	4	digging	Maintenance			STOP
794.477	D:/Soc_comp_footage/13.10.2017/a1/Multi_13.10.17_a1_first_cut.mp4	1200.020	29.97	1	shell	Maintenance			STOP
794.729	D:/Soc_comp_footage/13.10.2017/a1/Multi_13.10.17_a1_first_cut.mp4	1200.020	29.97	7	shell	Maintenance			START
795.725	D:/Soc_comp_footage/13.10.2017/a1/Multi_13.10.17_a1_first_cut.mp4	1200.020	29.97	12	shell	Maintenance			START
796.729	D:/Soc_comp_footage/13.10.2017/a1/Multi_13.10.17_a1_first_cut.mp4	1200.020	29.97	1	shell	Maintenance			START
798.724	D:/Soc_comp_footage/13.10.2017/a1/Multi_13.10.17_a1_first_cut.mp4	1200.020	29.97	12	shell	Maintenance			STOP
798.730	D:/Soc_comp_footage/13.10.2017/a1/Multi_13.10.17_a1_first_cut.mp4	1200.020	29.97	1	shell	Maintenance			STOP
798.813	D:/Soc_comp_footage/13.10.2017/a1/Multi_13.10.17_a1_first_cut.mp4	1200.020	29.97	7	digging	Maintenance			START
799.816	D:/Soc_comp_footage/13.10.2017/a1/Multi_13.10.17_a1_first_cut.mp4	1200.020	29.97	7	shell	Maintenance			STOP
800.067	D:/Soc_comp_footage/13.10.2017/a1/Multi_13.10.17_a1_first_cut.mp4	1200.020	29.97	7	digging	Maintenance			STOP
800.226	D:/Soc_comp_footage/13.10.2017/a1/Multi_13.10.17_a1_first_cut.mp4	1200.020	29.97	4	shell	Maintenance			START
800.317	D:/Soc_comp_footage/13.10.2017/a1/Multi_13.10.17_a1_first_cut.mp4	1200.020	29.97	9	shell	Maintenance			STOP
802.409	D:/Soc_comp_footage/13.10.2017/a1/Multi_13.10.17_a1_first_cut.mp4	1200.020	29.97	7	shell	Maintenance			START
802.910	D:/Soc_comp_footage/13.10.2017/a1/Multi_13.10.17_a1_first_cut.mp4	1200.020	29.97	5	shell	Maintenance			START
803.723	D:/Soc_comp_footage/13.10.2017/a1/Multi_13.10.17_a1_first_cut.mp4	1200.020	29.97	4	shell	Maintenance			STOP
804.316	D:/Soc_comp_footage/13.10.2017/a1/Multi_13.10.17_a1_first_cut.mp4	1200.020	29.97	6	shell	Maintenance		thrown out of shell by ind. 5	STOP
804.659	D:/Soc_comp_footage/13.10.2017/a1/Multi_13.10.17_a1_first_cut.mp4	1200.020	29.97	12	shell	Maintenance			START
805.662	D:/Soc_comp_footage/13.10.2017/a1/Multi_13.10.17_a1_first_cut.mp4	1200.020	29.97	7	shell	Maintenance			STOP
806.909	D:/Soc_comp_footage/13.10.2017/a1/Multi_13.10.17_a1_first_cut.mp4	1200.020	29.97	5	shell	Maintenance			STOP
808.407	D:/Soc_comp_footage/13.10.2017/a1/Multi_13.10.17_a1_first_cut.mp4	1200.020	29.97	5	shell	Maintenance			START
809.565	D:/Soc_comp_footage/13.10.2017/a1/Multi_13.10.17_a1_first_cut.mp4	1200.020	29.97	6	shell	Maintenance			START
809.913	D:/Soc_comp_footage/13.10.2017/a1/Multi_13.10.17_a1_first_cut.mp4	1200.020	29.97	7	shell	Maintenance			START
810.656	D:/Soc_comp_footage/13.10.2017/a1/Multi_13.10.17_a1_first_cut.mp4	1200.020	29.97	5	shell	Maintenance			STOP
811.751	D:/Soc_comp_footage/13.10.2017/a1/Multi_13.10.17_a1_first_cut.mp4	1200.020	29.97	12	shell	Maintenance			STOP
813.499	D:/Soc_comp_footage/13.10.2017/a1/Multi_13.10.17_a1_first_cut.mp4	1200.020	29.97	7	digging	Maintenance			START
814.751	D:/Soc_comp_footage/13.10.2017/a1/Multi_13.10.17_a1_first_cut.mp4	1200.020	29.97	7	shell	Maintenance			STOP
815.068	D:/Soc_comp_footage/13.10.2017/a1/Multi_13.10.17_a1_first_cut.mp4	1200.020	29.97	3	shell	Maintenance			START
815.499	D:/Soc_comp_footage/13.10.2017/a1/Multi_13.10.17_a1_first_cut.mp4	1200.020	29.97	7	digging	Maintenance			STOP
816.251	D:/Soc_comp_footage/13.10.2017/a1/Multi_13.10.17_a1_first_cut.mp4	1200.020	29.97	7	shell	Maintenance			START
817.069	D:/Soc_comp_footage/13.10.2017/a1/Multi_13.10.17_a1_first_cut.mp4	1200.020	29.97	9	shell	Maintenance			START
817.319	D:/Soc_comp_footage/13.10.2017/a1/Multi_13.10.17_a1_first_cut.mp4	1200.020	29.97	3	shell	Maintenance			STOP
819.341	D:/Soc_comp_footage/13.10.2017/a1/Multi_13.10.17_a1_first_cut.mp4	1200.020	29.97	7	digging	Maintenance			START
820.754	D:/Soc_comp_footage/13.10.2017/a1/Multi_13.10.17_a1_first_cut.mp4	1200.020	29.97	7	shell	Maintenance			STOP
821.505	D:/Soc_comp_footage/13.10.2017/a1/Multi_13.10.17_a1_first_cut.mp4	1200.020	29.97	7	digging	Maintenance			STOP
822.728	D:/Soc_comp_footage/13.10.2017/a1/Multi_13.10.17_a1_first_cut.mp4	1200.020	29.97	1	shell	Maintenance			START
822.907	D:/Soc_comp_footage/13.10.2017/a1/Multi_13.10.17_a1_first_cut.mp4	1200.020	29.97	4	shooting out	Restrained aggression	conspecific 3		START
823.095	D:/Soc_comp_footage/13.10.2017/a1/Multi_13.10.17_a1_first_cut.mp4	1200.020	29.97	7	shell	Maintenance			START
823.592	D:/Soc_comp_footage/13.10.2017/a1/Multi_13.10.17_a1_first_cut.mp4	1200.020	29.97	4	shooting out	Restrained aggression	conspecific 3		STOP
823.593	D:/Soc_comp_footage/13.10.2017/a1/Multi_13.10.17_a1_first_cut.mp4	1200.020	29.97	2	shell	Maintenance			START
823.817	D:/Soc_comp_footage/13.10.2017/a1/Multi_13.10.17_a1_first_cut.mp4	1200.020	29.97	9	shell	Maintenance			STOP
823.841	D:/Soc_comp_footage/13.10.2017/a1/Multi_13.10.17_a1_first_cut.mp4	1200.020	29.97	1	digging	Maintenance			START
825.230	D:/Soc_comp_footage/13.10.2017/a1/Multi_13.10.17_a1_first_cut.mp4	1200.020	29.97	1	shell	Maintenance			STOP
826.340	D:/Soc_comp_footage/13.10.2017/a1/Multi_13.10.17_a1_first_cut.mp4	1200.020	29.97	6	shell	Maintenance			STOP
826.594	D:/Soc_comp_footage/13.10.2017/a1/Multi_13.10.17_a1_first_cut.mp4	1200.020	29.97	1	digging	Maintenance			STOP
828.094	D:/Soc_comp_footage/13.10.2017/a1/Multi_13.10.17_a1_first_cut.mp4	1200.020	29.97	2	digging	Maintenance			START
828.703	D:/Soc_comp_footage/13.10.2017/a1/Multi_13.10.17_a1_first_cut.mp4	1200.020	29.97		presence of Tetra	Presence			START
829.847	D:/Soc_comp_footage/13.10.2017/a1/Multi_13.10.17_a1_first_cut.mp4	1200.020	29.97	2	shell	Maintenance			STOP
830.045	D:/Soc_comp_footage/13.10.2017/a1/Multi_13.10.17_a1_first_cut.mp4	1200.020	29.97	1	operculum spread	Restrained aggression	conspecific 3		START
830.432	D:/Soc_comp_footage/13.10.2017/a1/Multi_13.10.17_a1_first_cut.mp4	1200.020	29.97	7	digging	Maintenance			START
830.932	D:/Soc_comp_footage/13.10.2017/a1/Multi_13.10.17_a1_first_cut.mp4	1200.020	29.97	1	operculum spread	Restrained aggression	conspecific 3		STOP
831.594	D:/Soc_comp_footage/13.10.2017/a1/Multi_13.10.17_a1_first_cut.mp4	1200.020	29.97	2	digging	Maintenance			STOP
831.682	D:/Soc_comp_footage/13.10.2017/a1/Multi_13.10.17_a1_first_cut.mp4	1200.020	29.97	7	digging	Maintenance			STOP
831.707	D:/Soc_comp_footage/13.10.2017/a1/Multi_13.10.17_a1_first_cut.mp4	1200.020	29.97		presence of Tetra	Presence			STOP
832.433	D:/Soc_comp_footage/13.10.2017/a1/Multi_13.10.17_a1_first_cut.mp4	1200.020	29.97	7	shell	Maintenance			STOP
833.433	D:/Soc_comp_footage/13.10.2017/a1/Multi_13.10.17_a1_first_cut.mp4	1200.020	29.97	7	shell	Maintenance			START
834.434	D:/Soc_comp_footage/13.10.2017/a1/Multi_13.10.17_a1_first_cut.mp4	1200.020	29.97	1	shell	Maintenance			START
836.051	D:/Soc_comp_footage/13.10.2017/a1/Multi_13.10.17_a1_first_cut.mp4	1200.020	29.97	7	digging	Maintenance			START
836.687	D:/Soc_comp_footage/13.10.2017/a1/Multi_13.10.17_a1_first_cut.mp4	1200.020	29.97	1	shell	Maintenance			STOP
837.437	D:/Soc_comp_footage/13.10.2017/a1/Multi_13.10.17_a1_first_cut.mp4	1200.020	29.97	7	shell	Maintenance			STOP
837.938	D:/Soc_comp_footage/13.10.2017/a1/Multi_13.10.17_a1_first_cut.mp4	1200.020	29.97	7	digging	Maintenance			STOP
838.183	D:/Soc_comp_footage/13.10.2017/a1/Multi_13.10.17_a1_first_cut.mp4	1200.020	29.97	8	shell	Maintenance			START
838.275	D:/Soc_comp_footage/13.10.2017/a1/Multi_13.10.17_a1_first_cut.mp4	1200.020	29.97	6	ramming	Overt aggression	12		START
838.525	D:/Soc_comp_footage/13.10.2017/a1/Multi_13.10.17_a1_first_cut.mp4	1200.020	29.97	6	ramming	Overt aggression	12		STOP
838.775	D:/Soc_comp_footage/13.10.2017/a1/Multi_13.10.17_a1_first_cut.mp4	1200.020	29.97	6	shell	Maintenance			START
840.526	D:/Soc_comp_footage/13.10.2017/a1/Multi_13.10.17_a1_first_cut.mp4	1200.020	29.97	1	digging	Maintenance			START
840.526	D:/Soc_comp_footage/13.10.2017/a1/Multi_13.10.17_a1_first_cut.mp4	1200.020	29.97	2	shell	Maintenance			START
840.526	D:/Soc_comp_footage/13.10.2017/a1/Multi_13.10.17_a1_first_cut.mp4	1200.020	29.97	9	shell	Maintenance			START
841.779	D:/Soc_comp_footage/13.10.2017/a1/Multi_13.10.17_a1_first_cut.mp4	1200.020	29.97	7	shell	Maintenance			START
842.276	D:/Soc_comp_footage/13.10.2017/a1/Multi_13.10.17_a1_first_cut.mp4	1200.020	29.97	1	digging	Maintenance			STOP
843.774	D:/Soc_comp_footage/13.10.2017/a1/Multi_13.10.17_a1_first_cut.mp4	1200.020	29.97	9	shell	Maintenance			STOP
844.027	D:/Soc_comp_footage/13.10.2017/a1/Multi_13.10.17_a1_first_cut.mp4	1200.020	29.97	2	digging	Maintenance			START
844.275	D:/Soc_comp_footage/13.10.2017/a1/Multi_13.10.17_a1_first_cut.mp4	1200.020	29.97	5	shell	Maintenance			START
844.775	D:/Soc_comp_footage/13.10.2017/a1/Multi_13.10.17_a1_first_cut.mp4	1200.020	29.97	9	shell	Maintenance			START
845.276	D:/Soc_comp_footage/13.10.2017/a1/Multi_13.10.17_a1_first_cut.mp4	1200.020	29.97	2	digging	Maintenance			STOP
846.116	D:/Soc_comp_footage/13.10.2017/a1/Multi_13.10.17_a1_first_cut.mp4	1200.020	29.97	7	digging	Maintenance			START
846.614	D:/Soc_comp_footage/13.10.2017/a1/Multi_13.10.17_a1_first_cut.mp4	1200.020	29.97	9	digging	Maintenance			START
846.782	D:/Soc_comp_footage/13.10.2017/a1/Multi_13.10.17_a1_first_cut.mp4	1200.020	29.97	5	shell	Maintenance			STOP
847.279	D:/Soc_comp_footage/13.10.2017/a1/Multi_13.10.17_a1_first_cut.mp4	1200.020	29.97	7	shell	Maintenance			STOP
847.869	D:/Soc_comp_footage/13.10.2017/a1/Multi_13.10.17_a1_first_cut.mp4	1200.020	29.97	9	digging	Maintenance			STOP
848.029	D:/Soc_comp_footage/13.10.2017/a1/Multi_13.10.17_a1_first_cut.mp4	1200.020	29.97	7	digging	Maintenance			STOP
848.190	D:/Soc_comp_footage/13.10.2017/a1/Multi_13.10.17_a1_first_cut.mp4	1200.020	29.97	8	shell	Maintenance			STOP
848.780	D:/Soc_comp_footage/13.10.2017/a1/Multi_13.10.17_a1_first_cut.mp4	1200.020	29.97	6	shell	Maintenance			STOP
849.031	D:/Soc_comp_footage/13.10.2017/a1/Multi_13.10.17_a1_first_cut.mp4	1200.020	29.97	2	shell	Maintenance			STOP
849.869	D:/Soc_comp_footage/13.10.2017/a1/Multi_13.10.17_a1_first_cut.mp4	1200.020	29.97	2	head jolting	Restrained aggression	None		START
850.120	D:/Soc_comp_footage/13.10.2017/a1/Multi_13.10.17_a1_first_cut.mp4	1200.020	29.97	7	shell	Maintenance			START
850.366	D:/Soc_comp_footage/13.10.2017/a1/Multi_13.10.17_a1_first_cut.mp4	1200.020	29.97	9	shell	Maintenance			STOP
851.368	D:/Soc_comp_footage/13.10.2017/a1/Multi_13.10.17_a1_first_cut.mp4	1200.020	29.97	2	head jolting	Restrained aggression	None		STOP
852.708	D:/Soc_comp_footage/13.10.2017/a1/Multi_13.10.17_a1_first_cut.mp4	1200.020	29.97	1	shell	Maintenance			START
852.866	D:/Soc_comp_footage/13.10.2017/a1/Multi_13.10.17_a1_first_cut.mp4	1200.020	29.97	9	shell	Maintenance			START
853.708	D:/Soc_comp_footage/13.10.2017/a1/Multi_13.10.17_a1_first_cut.mp4	1200.020	29.97	7	digging	Maintenance			START
854.367	D:/Soc_comp_footage/13.10.2017/a1/Multi_13.10.17_a1_first_cut.mp4	1200.020	29.97	3	bumping	Affiliative behavior	1		START
854.617	D:/Soc_comp_footage/13.10.2017/a1/Multi_13.10.17_a1_first_cut.mp4	1200.020	29.97	3	bumping	Affiliative behavior	1		STOP
854.708	D:/Soc_comp_footage/13.10.2017/a1/Multi_13.10.17_a1_first_cut.mp4	1200.020	29.97	7	shell	Maintenance			STOP
855.212	D:/Soc_comp_footage/13.10.2017/a1/Multi_13.10.17_a1_first_cut.mp4	1200.020	29.97	1	shell	Maintenance			STOP
855.261	D:/Soc_comp_footage/13.10.2017/a1/Multi_13.10.17_a1_first_cut.mp4	1200.020	29.97	7	digging	Maintenance			STOP
855.708	D:/Soc_comp_footage/13.10.2017/a1/Multi_13.10.17_a1_first_cut.mp4	1200.020	29.97	12	shell	Maintenance			START
857.708	D:/Soc_comp_footage/13.10.2017/a1/Multi_13.10.17_a1_first_cut.mp4	1200.020	29.97	7	shell	Maintenance			START
858.617	D:/Soc_comp_footage/13.10.2017/a1/Multi_13.10.17_a1_first_cut.mp4	1200.020	29.97	3	shell	Maintenance			START
860.123	D:/Soc_comp_footage/13.10.2017/a1/Multi_13.10.17_a1_first_cut.mp4	1200.020	29.97	9	shell	Maintenance			STOP
860.959	D:/Soc_comp_footage/13.10.2017/a1/Multi_13.10.17_a1_first_cut.mp4	1200.020	29.97	1	digging	Maintenance			START
862.119	D:/Soc_comp_footage/13.10.2017/a1/Multi_13.10.17_a1_first_cut.mp4	1200.020	29.97	3	shell	Maintenance			STOP
862.208	D:/Soc_comp_footage/13.10.2017/a1/Multi_13.10.17_a1_first_cut.mp4	1200.020	29.97	1	digging	Maintenance			STOP
863.053	D:/Soc_comp_footage/13.10.2017/a1/Multi_13.10.17_a1_first_cut.mp4	1200.020	29.97	5	shell	Maintenance			START
863.208	D:/Soc_comp_footage/13.10.2017/a1/Multi_13.10.17_a1_first_cut.mp4	1200.020	29.97	6	shell	Maintenance			START
863.961	D:/Soc_comp_footage/13.10.2017/a1/Multi_13.10.17_a1_first_cut.mp4	1200.020	29.97	3	operculum spread	Restrained aggression	4		START
864.209	D:/Soc_comp_footage/13.10.2017/a1/Multi_13.10.17_a1_first_cut.mp4	1200.020	29.97	3	operculum spread	Restrained aggression	4		STOP
866.050	D:/Soc_comp_footage/13.10.2017/a1/Multi_13.10.17_a1_first_cut.mp4	1200.020	29.97	9	shell	Maintenance			START
867.054	D:/Soc_comp_footage/13.10.2017/a1/Multi_13.10.17_a1_first_cut.mp4	1200.020	29.97	7	digging	Maintenance			START
867.549	D:/Soc_comp_footage/13.10.2017/a1/Multi_13.10.17_a1_first_cut.mp4	1200.020	29.97	12	shell	Maintenance			STOP
867.962	D:/Soc_comp_footage/13.10.2017/a1/Multi_13.10.17_a1_first_cut.mp4	1200.020	29.97	7	shell	Maintenance			STOP
869.301	D:/Soc_comp_footage/13.10.2017/a1/Multi_13.10.17_a1_first_cut.mp4	1200.020	29.97	9	shell	Maintenance			STOP
869.392	D:/Soc_comp_footage/13.10.2017/a1/Multi_13.10.17_a1_first_cut.mp4	1200.020	29.97	7	digging	Maintenance			STOP
870.806	D:/Soc_comp_footage/13.10.2017/a1/Multi_13.10.17_a1_first_cut.mp4	1200.020	29.97	5	shell	Maintenance			STOP
871.212	D:/Soc_comp_footage/13.10.2017/a1/Multi_13.10.17_a1_first_cut.mp4	1200.020	29.97	4	shell	Maintenance			START
871.642	D:/Soc_comp_footage/13.10.2017/a1/Multi_13.10.17_a1_first_cut.mp4	1200.020	29.97	6	shell	Maintenance			STOP
871.892	D:/Soc_comp_footage/13.10.2017/a1/Multi_13.10.17_a1_first_cut.mp4	1200.020	29.97	9	shell escape	Escape	None		START
871.893	D:/Soc_comp_footage/13.10.2017/a1/Multi_13.10.17_a1_first_cut.mp4	1200.020	29.97	6	shell escape	Escape	None		START
876.142	D:/Soc_comp_footage/13.10.2017/a1/Multi_13.10.17_a1_first_cut.mp4	1200.020	29.97	7	shell escape	Escape	1		START
878.643	D:/Soc_comp_footage/13.10.2017/a1/Multi_13.10.17_a1_first_cut.mp4	1200.020	29.97	12	shell	Maintenance			START
878.645	D:/Soc_comp_footage/13.10.2017/a1/Multi_13.10.17_a1_first_cut.mp4	1200.020	29.97	6	shell escape	Escape	None		STOP
879.144	D:/Soc_comp_footage/13.10.2017/a1/Multi_13.10.17_a1_first_cut.mp4	1200.020	29.97	2	shell	Maintenance			START
879.713	D:/Soc_comp_footage/13.10.2017/a1/Multi_13.10.17_a1_first_cut.mp4	1200.020	29.97	4	shell	Maintenance			STOP
880.985	D:/Soc_comp_footage/13.10.2017/a1/Multi_13.10.17_a1_first_cut.mp4	1200.020	29.97	8	shell	Maintenance			START
881.236	D:/Soc_comp_footage/13.10.2017/a1/Multi_13.10.17_a1_first_cut.mp4	1200.020	29.97	2	digging	Maintenance			START
881.983	D:/Soc_comp_footage/13.10.2017/a1/Multi_13.10.17_a1_first_cut.mp4	1200.020	29.97	7	carrying	Maintenance			START
882.234	D:/Soc_comp_footage/13.10.2017/a1/Multi_13.10.17_a1_first_cut.mp4	1200.020	29.97	1	digging	Maintenance			START
882.984	D:/Soc_comp_footage/13.10.2017/a1/Multi_13.10.17_a1_first_cut.mp4	1200.020	29.97	7	shell escape	Escape	1		STOP
883.983	D:/Soc_comp_footage/13.10.2017/a1/Multi_13.10.17_a1_first_cut.mp4	1200.020	29.97	7	carrying	Maintenance			STOP
884.149	D:/Soc_comp_footage/13.10.2017/a1/Multi_13.10.17_a1_first_cut.mp4	1200.020	29.97	2	shell	Maintenance			STOP
884.483	D:/Soc_comp_footage/13.10.2017/a1/Multi_13.10.17_a1_first_cut.mp4	1200.020	29.97	1	digging	Maintenance			STOP
884.486	D:/Soc_comp_footage/13.10.2017/a1/Multi_13.10.17_a1_first_cut.mp4	1200.020	29.97	8	shell	Maintenance			STOP
885.825	D:/Soc_comp_footage/13.10.2017/a1/Multi_13.10.17_a1_first_cut.mp4	1200.020	29.97	6	S-bend	Restrained aggression	9		START
886.237	D:/Soc_comp_footage/13.10.2017/a1/Multi_13.10.17_a1_first_cut.mp4	1200.020	29.97	2	digging	Maintenance			STOP
886.328	D:/Soc_comp_footage/13.10.2017/a1/Multi_13.10.17_a1_first_cut.mp4	1200.020	29.97	6	S-bend	Restrained aggression	9		STOP
886.828	D:/Soc_comp_footage/13.10.2017/a1/Multi_13.10.17_a1_first_cut.mp4	1200.020	29.97	6	S-bend	Restrained aggression	9		START
888.237	D:/Soc_comp_footage/13.10.2017/a1/Multi_13.10.17_a1_first_cut.mp4	1200.020	29.97	7	shell	Maintenance			START
888.325	D:/Soc_comp_footage/13.10.2017/a1/Multi_13.10.17_a1_first_cut.mp4	1200.020	29.97	6	S-bend	Restrained aggression	9		STOP
889.900	D:/Soc_comp_footage/13.10.2017/a1/Multi_13.10.17_a1_first_cut.mp4	1200.020	29.97	9	shell escape	Escape	None		STOP
890.328	D:/Soc_comp_footage/13.10.2017/a1/Multi_13.10.17_a1_first_cut.mp4	1200.020	29.97	8	shell	Maintenance			START
891.146	D:/Soc_comp_footage/13.10.2017/a1/Multi_13.10.17_a1_first_cut.mp4	1200.020	29.97	12	shell	Maintenance			STOP
891.573	D:/Soc_comp_footage/13.10.2017/a1/Multi_13.10.17_a1_first_cut.mp4	1200.020	29.97	6	shell	Maintenance			START
892.086	D:/Soc_comp_footage/13.10.2017/a1/Multi_13.10.17_a1_first_cut.mp4	1200.020	29.97	8	shell	Maintenance			STOP
892.986	D:/Soc_comp_footage/13.10.2017/a1/Multi_13.10.17_a1_first_cut.mp4	1200.020	29.97	7	shell	Maintenance			STOP
893.578	D:/Soc_comp_footage/13.10.2017/a1/Multi_13.10.17_a1_first_cut.mp4	1200.020	29.97	2	shell	Maintenance			START
896.674	D:/Soc_comp_footage/13.10.2017/a1/Multi_13.10.17_a1_first_cut.mp4	1200.020	29.97	6	digging	Maintenance			START
898.075	D:/Soc_comp_footage/13.10.2017/a1/Multi_13.10.17_a1_first_cut.mp4	1200.020	29.97	6	shell	Maintenance			STOP
898.168	D:/Soc_comp_footage/13.10.2017/a1/Multi_13.10.17_a1_first_cut.mp4	1200.020	29.97	6	digging	Maintenance			STOP
899.896	D:/Soc_comp_footage/13.10.2017/a1/Multi_13.10.17_a1_first_cut.mp4	1200.020	29.97	12	shell	Maintenance			START
900.917	D:/Soc_comp_footage/13.10.2017/a1/Multi_13.10.17_a1_first_cut.mp4	1200.020	29.97	7	shell	Maintenance			START
902.333	D:/Soc_comp_footage/13.10.2017/a1/Multi_13.10.17_a1_first_cut.mp4	1200.020	29.97	2	shell	Maintenance			STOP
903.511	D:/Soc_comp_footage/13.10.2017/a1/Multi_13.10.17_a1_first_cut.mp4	1200.020	29.97	2	shell	Maintenance			START
904.758	D:/Soc_comp_footage/13.10.2017/a1/Multi_13.10.17_a1_first_cut.mp4	1200.020	29.97	4	digging	Maintenance			START
906.919	D:/Soc_comp_footage/13.10.2017/a1/Multi_13.10.17_a1_first_cut.mp4	1200.020	29.97	8	shell	Maintenance			START
907.009	D:/Soc_comp_footage/13.10.2017/a1/Multi_13.10.17_a1_first_cut.mp4	1200.020	29.97	4	digging	Maintenance			STOP
908.012	D:/Soc_comp_footage/13.10.2017/a1/Multi_13.10.17_a1_first_cut.mp4	1200.020	29.97	2	digging	Maintenance			START
909.009	D:/Soc_comp_footage/13.10.2017/a1/Multi_13.10.17_a1_first_cut.mp4	1200.020	29.97	7	digging	Maintenance			START
910.260	D:/Soc_comp_footage/13.10.2017/a1/Multi_13.10.17_a1_first_cut.mp4	1200.020	29.97	7	shell	Maintenance			STOP
910.767	D:/Soc_comp_footage/13.10.2017/a1/Multi_13.10.17_a1_first_cut.mp4	1200.020	29.97	2	shell	Maintenance			STOP
910.851	D:/Soc_comp_footage/13.10.2017/a1/Multi_13.10.17_a1_first_cut.mp4	1200.020	29.97	7	digging	Maintenance			STOP
911.008	D:/Soc_comp_footage/13.10.2017/a1/Multi_13.10.17_a1_first_cut.mp4	1200.020	29.97	8	shell	Maintenance			STOP
911.601	D:/Soc_comp_footage/13.10.2017/a1/Multi_13.10.17_a1_first_cut.mp4	1200.020	29.97	12	shell	Maintenance			STOP
912.257	D:/Soc_comp_footage/13.10.2017/a1/Multi_13.10.17_a1_first_cut.mp4	1200.020	29.97	7	shell	Maintenance			START
912.515	D:/Soc_comp_footage/13.10.2017/a1/Multi_13.10.17_a1_first_cut.mp4	1200.020	29.97	2	digging	Maintenance			STOP
916.176	D:/Soc_comp_footage/13.10.2017/a1/Multi_13.10.17_a1_first_cut.mp4	1200.020	29.97	6	shell	Maintenance			START
917.672	D:/Soc_comp_footage/13.10.2017/a1/Multi_13.10.17_a1_first_cut.mp4	1200.020	29.97	6	shell	Maintenance			STOP
917.734	D:/Soc_comp_footage/13.10.2017/a1/Multi_13.10.17_a1_first_cut.mp4	1200.020	29.97	7	digging	Maintenance			START
918.691	D:/Soc_comp_footage/13.10.2017/a1/Multi_13.10.17_a1_first_cut.mp4	1200.020	29.97	7	shell	Maintenance			STOP
919.193	D:/Soc_comp_footage/13.10.2017/a1/Multi_13.10.17_a1_first_cut.mp4	1200.020	29.97	7	digging	Maintenance			STOP
919.443	D:/Soc_comp_footage/13.10.2017/a1/Multi_13.10.17_a1_first_cut.mp4	1200.020	29.97	9	shell	Maintenance			START
920.695	D:/Soc_comp_footage/13.10.2017/a1/Multi_13.10.17_a1_first_cut.mp4	1200.020	29.97	2	shell	Maintenance			START
922.192	D:/Soc_comp_footage/13.10.2017/a1/Multi_13.10.17_a1_first_cut.mp4	1200.020	29.97	4	shell	Maintenance			START
923.441	D:/Soc_comp_footage/13.10.2017/a1/Multi_13.10.17_a1_first_cut.mp4	1200.020	29.97	4	digging	Maintenance			START
923.949	D:/Soc_comp_footage/13.10.2017/a1/Multi_13.10.17_a1_first_cut.mp4	1200.020	29.97	2	shell	Maintenance			STOP
924.445	D:/Soc_comp_footage/13.10.2017/a1/Multi_13.10.17_a1_first_cut.mp4	1200.020	29.97	4	shell	Maintenance			STOP
925.444	D:/Soc_comp_footage/13.10.2017/a1/Multi_13.10.17_a1_first_cut.mp4	1200.020	29.97	7	shell	Maintenance			START
926.192	D:/Soc_comp_footage/13.10.2017/a1/Multi_13.10.17_a1_first_cut.mp4	1200.020	29.97	4	digging	Maintenance			STOP
927.945	D:/Soc_comp_footage/13.10.2017/a1/Multi_13.10.17_a1_first_cut.mp4	1200.020	29.97	3	shell	Maintenance			START
929.035	D:/Soc_comp_footage/13.10.2017/a1/Multi_13.10.17_a1_first_cut.mp4	1200.020	29.97	2	away	Out-of-FOV			START
930.445	D:/Soc_comp_footage/13.10.2017/a1/Multi_13.10.17_a1_first_cut.mp4	1200.020	29.97	4	shell	Maintenance			START
930.785	D:/Soc_comp_footage/13.10.2017/a1/Multi_13.10.17_a1_first_cut.mp4	1200.020	29.97	1	operculum spread	Restrained aggression	conspecific 3		START
930.786	D:/Soc_comp_footage/13.10.2017/a1/Multi_13.10.17_a1_first_cut.mp4	1200.020	29.97	6	shell	Maintenance			START
931.034	D:/Soc_comp_footage/13.10.2017/a1/Multi_13.10.17_a1_first_cut.mp4	1200.020	29.97	7	digging	Maintenance			START
931.104	D:/Soc_comp_footage/13.10.2017/a1/Multi_13.10.17_a1_first_cut.mp4	1200.020	29.97	12	shell	Maintenance			START
931.783	D:/Soc_comp_footage/13.10.2017/a1/Multi_13.10.17_a1_first_cut.mp4	1200.020	29.97	1	operculum spread	Restrained aggression	conspecific 3		STOP
932.694	D:/Soc_comp_footage/13.10.2017/a1/Multi_13.10.17_a1_first_cut.mp4	1200.020	29.97	4	shell	Maintenance			STOP
932.694	D:/Soc_comp_footage/13.10.2017/a1/Multi_13.10.17_a1_first_cut.mp4	1200.020	29.97	7	shell	Maintenance			STOP
933.192	D:/Soc_comp_footage/13.10.2017/a1/Multi_13.10.17_a1_first_cut.mp4	1200.020	29.97	7	digging	Maintenance			STOP
933.793	D:/Soc_comp_footage/13.10.2017/a1/Multi_13.10.17_a1_first_cut.mp4	1200.020	29.97	6	shell	Maintenance			STOP
934.536	D:/Soc_comp_footage/13.10.2017/a1/Multi_13.10.17_a1_first_cut.mp4	1200.020	29.97	2	away	Out-of-FOV			STOP
935.540	D:/Soc_comp_footage/13.10.2017/a1/Multi_13.10.17_a1_first_cut.mp4	1200.020	29.97	7	shell	Maintenance			START
936.697	D:/Soc_comp_footage/13.10.2017/a1/Multi_13.10.17_a1_first_cut.mp4	1200.020	29.97	9	shell	Maintenance			STOP
937.125	D:/Soc_comp_footage/13.10.2017/a1/Multi_13.10.17_a1_first_cut.mp4	1200.020	29.97	1	shell	Maintenance			START
938.285	D:/Soc_comp_footage/13.10.2017/a1/Multi_13.10.17_a1_first_cut.mp4	1200.020	29.97	3	shell	Maintenance			STOP
940.380	D:/Soc_comp_footage/13.10.2017/a1/Multi_13.10.17_a1_first_cut.mp4	1200.020	29.97	1	shell	Maintenance			STOP
941.627	D:/Soc_comp_footage/13.10.2017/a1/Multi_13.10.17_a1_first_cut.mp4	1200.020	29.97	2	ramming	Overt aggression	4		START
942.125	D:/Soc_comp_footage/13.10.2017/a1/Multi_13.10.17_a1_first_cut.mp4	1200.020	29.97	7	digging	Maintenance			START
942.127	D:/Soc_comp_footage/13.10.2017/a1/Multi_13.10.17_a1_first_cut.mp4	1200.020	29.97	4	tail quiver	Submissive behavior	2		START
942.128	D:/Soc_comp_footage/13.10.2017/a1/Multi_13.10.17_a1_first_cut.mp4	1200.020	29.97	2	ramming	Overt aggression	4		STOP
942.874	D:/Soc_comp_footage/13.10.2017/a1/Multi_13.10.17_a1_first_cut.mp4	1200.020	29.97	4	tail quiver	Submissive behavior	2		STOP
943.123	D:/Soc_comp_footage/13.10.2017/a1/Multi_13.10.17_a1_first_cut.mp4	1200.020	29.97	7	shell	Maintenance			STOP
943.966	D:/Soc_comp_footage/13.10.2017/a1/Multi_13.10.17_a1_first_cut.mp4	1200.020	29.97	7	digging	Maintenance			STOP
946.379	D:/Soc_comp_footage/13.10.2017/a1/Multi_13.10.17_a1_first_cut.mp4	1200.020	29.97	2	shell	Maintenance			START
946.967	D:/Soc_comp_footage/13.10.2017/a1/Multi_13.10.17_a1_first_cut.mp4	1200.020	29.97	7	shell	Maintenance			START
947.881	D:/Soc_comp_footage/13.10.2017/a1/Multi_13.10.17_a1_first_cut.mp4	1200.020	29.97	8	shell	Maintenance			START
948.880	D:/Soc_comp_footage/13.10.2017/a1/Multi_13.10.17_a1_first_cut.mp4	1200.020	29.97	1	shell	Maintenance			START
948.970	D:/Soc_comp_footage/13.10.2017/a1/Multi_13.10.17_a1_first_cut.mp4	1200.020	29.97	2	digging	Maintenance			START
949.218	D:/Soc_comp_footage/13.10.2017/a1/Multi_13.10.17_a1_first_cut.mp4	1200.020	29.97	1	digging	Maintenance			START
949.220	D:/Soc_comp_footage/13.10.2017/a1/Multi_13.10.17_a1_first_cut.mp4	1200.020	29.97	4	digging	Maintenance			START
950.386	D:/Soc_comp_footage/13.10.2017/a1/Multi_13.10.17_a1_first_cut.mp4	1200.020	29.97	1	shell	Maintenance			STOP
950.470	D:/Soc_comp_footage/13.10.2017/a1/Multi_13.10.17_a1_first_cut.mp4	1200.020	29.97	4	digging	Maintenance			STOP
951.218	D:/Soc_comp_footage/13.10.2017/a1/Multi_13.10.17_a1_first_cut.mp4	1200.020	29.97	1	digging	Maintenance			STOP
951.368	D:/Soc_comp_footage/13.10.2017/a1/Multi_13.10.17_a1_first_cut.mp4	1200.020	29.97	7	digging	Maintenance			START
951.879	D:/Soc_comp_footage/13.10.2017/a1/Multi_13.10.17_a1_first_cut.mp4	1200.020	29.97	8	shell	Maintenance			STOP
951.883	D:/Soc_comp_footage/13.10.2017/a1/Multi_13.10.17_a1_first_cut.mp4	1200.020	29.97	2	shell	Maintenance			STOP
952.558	D:/Soc_comp_footage/13.10.2017/a1/Multi_13.10.17_a1_first_cut.mp4	1200.020	29.97	7	shell	Maintenance			STOP
953.310	D:/Soc_comp_footage/13.10.2017/a1/Multi_13.10.17_a1_first_cut.mp4	1200.020	29.97	7	digging	Maintenance			STOP
954.311	D:/Soc_comp_footage/13.10.2017/a1/Multi_13.10.17_a1_first_cut.mp4	1200.020	29.97	2	digging	Maintenance			STOP
956.308	D:/Soc_comp_footage/13.10.2017/a1/Multi_13.10.17_a1_first_cut.mp4	1200.020	29.97	7	shell	Maintenance			START
956.881	D:/Soc_comp_footage/13.10.2017/a1/Multi_13.10.17_a1_first_cut.mp4	1200.020	29.97	9	shell	Maintenance			START
958.811	D:/Soc_comp_footage/13.10.2017/a1/Multi_13.10.17_a1_first_cut.mp4	1200.020	29.97	2	shell	Maintenance			START
959.314	D:/Soc_comp_footage/13.10.2017/a1/Multi_13.10.17_a1_first_cut.mp4	1200.020	29.97	9	shell	Maintenance			STOP
960.309	D:/Soc_comp_footage/13.10.2017/a1/Multi_13.10.17_a1_first_cut.mp4	1200.020	29.97	7	digging	Maintenance			START
960.902	D:/Soc_comp_footage/13.10.2017/a1/Multi_13.10.17_a1_first_cut.mp4	1200.020	29.97	2	digging	Maintenance			START
961.059	D:/Soc_comp_footage/13.10.2017/a1/Multi_13.10.17_a1_first_cut.mp4	1200.020	29.97	7	shell	Maintenance			STOP
961.561	D:/Soc_comp_footage/13.10.2017/a1/Multi_13.10.17_a1_first_cut.mp4	1200.020	29.97	7	digging	Maintenance			STOP
961.567	D:/Soc_comp_footage/13.10.2017/a1/Multi_13.10.17_a1_first_cut.mp4	1200.020	29.97	2	shell	Maintenance			STOP
961.651	D:/Soc_comp_footage/13.10.2017/a1/Multi_13.10.17_a1_first_cut.mp4	1200.020	29.97	7	shell	Maintenance			START
962.170	D:/Soc_comp_footage/13.10.2017/a1/Multi_13.10.17_a1_first_cut.mp4	1200.020	29.97	2	digging	Maintenance			STOP
965.783	D:/Soc_comp_footage/13.10.2017/a1/Multi_13.10.17_a1_first_cut.mp4	1200.020	29.97		presence of Dard	Presence			POINT
965.900	D:/Soc_comp_footage/13.10.2017/a1/Multi_13.10.17_a1_first_cut.mp4	1200.020	29.97	6	shell escape	Escape	L. dardennii		START
966.402	D:/Soc_comp_footage/13.10.2017/a1/Multi_13.10.17_a1_first_cut.mp4	1200.020	29.97	8	shell escape	Escape	L. dardennii		START
967.678	D:/Soc_comp_footage/13.10.2017/a1/Multi_13.10.17_a1_first_cut.mp4	1200.020	29.97		presence of Dard	Presence			POINT
973.018	D:/Soc_comp_footage/13.10.2017/a1/Multi_13.10.17_a1_first_cut.mp4	1200.020	29.97		presence of Dard	Presence			POINT
974.771	D:/Soc_comp_footage/13.10.2017/a1/Multi_13.10.17_a1_first_cut.mp4	1200.020	29.97		presence of Dard	Presence			POINT
975.158	D:/Soc_comp_footage/13.10.2017/a1/Multi_13.10.17_a1_first_cut.mp4	1200.020	29.97	2	shell	Maintenance			START
978.338	D:/Soc_comp_footage/13.10.2017/a1/Multi_13.10.17_a1_first_cut.mp4	1200.020	29.97	2	digging	Maintenance			START
978.996	D:/Soc_comp_footage/13.10.2017/a1/Multi_13.10.17_a1_first_cut.mp4	1200.020	29.97	4	shell	Maintenance			START
979.085	D:/Soc_comp_footage/13.10.2017/a1/Multi_13.10.17_a1_first_cut.mp4	1200.020	29.97	1	digging	Maintenance			START
979.913	D:/Soc_comp_footage/13.10.2017/a1/Multi_13.10.17_a1_first_cut.mp4	1200.020	29.97	8	shell escape	Escape	L. dardennii		STOP
980.657	D:/Soc_comp_footage/13.10.2017/a1/Multi_13.10.17_a1_first_cut.mp4	1200.020	29.97	2	shell	Maintenance			STOP
980.834	D:/Soc_comp_footage/13.10.2017/a1/Multi_13.10.17_a1_first_cut.mp4	1200.020	29.97	1	digging	Maintenance			STOP
983.084	D:/Soc_comp_footage/13.10.2017/a1/Multi_13.10.17_a1_first_cut.mp4	1200.020	29.97	4	digging	Maintenance			START
983.658	D:/Soc_comp_footage/13.10.2017/a1/Multi_13.10.17_a1_first_cut.mp4	1200.020	29.97	6	shell escape	Escape	L. dardennii		STOP
983.836	D:/Soc_comp_footage/13.10.2017/a1/Multi_13.10.17_a1_first_cut.mp4	1200.020	29.97	2	digging	Maintenance			STOP
984.338	D:/Soc_comp_footage/13.10.2017/a1/Multi_13.10.17_a1_first_cut.mp4	1200.020	29.97	4	shell	Maintenance			STOP
985.833	D:/Soc_comp_footage/13.10.2017/a1/Multi_13.10.17_a1_first_cut.mp4	1200.020	29.97	4	digging	Maintenance			STOP
986.814	D:/Soc_comp_footage/13.10.2017/a1/Multi_13.10.17_a1_first_cut.mp4	1200.020	29.97	7	shell	Maintenance			STOP
988.929	D:/Soc_comp_footage/13.10.2017/a1/Multi_13.10.17_a1_first_cut.mp4	1200.020	29.97	2	shell	Maintenance			START
993.677	D:/Soc_comp_footage/13.10.2017/a1/Multi_13.10.17_a1_first_cut.mp4	1200.020	29.97	2	digging	Maintenance			START
994.405	D:/Soc_comp_footage/13.10.2017/a1/Multi_13.10.17_a1_first_cut.mp4	1200.020	29.97	8	shell	Maintenance			START
995.182	D:/Soc_comp_footage/13.10.2017/a1/Multi_13.10.17_a1_first_cut.mp4	1200.020	29.97	2	shell	Maintenance			STOP
995.927	D:/Soc_comp_footage/13.10.2017/a1/Multi_13.10.17_a1_first_cut.mp4	1200.020	29.97	9	shell	Maintenance			START
996.932	D:/Soc_comp_footage/13.10.2017/a1/Multi_13.10.17_a1_first_cut.mp4	1200.020	29.97	2	digging	Maintenance			STOP
998.267	D:/Soc_comp_footage/13.10.2017/a1/Multi_13.10.17_a1_first_cut.mp4	1200.020	29.97	4	shell	Maintenance			START
998.431	D:/Soc_comp_footage/13.10.2017/a1/Multi_13.10.17_a1_first_cut.mp4	1200.020	29.97	9	shell	Maintenance			STOP
1001.022	D:/Soc_comp_footage/13.10.2017/a1/Multi_13.10.17_a1_first_cut.mp4	1200.020	29.97	4	shell	Maintenance			STOP
1001.275	D:/Soc_comp_footage/13.10.2017/a1/Multi_13.10.17_a1_first_cut.mp4	1200.020	29.97	8	shell	Maintenance			STOP
1001.769	D:/Soc_comp_footage/13.10.2017/a1/Multi_13.10.17_a1_first_cut.mp4	1200.020	29.97	9	shell	Maintenance			START
1010.118	D:/Soc_comp_footage/13.10.2017/a1/Multi_13.10.17_a1_first_cut.mp4	1200.020	29.97	2	shell	Maintenance			START
1012.202	D:/Soc_comp_footage/13.10.2017/a1/Multi_13.10.17_a1_first_cut.mp4	1200.020	29.97	2	digging	Maintenance			START
1012.910	D:/Soc_comp_footage/13.10.2017/a1/Multi_13.10.17_a1_first_cut.mp4	1200.020	29.97	6	shell	Maintenance			START
1013.214	D:/Soc_comp_footage/13.10.2017/a1/Multi_13.10.17_a1_first_cut.mp4	1200.020	29.97	2	shell	Maintenance			STOP
1014.205	D:/Soc_comp_footage/13.10.2017/a1/Multi_13.10.17_a1_first_cut.mp4	1200.020	29.97	2	digging	Maintenance			STOP
1014.209	D:/Soc_comp_footage/13.10.2017/a1/Multi_13.10.17_a1_first_cut.mp4	1200.020	29.97	9	shell	Maintenance			STOP
1016.157	D:/Soc_comp_footage/13.10.2017/a1/Multi_13.10.17_a1_first_cut.mp4	1200.020	29.97	6	shell	Maintenance			STOP
1016.201	D:/Soc_comp_footage/13.10.2017/a1/Multi_13.10.17_a1_first_cut.mp4	1200.020	29.97	9	shell	Maintenance			START
1016.451	D:/Soc_comp_footage/13.10.2017/a1/Multi_13.10.17_a1_first_cut.mp4	1200.020	29.97	9	carrying	Maintenance			START
1016.952	D:/Soc_comp_footage/13.10.2017/a1/Multi_13.10.17_a1_first_cut.mp4	1200.020	29.97	2	shell	Maintenance			START
1016.952	D:/Soc_comp_footage/13.10.2017/a1/Multi_13.10.17_a1_first_cut.mp4	1200.020	29.97	9	shell	Maintenance			STOP
1017.021	D:/Soc_comp_footage/13.10.2017/a1/Multi_13.10.17_a1_first_cut.mp4	1200.020	29.97	4	shell	Maintenance			START
1017.952	D:/Soc_comp_footage/13.10.2017/a1/Multi_13.10.17_a1_first_cut.mp4	1200.020	29.97	9	carrying	Maintenance			STOP
1019.297	D:/Soc_comp_footage/13.10.2017/a1/Multi_13.10.17_a1_first_cut.mp4	1200.020	29.97	6	S-bend	Restrained aggression	9		START
1020.205	D:/Soc_comp_footage/13.10.2017/a1/Multi_13.10.17_a1_first_cut.mp4	1200.020	29.97	2	shell	Maintenance			STOP
1020.550	D:/Soc_comp_footage/13.10.2017/a1/Multi_13.10.17_a1_first_cut.mp4	1200.020	29.97	6	S-bend	Restrained aggression	9		STOP
1020.794	D:/Soc_comp_footage/13.10.2017/a1/Multi_13.10.17_a1_first_cut.mp4	1200.020	29.97	7	digging	Maintenance			START
1021.270	D:/Soc_comp_footage/13.10.2017/a1/Multi_13.10.17_a1_first_cut.mp4	1200.020	29.97	4	shell	Maintenance			STOP
1022.793	D:/Soc_comp_footage/13.10.2017/a1/Multi_13.10.17_a1_first_cut.mp4	1200.020	29.97	7	digging	Maintenance			STOP
1023.544	D:/Soc_comp_footage/13.10.2017/a1/Multi_13.10.17_a1_first_cut.mp4	1200.020	29.97	7	shell escape	Escape	None		START
1025.796	D:/Soc_comp_footage/13.10.2017/a1/Multi_13.10.17_a1_first_cut.mp4	1200.020	29.97	8	shell	Maintenance			START
1026.454	D:/Soc_comp_footage/13.10.2017/a1/Multi_13.10.17_a1_first_cut.mp4	1200.020	29.97	3	ramming	Overt aggression	conspecific 3		START
1027.701	D:/Soc_comp_footage/13.10.2017/a1/Multi_13.10.17_a1_first_cut.mp4	1200.020	29.97	3	ramming	Overt aggression	conspecific 3		STOP
1028.295	D:/Soc_comp_footage/13.10.2017/a1/Multi_13.10.17_a1_first_cut.mp4	1200.020	29.97	2	shell	Maintenance			START
1029.634	D:/Soc_comp_footage/13.10.2017/a1/Multi_13.10.17_a1_first_cut.mp4	1200.020	29.97	7	digging	Maintenance			START
1030.640	D:/Soc_comp_footage/13.10.2017/a1/Multi_13.10.17_a1_first_cut.mp4	1200.020	29.97	7	shell escape	Escape	None		STOP
1031.134	D:/Soc_comp_footage/13.10.2017/a1/Multi_13.10.17_a1_first_cut.mp4	1200.020	29.97	7	digging	Maintenance			STOP
1031.384	D:/Soc_comp_footage/13.10.2017/a1/Multi_13.10.17_a1_first_cut.mp4	1200.020	29.97	1	shell	Maintenance			START
1033.138	D:/Soc_comp_footage/13.10.2017/a1/Multi_13.10.17_a1_first_cut.mp4	1200.020	29.97	2	digging	Maintenance			START
1034.388	D:/Soc_comp_footage/13.10.2017/a1/Multi_13.10.17_a1_first_cut.mp4	1200.020	29.97	1	shell	Maintenance			STOP
1034.799	D:/Soc_comp_footage/13.10.2017/a1/Multi_13.10.17_a1_first_cut.mp4	1200.020	29.97	2	shell	Maintenance			STOP
1035.633	D:/Soc_comp_footage/13.10.2017/a1/Multi_13.10.17_a1_first_cut.mp4	1200.020	29.97	7	shell	Maintenance			START
1035.730	D:/Soc_comp_footage/13.10.2017/a1/Multi_13.10.17_a1_first_cut.mp4	1200.020	29.97	2	digging	Maintenance			STOP
1037.796	D:/Soc_comp_footage/13.10.2017/a1/Multi_13.10.17_a1_first_cut.mp4	1200.020	29.97	8	shell	Maintenance			STOP
1040.724	D:/Soc_comp_footage/13.10.2017/a1/Multi_13.10.17_a1_first_cut.mp4	1200.020	29.97	7	shell	Maintenance			STOP
1041.725	D:/Soc_comp_footage/13.10.2017/a1/Multi_13.10.17_a1_first_cut.mp4	1200.020	29.97	7	shell	Maintenance			START
1052.048	D:/Soc_comp_footage/13.10.2017/a1/Multi_13.10.17_a1_first_cut.mp4	1200.020	29.97	6	shell	Maintenance			START
1052.159	D:/Soc_comp_footage/13.10.2017/a1/Multi_13.10.17_a1_first_cut.mp4	1200.020	29.97	7	digging	Maintenance			START
1052.409	D:/Soc_comp_footage/13.10.2017/a1/Multi_13.10.17_a1_first_cut.mp4	1200.020	29.97	9	shell	Maintenance			START
1052.977	D:/Soc_comp_footage/13.10.2017/a1/Multi_13.10.17_a1_first_cut.mp4	1200.020	29.97	3	S-bend	Restrained aggression	4		START
1053.230	D:/Soc_comp_footage/13.10.2017/a1/Multi_13.10.17_a1_first_cut.mp4	1200.020	29.97	7	shell	Maintenance			STOP
1053.479	D:/Soc_comp_footage/13.10.2017/a1/Multi_13.10.17_a1_first_cut.mp4	1200.020	29.97	3	S-bend	Restrained aggression	4		STOP
1053.910	D:/Soc_comp_footage/13.10.2017/a1/Multi_13.10.17_a1_first_cut.mp4	1200.020	29.97	7	digging	Maintenance			STOP
1054.052	D:/Soc_comp_footage/13.10.2017/a1/Multi_13.10.17_a1_first_cut.mp4	1200.020	29.97	6	shell	Maintenance			STOP
1056.160	D:/Soc_comp_footage/13.10.2017/a1/Multi_13.10.17_a1_first_cut.mp4	1200.020	29.97	4	shell	Maintenance			START
1060.064	D:/Soc_comp_footage/13.10.2017/a1/Multi_13.10.17_a1_first_cut.mp4	1200.020	29.97		presence of Elo	Presence			START
1060.414	D:/Soc_comp_footage/13.10.2017/a1/Multi_13.10.17_a1_first_cut.mp4	1200.020	29.97	4	shell	Maintenance			STOP
1060.654	D:/Soc_comp_footage/13.10.2017/a1/Multi_13.10.17_a1_first_cut.mp4	1200.020	29.97		presence of Elo	Presence			STOP
1063.665	D:/Soc_comp_footage/13.10.2017/a1/Multi_13.10.17_a1_first_cut.mp4	1200.020	29.97	9	shell	Maintenance			STOP
1065.001	D:/Soc_comp_footage/13.10.2017/a1/Multi_13.10.17_a1_first_cut.mp4	1200.020	29.97	9	shell	Maintenance			START
1068.502	D:/Soc_comp_footage/13.10.2017/a1/Multi_13.10.17_a1_first_cut.mp4	1200.020	29.97	1	operculum spread	Restrained aggression	conspecific 1		START
1068.505	D:/Soc_comp_footage/13.10.2017/a1/Multi_13.10.17_a1_first_cut.mp4	1200.020	29.97	2	ramming	Overt aggression	4		START
1069.092	D:/Soc_comp_footage/13.10.2017/a1/Multi_13.10.17_a1_first_cut.mp4	1200.020	29.97	4	operculum spread	Restrained aggression	2		START
1069.096	D:/Soc_comp_footage/13.10.2017/a1/Multi_13.10.17_a1_first_cut.mp4	1200.020	29.97	2	S-bend	Restrained aggression	4		START
1069.254	D:/Soc_comp_footage/13.10.2017/a1/Multi_13.10.17_a1_first_cut.mp4	1200.020	29.97	2	ramming	Overt aggression	4		STOP
1069.499	D:/Soc_comp_footage/13.10.2017/a1/Multi_13.10.17_a1_first_cut.mp4	1200.020	29.97	1	operculum spread	Restrained aggression	conspecific 1		STOP
1070.343	D:/Soc_comp_footage/13.10.2017/a1/Multi_13.10.17_a1_first_cut.mp4	1200.020	29.97	4	operculum spread	Restrained aggression	2		STOP
1070.345	D:/Soc_comp_footage/13.10.2017/a1/Multi_13.10.17_a1_first_cut.mp4	1200.020	29.97	2	S-bend	Restrained aggression	4		STOP
1071.750	D:/Soc_comp_footage/13.10.2017/a1/Multi_13.10.17_a1_first_cut.mp4	1200.020	29.97	1	S-bend	Restrained aggression	conspecific 1		START
1072.499	D:/Soc_comp_footage/13.10.2017/a1/Multi_13.10.17_a1_first_cut.mp4	1200.020	29.97	1	S-bend	Restrained aggression	conspecific 1		STOP
1072.506	D:/Soc_comp_footage/13.10.2017/a1/Multi_13.10.17_a1_first_cut.mp4	1200.020	29.97	9	shell	Maintenance			STOP
1074.345	D:/Soc_comp_footage/13.10.2017/a1/Multi_13.10.17_a1_first_cut.mp4	1200.020	29.97	5	S-bend	Restrained aggression	1		START
1075.096	D:/Soc_comp_footage/13.10.2017/a1/Multi_13.10.17_a1_first_cut.mp4	1200.020	29.97	2	shell	Maintenance			START
1075.341	D:/Soc_comp_footage/13.10.2017/a1/Multi_13.10.17_a1_first_cut.mp4	1200.020	29.97	5	S-bend	Restrained aggression	1		STOP
1077.354	D:/Soc_comp_footage/13.10.2017/a1/Multi_13.10.17_a1_first_cut.mp4	1200.020	29.97	12	shell	Maintenance			STOP
1077.937	D:/Soc_comp_footage/13.10.2017/a1/Multi_13.10.17_a1_first_cut.mp4	1200.020	29.97	2	digging	Maintenance			START
1079.436	D:/Soc_comp_footage/13.10.2017/a1/Multi_13.10.17_a1_first_cut.mp4	1200.020	29.97	9	shell	Maintenance			START
1081.099	D:/Soc_comp_footage/13.10.2017/a1/Multi_13.10.17_a1_first_cut.mp4	1200.020	29.97	2	shell	Maintenance			STOP
1082.600	D:/Soc_comp_footage/13.10.2017/a1/Multi_13.10.17_a1_first_cut.mp4	1200.020	29.97	2	digging	Maintenance			STOP
1082.687	D:/Soc_comp_footage/13.10.2017/a1/Multi_13.10.17_a1_first_cut.mp4	1200.020	29.97	6	bumping	Affiliative behavior	12		START
1082.935	D:/Soc_comp_footage/13.10.2017/a1/Multi_13.10.17_a1_first_cut.mp4	1200.020	29.97	9	digging	Maintenance			START
1083.190	D:/Soc_comp_footage/13.10.2017/a1/Multi_13.10.17_a1_first_cut.mp4	1200.020	29.97	6	bumping	Affiliative behavior	12		STOP
1083.944	D:/Soc_comp_footage/13.10.2017/a1/Multi_13.10.17_a1_first_cut.mp4	1200.020	29.97	9	shell	Maintenance			STOP
1084.686	D:/Soc_comp_footage/13.10.2017/a1/Multi_13.10.17_a1_first_cut.mp4	1200.020	29.97	9	digging	Maintenance			STOP
1088.027	D:/Soc_comp_footage/13.10.2017/a1/Multi_13.10.17_a1_first_cut.mp4	1200.020	29.97	9	shell	Maintenance			START
1089.026	D:/Soc_comp_footage/13.10.2017/a1/Multi_13.10.17_a1_first_cut.mp4	1200.020	29.97	1	operculum spread	Restrained aggression	conspecific 3		START
1089.776	D:/Soc_comp_footage/13.10.2017/a1/Multi_13.10.17_a1_first_cut.mp4	1200.020	29.97	4	digging	Maintenance			START
1090.524	D:/Soc_comp_footage/13.10.2017/a1/Multi_13.10.17_a1_first_cut.mp4	1200.020	29.97	1	operculum spread	Restrained aggression	conspecific 3		STOP
1090.525	D:/Soc_comp_footage/13.10.2017/a1/Multi_13.10.17_a1_first_cut.mp4	1200.020	29.97	1	S-bend	Restrained aggression	conspecific 3		START
1090.527	D:/Soc_comp_footage/13.10.2017/a1/Multi_13.10.17_a1_first_cut.mp4	1200.020	29.97	9	digging	Maintenance			START
1091.527	D:/Soc_comp_footage/13.10.2017/a1/Multi_13.10.17_a1_first_cut.mp4	1200.020	29.97	1	S-bend	Restrained aggression	conspecific 3		STOP
1091.776	D:/Soc_comp_footage/13.10.2017/a1/Multi_13.10.17_a1_first_cut.mp4	1200.020	29.97	4	digging	Maintenance			STOP
1092.531	D:/Soc_comp_footage/13.10.2017/a1/Multi_13.10.17_a1_first_cut.mp4	1200.020	29.97	9	shell	Maintenance			STOP
1093.031	D:/Soc_comp_footage/13.10.2017/a1/Multi_13.10.17_a1_first_cut.mp4	1200.020	29.97	9	digging	Maintenance			STOP
1095.276	D:/Soc_comp_footage/13.10.2017/a1/Multi_13.10.17_a1_first_cut.mp4	1200.020	29.97	3	bumping	Affiliative behavior	1		START
1096.027	D:/Soc_comp_footage/13.10.2017/a1/Multi_13.10.17_a1_first_cut.mp4	1200.020	29.97	4	digging	Maintenance			START
1096.028	D:/Soc_comp_footage/13.10.2017/a1/Multi_13.10.17_a1_first_cut.mp4	1200.020	29.97	3	bumping	Affiliative behavior	1		STOP
1097.275	D:/Soc_comp_footage/13.10.2017/a1/Multi_13.10.17_a1_first_cut.mp4	1200.020	29.97	4	digging	Maintenance			STOP
1098.664	D:/Soc_comp_footage/13.10.2017/a1/Multi_13.10.17_a1_first_cut.mp4	1200.020	29.97	7	shell	Maintenance			START
1099.369	D:/Soc_comp_footage/13.10.2017/a1/Multi_13.10.17_a1_first_cut.mp4	1200.020	29.97	5	S-bend	Restrained aggression	9		START
1099.618	D:/Soc_comp_footage/13.10.2017/a1/Multi_13.10.17_a1_first_cut.mp4	1200.020	29.97	1	shell	Maintenance			START
1099.867	D:/Soc_comp_footage/13.10.2017/a1/Multi_13.10.17_a1_first_cut.mp4	1200.020	29.97	1	digging	Maintenance			START
1100.118	D:/Soc_comp_footage/13.10.2017/a1/Multi_13.10.17_a1_first_cut.mp4	1200.020	29.97	4	shell	Maintenance			START
1100.618	D:/Soc_comp_footage/13.10.2017/a1/Multi_13.10.17_a1_first_cut.mp4	1200.020	29.97	1	shell	Maintenance			STOP
1100.620	D:/Soc_comp_footage/13.10.2017/a1/Multi_13.10.17_a1_first_cut.mp4	1200.020	29.97	5	S-bend	Restrained aggression	9		STOP
1101.622	D:/Soc_comp_footage/13.10.2017/a1/Multi_13.10.17_a1_first_cut.mp4	1200.020	29.97	2	shell	Maintenance			START
1102.871	D:/Soc_comp_footage/13.10.2017/a1/Multi_13.10.17_a1_first_cut.mp4	1200.020	29.97	2	digging	Maintenance			START
1103.369	D:/Soc_comp_footage/13.10.2017/a1/Multi_13.10.17_a1_first_cut.mp4	1200.020	29.97	1	digging	Maintenance			STOP
1103.870	D:/Soc_comp_footage/13.10.2017/a1/Multi_13.10.17_a1_first_cut.mp4	1200.020	29.97	2	shell	Maintenance			STOP
1105.370	D:/Soc_comp_footage/13.10.2017/a1/Multi_13.10.17_a1_first_cut.mp4	1200.020	29.97	2	digging	Maintenance			STOP
1105.710	D:/Soc_comp_footage/13.10.2017/a1/Multi_13.10.17_a1_first_cut.mp4	1200.020	29.97	7	digging	Maintenance			START
1106.210	D:/Soc_comp_footage/13.10.2017/a1/Multi_13.10.17_a1_first_cut.mp4	1200.020	29.97	4	digging	Maintenance			START
1106.711	D:/Soc_comp_footage/13.10.2017/a1/Multi_13.10.17_a1_first_cut.mp4	1200.020	29.97	7	shell	Maintenance			STOP
1106.966	D:/Soc_comp_footage/13.10.2017/a1/Multi_13.10.17_a1_first_cut.mp4	1200.020	29.97	7	digging	Maintenance			STOP
1107.961	D:/Soc_comp_footage/13.10.2017/a1/Multi_13.10.17_a1_first_cut.mp4	1200.020	29.97	4	shell	Maintenance			STOP
1107.962	D:/Soc_comp_footage/13.10.2017/a1/Multi_13.10.17_a1_first_cut.mp4	1200.020	29.97	2	shell	Maintenance			START
1108.369	D:/Soc_comp_footage/13.10.2017/a1/Multi_13.10.17_a1_first_cut.mp4	1200.020	29.97	3	shell	Maintenance			START
1108.462	D:/Soc_comp_footage/13.10.2017/a1/Multi_13.10.17_a1_first_cut.mp4	1200.020	29.97	2	digging	Maintenance			START
1109.460	D:/Soc_comp_footage/13.10.2017/a1/Multi_13.10.17_a1_first_cut.mp4	1200.020	29.97	4	digging	Maintenance			STOP
1109.962	D:/Soc_comp_footage/13.10.2017/a1/Multi_13.10.17_a1_first_cut.mp4	1200.020	29.97	2	shell	Maintenance			STOP
1111.213	D:/Soc_comp_footage/13.10.2017/a1/Multi_13.10.17_a1_first_cut.mp4	1200.020	29.97	2	digging	Maintenance			STOP
1112.370	D:/Soc_comp_footage/13.10.2017/a1/Multi_13.10.17_a1_first_cut.mp4	1200.020	29.97	3	shell	Maintenance			STOP
1114.212	D:/Soc_comp_footage/13.10.2017/a1/Multi_13.10.17_a1_first_cut.mp4	1200.020	29.97	3	ramming	Overt aggression	conspecific 3		START
1115.713	D:/Soc_comp_footage/13.10.2017/a1/Multi_13.10.17_a1_first_cut.mp4	1200.020	29.97	3	ramming	Overt aggression	conspecific 3		STOP
1116.804	D:/Soc_comp_footage/13.10.2017/a1/Multi_13.10.17_a1_first_cut.mp4	1200.020	29.97	6	ramming	Overt aggression	12		START
1117.304	D:/Soc_comp_footage/13.10.2017/a1/Multi_13.10.17_a1_first_cut.mp4	1200.020	29.97	6	ramming	Overt aggression	12		STOP
1117.305	D:/Soc_comp_footage/13.10.2017/a1/Multi_13.10.17_a1_first_cut.mp4	1200.020	29.97	6	S-bend	Restrained aggression	12		START
1118.338	D:/Soc_comp_footage/13.10.2017/a1/Multi_13.10.17_a1_first_cut.mp4	1200.020	29.97	12	shell	Maintenance			START
1118.551	D:/Soc_comp_footage/13.10.2017/a1/Multi_13.10.17_a1_first_cut.mp4	1200.020	29.97	6	S-bend	Restrained aggression	12		STOP
1120.146	D:/Soc_comp_footage/13.10.2017/a1/Multi_13.10.17_a1_first_cut.mp4	1200.020	29.97	2	shell	Maintenance			START
1120.893	D:/Soc_comp_footage/13.10.2017/a1/Multi_13.10.17_a1_first_cut.mp4	1200.020	29.97	9	shell	Maintenance			START
1121.142	D:/Soc_comp_footage/13.10.2017/a1/Multi_13.10.17_a1_first_cut.mp4	1200.020	29.97	1	S-bend	Restrained aggression	conspecific 3		START
1121.396	D:/Soc_comp_footage/13.10.2017/a1/Multi_13.10.17_a1_first_cut.mp4	1200.020	29.97	2	digging	Maintenance			START
1122.142	D:/Soc_comp_footage/13.10.2017/a1/Multi_13.10.17_a1_first_cut.mp4	1200.020	29.97	1	S-bend	Restrained aggression	conspecific 3		STOP
1122.393	D:/Soc_comp_footage/13.10.2017/a1/Multi_13.10.17_a1_first_cut.mp4	1200.020	29.97	1	operculum spread	Restrained aggression	conspecific 3		START
1122.645	D:/Soc_comp_footage/13.10.2017/a1/Multi_13.10.17_a1_first_cut.mp4	1200.020	29.97	2	shell	Maintenance			STOP
1122.894	D:/Soc_comp_footage/13.10.2017/a1/Multi_13.10.17_a1_first_cut.mp4	1200.020	29.97	1	operculum spread	Restrained aggression	conspecific 3		STOP
1123.142	D:/Soc_comp_footage/13.10.2017/a1/Multi_13.10.17_a1_first_cut.mp4	1200.020	29.97	1	S-bend	Restrained aggression	conspecific 3		START
1123.650	D:/Soc_comp_footage/13.10.2017/a1/Multi_13.10.17_a1_first_cut.mp4	1200.020	29.97	2	digging	Maintenance			STOP
1124.142	D:/Soc_comp_footage/13.10.2017/a1/Multi_13.10.17_a1_first_cut.mp4	1200.020	29.97	1	S-bend	Restrained aggression	conspecific 3		STOP
1127.395	D:/Soc_comp_footage/13.10.2017/a1/Multi_13.10.17_a1_first_cut.mp4	1200.020	29.97	2	shell	Maintenance			START
1129.484	D:/Soc_comp_footage/13.10.2017/a1/Multi_13.10.17_a1_first_cut.mp4	1200.020	29.97	4	shell	Maintenance			START
1129.898	D:/Soc_comp_footage/13.10.2017/a1/Multi_13.10.17_a1_first_cut.mp4	1200.020	29.97	9	shell	Maintenance			STOP
1129.989	D:/Soc_comp_footage/13.10.2017/a1/Multi_13.10.17_a1_first_cut.mp4	1200.020	29.97	2	digging	Maintenance			START
1130.464	D:/Soc_comp_footage/13.10.2017/a1/Multi_13.10.17_a1_first_cut.mp4	1200.020	29.97	7	digging	Maintenance			START
1130.738	D:/Soc_comp_footage/13.10.2017/a1/Multi_13.10.17_a1_first_cut.mp4	1200.020	29.97	8	S-bend	Restrained aggression	conspecific 2		START
1130.985	D:/Soc_comp_footage/13.10.2017/a1/Multi_13.10.17_a1_first_cut.mp4	1200.020	29.97	7	digging	Maintenance			STOP
1131.152	D:/Soc_comp_footage/13.10.2017/a1/Multi_13.10.17_a1_first_cut.mp4	1200.020	29.97	2	shell	Maintenance			STOP
1131.646	D:/Soc_comp_footage/13.10.2017/a1/Multi_13.10.17_a1_first_cut.mp4	1200.020	29.97	5	operculum spread	Restrained aggression	conspecific 2		START
1132.150	D:/Soc_comp_footage/13.10.2017/a1/Multi_13.10.17_a1_first_cut.mp4	1200.020	29.97	2	digging	Maintenance			STOP
1132.236	D:/Soc_comp_footage/13.10.2017/a1/Multi_13.10.17_a1_first_cut.mp4	1200.020	29.97	8	S-bend	Restrained aggression	conspecific 2		STOP
1134.984	D:/Soc_comp_footage/13.10.2017/a1/Multi_13.10.17_a1_first_cut.mp4	1200.020	29.97	5	operculum spread	Restrained aggression	conspecific 2		STOP
1137.398	D:/Soc_comp_footage/13.10.2017/a1/Multi_13.10.17_a1_first_cut.mp4	1200.020	29.97	1	shell	Maintenance			START
1137.831	D:/Soc_comp_footage/13.10.2017/a1/Multi_13.10.17_a1_first_cut.mp4	1200.020	29.97	1	digging	Maintenance			START
1138.078	D:/Soc_comp_footage/13.10.2017/a1/Multi_13.10.17_a1_first_cut.mp4	1200.020	29.97	5	fin spread	Restrained aggression	conspecific 2		START
1138.580	D:/Soc_comp_footage/13.10.2017/a1/Multi_13.10.17_a1_first_cut.mp4	1200.020	29.97	2	shell	Maintenance			START
1139.079	D:/Soc_comp_footage/13.10.2017/a1/Multi_13.10.17_a1_first_cut.mp4	1200.020	29.97	5	fin spread	Restrained aggression	conspecific 2		STOP
1140.328	D:/Soc_comp_footage/13.10.2017/a1/Multi_13.10.17_a1_first_cut.mp4	1200.020	29.97	2	digging	Maintenance			START
1140.647	D:/Soc_comp_footage/13.10.2017/a1/Multi_13.10.17_a1_first_cut.mp4	1200.020	29.97	1	shell	Maintenance			STOP
1141.077	D:/Soc_comp_footage/13.10.2017/a1/Multi_13.10.17_a1_first_cut.mp4	1200.020	29.97	7	shell escape	Escape	None		START
1141.578	D:/Soc_comp_footage/13.10.2017/a1/Multi_13.10.17_a1_first_cut.mp4	1200.020	29.97	1	digging	Maintenance			STOP
1141.829	D:/Soc_comp_footage/13.10.2017/a1/Multi_13.10.17_a1_first_cut.mp4	1200.020	29.97	2	shell	Maintenance			STOP
1142.078	D:/Soc_comp_footage/13.10.2017/a1/Multi_13.10.17_a1_first_cut.mp4	1200.020	29.97	2	digging	Maintenance			STOP
1142.740	D:/Soc_comp_footage/13.10.2017/a1/Multi_13.10.17_a1_first_cut.mp4	1200.020	29.97	4	shell	Maintenance			STOP
1145.173	D:/Soc_comp_footage/13.10.2017/a1/Multi_13.10.17_a1_first_cut.mp4	1200.020	29.97	2	shell	Maintenance			START
1145.830	D:/Soc_comp_footage/13.10.2017/a1/Multi_13.10.17_a1_first_cut.mp4	1200.020	29.97	1	shell	Maintenance			START
1145.916	D:/Soc_comp_footage/13.10.2017/a1/Multi_13.10.17_a1_first_cut.mp4	1200.020	29.97	1	digging	Maintenance			START
1146.419	D:/Soc_comp_footage/13.10.2017/a1/Multi_13.10.17_a1_first_cut.mp4	1200.020	29.97	1	shell	Maintenance			STOP
1146.667	D:/Soc_comp_footage/13.10.2017/a1/Multi_13.10.17_a1_first_cut.mp4	1200.020	29.97	4	shell	Maintenance			START
1148.419	D:/Soc_comp_footage/13.10.2017/a1/Multi_13.10.17_a1_first_cut.mp4	1200.020	29.97	7	digging	Maintenance			START
1148.423	D:/Soc_comp_footage/13.10.2017/a1/Multi_13.10.17_a1_first_cut.mp4	1200.020	29.97	1	digging	Maintenance			STOP
1149.418	D:/Soc_comp_footage/13.10.2017/a1/Multi_13.10.17_a1_first_cut.mp4	1200.020	29.97	7	shell escape	Escape	None		STOP
1150.078	D:/Soc_comp_footage/13.10.2017/a1/Multi_13.10.17_a1_first_cut.mp4	1200.020	29.97	3	digging	Maintenance			START
1150.328	D:/Soc_comp_footage/13.10.2017/a1/Multi_13.10.17_a1_first_cut.mp4	1200.020	29.97	3	digging	Maintenance			STOP
1150.418	D:/Soc_comp_footage/13.10.2017/a1/Multi_13.10.17_a1_first_cut.mp4	1200.020	29.97	12	shell	Maintenance			STOP
1151.167	D:/Soc_comp_footage/13.10.2017/a1/Multi_13.10.17_a1_first_cut.mp4	1200.020	29.97	7	digging	Maintenance			STOP
1152.509	D:/Soc_comp_footage/13.10.2017/a1/Multi_13.10.17_a1_first_cut.mp4	1200.020	29.97	4	shell	Maintenance			STOP
1153.918	D:/Soc_comp_footage/13.10.2017/a1/Multi_13.10.17_a1_first_cut.mp4	1200.020	29.97	9	carrying	Maintenance			START
1157.261	D:/Soc_comp_footage/13.10.2017/a1/Multi_13.10.17_a1_first_cut.mp4	1200.020	29.97	2	digging	Maintenance			START
1157.510	D:/Soc_comp_footage/13.10.2017/a1/Multi_13.10.17_a1_first_cut.mp4	1200.020	29.97	9	carrying	Maintenance			STOP
1158.013	D:/Soc_comp_footage/13.10.2017/a1/Multi_13.10.17_a1_first_cut.mp4	1200.020	29.97	2	digging	Maintenance			STOP
1158.260	D:/Soc_comp_footage/13.10.2017/a1/Multi_13.10.17_a1_first_cut.mp4	1200.020	29.97	4	shell	Maintenance			START
1159.261	D:/Soc_comp_footage/13.10.2017/a1/Multi_13.10.17_a1_first_cut.mp4	1200.020	29.97	9	digging	Maintenance			START
1159.423	D:/Soc_comp_footage/13.10.2017/a1/Multi_13.10.17_a1_first_cut.mp4	1200.020	29.97	1	shell	Maintenance			START
1160.260	D:/Soc_comp_footage/13.10.2017/a1/Multi_13.10.17_a1_first_cut.mp4	1200.020	29.97	9	digging	Maintenance			STOP
1161.175	D:/Soc_comp_footage/13.10.2017/a1/Multi_13.10.17_a1_first_cut.mp4	1200.020	29.97	2	shell	Maintenance			STOP
1162.852	D:/Soc_comp_footage/13.10.2017/a1/Multi_13.10.17_a1_first_cut.mp4	1200.020	29.97	4	digging	Maintenance			START
1162.852	D:/Soc_comp_footage/13.10.2017/a1/Multi_13.10.17_a1_first_cut.mp4	1200.020	29.97	7	shell	Maintenance			START
1162.922	D:/Soc_comp_footage/13.10.2017/a1/Multi_13.10.17_a1_first_cut.mp4	1200.020	29.97	1	shell	Maintenance			STOP
1163.766	D:/Soc_comp_footage/13.10.2017/a1/Multi_13.10.17_a1_first_cut.mp4	1200.020	29.97	4	shell	Maintenance			STOP
1164.262	D:/Soc_comp_footage/13.10.2017/a1/Multi_13.10.17_a1_first_cut.mp4	1200.020	29.97	3	shell	Maintenance			START
1165.352	D:/Soc_comp_footage/13.10.2017/a1/Multi_13.10.17_a1_first_cut.mp4	1200.020	29.97	4	digging	Maintenance			STOP
1167.603	D:/Soc_comp_footage/13.10.2017/a1/Multi_13.10.17_a1_first_cut.mp4	1200.020	29.97	7	digging	Maintenance			START
1168.267	D:/Soc_comp_footage/13.10.2017/a1/Multi_13.10.17_a1_first_cut.mp4	1200.020	29.97	2	shell	Maintenance			START
1169.168	D:/Soc_comp_footage/13.10.2017/a1/Multi_13.10.17_a1_first_cut.mp4	1200.020	29.97	12	shell	Maintenance			START
1169.194	D:/Soc_comp_footage/13.10.2017/a1/Multi_13.10.17_a1_first_cut.mp4	1200.020	29.97	7	shell	Maintenance			STOP
1169.602	D:/Soc_comp_footage/13.10.2017/a1/Multi_13.10.17_a1_first_cut.mp4	1200.020	29.97	9	shell	Maintenance			START
1169.698	D:/Soc_comp_footage/13.10.2017/a1/Multi_13.10.17_a1_first_cut.mp4	1200.020	29.97	7	digging	Maintenance			STOP
1169.762	D:/Soc_comp_footage/13.10.2017/a1/Multi_13.10.17_a1_first_cut.mp4	1200.020	29.97	3	shell	Maintenance			STOP
1171.516	D:/Soc_comp_footage/13.10.2017/a1/Multi_13.10.17_a1_first_cut.mp4	1200.020	29.97	2	shell	Maintenance			STOP
1172.694	D:/Soc_comp_footage/13.10.2017/a1/Multi_13.10.17_a1_first_cut.mp4	1200.020	29.97	8	operculum spread	Restrained aggression	conspecific 2		START
1174.196	D:/Soc_comp_footage/13.10.2017/a1/Multi_13.10.17_a1_first_cut.mp4	1200.020	29.97	8	operculum spread	Restrained aggression	conspecific 2		STOP
1175.169	D:/Soc_comp_footage/13.10.2017/a1/Multi_13.10.17_a1_first_cut.mp4	1200.020	29.97	12	shell	Maintenance			STOP
1175.355	D:/Soc_comp_footage/13.10.2017/a1/Multi_13.10.17_a1_first_cut.mp4	1200.020	29.97	3	shell	Maintenance			START
1176.195	D:/Soc_comp_footage/13.10.2017/a1/Multi_13.10.17_a1_first_cut.mp4	1200.020	29.97	8	S-bend	Restrained aggression	conspecific 2		START
1176.696	D:/Soc_comp_footage/13.10.2017/a1/Multi_13.10.17_a1_first_cut.mp4	1200.020	29.97	8	S-bend	Restrained aggression	conspecific 2		STOP
1177.037	D:/Soc_comp_footage/13.10.2017/a1/Multi_13.10.17_a1_first_cut.mp4	1200.020	29.97	8	S-bend	Restrained aggression	conspecific 2		START
1177.195	D:/Soc_comp_footage/13.10.2017/a1/Multi_13.10.17_a1_first_cut.mp4	1200.020	29.97	12	shell	Maintenance			START
1178.286	D:/Soc_comp_footage/13.10.2017/a1/Multi_13.10.17_a1_first_cut.mp4	1200.020	29.97	8	S-bend	Restrained aggression	conspecific 2		STOP
1179.035	D:/Soc_comp_footage/13.10.2017/a1/Multi_13.10.17_a1_first_cut.mp4	1200.020	29.97	8	S-bend	Restrained aggression	conspecific 2		START
1179.037	D:/Soc_comp_footage/13.10.2017/a1/Multi_13.10.17_a1_first_cut.mp4	1200.020	29.97	12	shell	Maintenance			STOP
1179.788	D:/Soc_comp_footage/13.10.2017/a1/Multi_13.10.17_a1_first_cut.mp4	1200.020	29.97	8	S-bend	Restrained aggression	conspecific 2		STOP
1181.604	D:/Soc_comp_footage/13.10.2017/a1/Multi_13.10.17_a1_first_cut.mp4	1200.020	29.97	3	shell	Maintenance			STOP
1182.607	D:/Soc_comp_footage/13.10.2017/a1/Multi_13.10.17_a1_first_cut.mp4	1200.020	29.97	9	shell	Maintenance			STOP
1183.539	D:/Soc_comp_footage/13.10.2017/a1/Multi_13.10.17_a1_first_cut.mp4	1200.020	29.97	2	shell	Maintenance			START
1183.945	D:/Soc_comp_footage/13.10.2017/a1/Multi_13.10.17_a1_first_cut.mp4	1200.020	29.97	3	biting	Overt aggression	4		START
1184.423	D:/Soc_comp_footage/13.10.2017/a1/Multi_13.10.17_a1_first_cut.mp4	1200.020	29.97	1	shell	Maintenance			START
1184.535	D:/Soc_comp_footage/13.10.2017/a1/Multi_13.10.17_a1_first_cut.mp4	1200.020	29.97	1	digging	Maintenance			START
1184.693	D:/Soc_comp_footage/13.10.2017/a1/Multi_13.10.17_a1_first_cut.mp4	1200.020	29.97	3	biting	Overt aggression	4		STOP
1185.171	D:/Soc_comp_footage/13.10.2017/a1/Multi_13.10.17_a1_first_cut.mp4	1200.020	29.97	1	shell	Maintenance			STOP
1188.630	D:/Soc_comp_footage/13.10.2017/a1/Multi_13.10.17_a1_first_cut.mp4	1200.020	29.97	2	digging	Maintenance			START
1189.038	D:/Soc_comp_footage/13.10.2017/a1/Multi_13.10.17_a1_first_cut.mp4	1200.020	29.97	1	digging	Maintenance			STOP
1189.884	D:/Soc_comp_footage/13.10.2017/a1/Multi_13.10.17_a1_first_cut.mp4	1200.020	29.97	9	shooting out	Restrained aggression	4		START
1190.292	D:/Soc_comp_footage/13.10.2017/a1/Multi_13.10.17_a1_first_cut.mp4	1200.020	29.97	2	shell	Maintenance			STOP
1190.787	D:/Soc_comp_footage/13.10.2017/a1/Multi_13.10.17_a1_first_cut.mp4	1200.020	29.97	3	shooting out	Restrained aggression	9		START
1190.877	D:/Soc_comp_footage/13.10.2017/a1/Multi_13.10.17_a1_first_cut.mp4	1200.020	29.97	4	S-bend	Restrained aggression	3		START
1191.126	D:/Soc_comp_footage/13.10.2017/a1/Multi_13.10.17_a1_first_cut.mp4	1200.020	29.97	4	S-bend	Restrained aggression	3		STOP
1191.127	D:/Soc_comp_footage/13.10.2017/a1/Multi_13.10.17_a1_first_cut.mp4	1200.020	29.97	3	shooting out	Restrained aggression	9		STOP
1191.537	D:/Soc_comp_footage/13.10.2017/a1/Multi_13.10.17_a1_first_cut.mp4	1200.020	29.97	3	shooting out	Restrained aggression	4		START
1191.628	D:/Soc_comp_footage/13.10.2017/a1/Multi_13.10.17_a1_first_cut.mp4	1200.020	29.97	9	shooting out	Restrained aggression	4		STOP
1192.788	D:/Soc_comp_footage/13.10.2017/a1/Multi_13.10.17_a1_first_cut.mp4	1200.020	29.97	3	shooting out	Restrained aggression	4		STOP
1192.790	D:/Soc_comp_footage/13.10.2017/a1/Multi_13.10.17_a1_first_cut.mp4	1200.020	29.97	3	shooting out	Restrained aggression	9		START
1192.879	D:/Soc_comp_footage/13.10.2017/a1/Multi_13.10.17_a1_first_cut.mp4	1200.020	29.97	4	shell	Maintenance			START
1193.128	D:/Soc_comp_footage/13.10.2017/a1/Multi_13.10.17_a1_first_cut.mp4	1200.020	29.97	2	digging	Maintenance			STOP
1193.287	D:/Soc_comp_footage/13.10.2017/a1/Multi_13.10.17_a1_first_cut.mp4	1200.020	29.97	3	shooting out	Restrained aggression	9		STOP
1195.628	D:/Soc_comp_footage/13.10.2017/a1/Multi_13.10.17_a1_first_cut.mp4	1200.020	29.97	1	digging	Maintenance			START
1196.131	D:/Soc_comp_footage/13.10.2017/a1/Multi_13.10.17_a1_first_cut.mp4	1200.020	29.97	4	shell	Maintenance			STOP
1198.222	D:/Soc_comp_footage/13.10.2017/a1/Multi_13.10.17_a1_first_cut.mp4	1200.020	29.97	8	shell	Maintenance			START
1199.127	D:/Soc_comp_footage/13.10.2017/a1/Multi_13.10.17_a1_first_cut.mp4	1200.020	29.97	1	digging	Maintenance			STOP
1200.000	D:/Soc_comp_footage/13.10.2017/a1/Multi_13.10.17_a1_first_cut.mp4	1200.020	29.97	8	shell	Maintenance			STOP
