# Supplementary material for: TIBA: A web application for the visual analysis of temporal occurrences, interactions, and transitions of animal behavior
Source: PLoS Comput Biol. 2024 Oct 25;20(10):e1012425. doi: 10.1371/journal.pcbi.1012425 (PMC11508483; doi:10.1371/journal.pcbi.1012425)
Supplement: S9 Dataset — (XLSX) [file pcbi.1012425.s009.xlsx]

## Sheet: Multi_21.10.18_2_first
Observation id	Multi_21.10.18_2_first
Media file(s)
Player #1	D:/Multi_21.10.18_2_first_cut.mp4
Observation date	2019-07-26 11:05:04
Description
Time offset (s)	0.0
independent variables
variable	value
Time	Media file path	Total length	FPS	Subject	Behavior	Behavioral category	Modifier 1	Comment	Status
8.500	D:/Multi_21.10.18_2_first_cut.mp4	1203.880	29.97	2	operculum spread	Restrained aggression	3		START
9.251	D:/Multi_21.10.18_2_first_cut.mp4	1203.880	29.97	4	shell	Maintenance			START
10.002	D:/Multi_21.10.18_2_first_cut.mp4	1203.880	29.97	2	operculum spread	Restrained aggression	3		STOP
13.010	D:/Multi_21.10.18_2_first_cut.mp4	1203.880	29.97	4	shell	Maintenance			STOP
13.255	D:/Multi_21.10.18_2_first_cut.mp4	1203.880	29.97	4	scratching	Maintenance			START
13.256	D:/Multi_21.10.18_2_first_cut.mp4	1203.880	29.97	2	bumping	Affiliative behavior	1	unsure; might also be frontal approach!	START
13.258	D:/Multi_21.10.18_2_first_cut.mp4	1203.880	29.97	1	digging	Maintenance			START
13.755	D:/Multi_21.10.18_2_first_cut.mp4	1203.880	29.97	4	scratching	Maintenance			STOP
14.007	D:/Multi_21.10.18_2_first_cut.mp4	1203.880	29.97	2	bumping	Affiliative behavior	1	unsure; might also be frontal approach!	STOP
14.507	D:/Multi_21.10.18_2_first_cut.mp4	1203.880	29.97	1	digging	Maintenance			STOP
15.008	D:/Multi_21.10.18_2_first_cut.mp4	1203.880	29.97	1	bumping	Affiliative behavior	4	unsure if this is bumping	START
15.763	D:/Multi_21.10.18_2_first_cut.mp4	1203.880	29.97	1	bumping	Affiliative behavior	4	unsure if this is bumping	STOP
17.260	D:/Multi_21.10.18_2_first_cut.mp4	1203.880	29.97	4	scratching	Maintenance			START
17.700	D:/Multi_21.10.18_2_first_cut.mp4	1203.880	29.97	4	scratching	Maintenance			STOP
18.011	D:/Multi_21.10.18_2_first_cut.mp4	1203.880	29.97	1	shell	Maintenance			START
18.761	D:/Multi_21.10.18_2_first_cut.mp4	1203.880	29.97	1	shell	Maintenance			STOP
46.248	D:/Multi_21.10.18_2_first_cut.mp4	1203.880	29.97	5	S-bend	Restrained aggression	1		START
46.753	D:/Multi_21.10.18_2_first_cut.mp4	1203.880	29.97	5	S-bend	Restrained aggression	1		STOP
60.014	D:/Multi_21.10.18_2_first_cut.mp4	1203.880	29.97	5	tail quiver	Submissive behavior	1		START
60.514	D:/Multi_21.10.18_2_first_cut.mp4	1203.880	29.97	5	tail quiver	Submissive behavior	1		STOP
69.023	D:/Multi_21.10.18_2_first_cut.mp4	1203.880	29.97	5	biting	Overt aggression	1		START
69.400	D:/Multi_21.10.18_2_first_cut.mp4	1203.880	29.97	1	shell	Maintenance			START
69.525	D:/Multi_21.10.18_2_first_cut.mp4	1203.880	29.97	5	biting	Overt aggression	1		STOP
69.700	D:/Multi_21.10.18_2_first_cut.mp4	1203.880	29.97	5	shell	Maintenance			START
70.062	D:/Multi_21.10.18_2_first_cut.mp4	1203.880	29.97	1	shell	Maintenance			STOP
70.850	D:/Multi_21.10.18_2_first_cut.mp4	1203.880	29.97	1	biting	Overt aggression	5		START
71.023	D:/Multi_21.10.18_2_first_cut.mp4	1203.880	29.97	5	shell	Maintenance			STOP
71.023	D:/Multi_21.10.18_2_first_cut.mp4	1203.880	29.97	5	shell escape	Escape	1		START
71.312	D:/Multi_21.10.18_2_first_cut.mp4	1203.880	29.97	1	biting	Overt aggression	5		STOP
72.529	D:/Multi_21.10.18_2_first_cut.mp4	1203.880	29.97	5	shell escape	Escape	1		STOP
82.800	D:/Multi_21.10.18_2_first_cut.mp4	1203.880	29.97	3	scratching	Maintenance			START
82.870	D:/Multi_21.10.18_2_first_cut.mp4	1203.880	29.97	2	biting	Overt aggression	3		START
83.076	D:/Multi_21.10.18_2_first_cut.mp4	1203.880	29.97	3	scratching	Maintenance			STOP
84.081	D:/Multi_21.10.18_2_first_cut.mp4	1203.880	29.97	2	biting	Overt aggression	3		STOP
94.336	D:/Multi_21.10.18_2_first_cut.mp4	1203.880	29.97	4	shell	Maintenance			START
96.592	D:/Multi_21.10.18_2_first_cut.mp4	1203.880	29.97	4	shell	Maintenance			STOP
118.700	D:/Multi_21.10.18_2_first_cut.mp4	1203.880	29.97	1	tail quiver	Submissive behavior	5	unsure if this is directed towards ind. 5	START
119.362	D:/Multi_21.10.18_2_first_cut.mp4	1203.880	29.97	1	tail quiver	Submissive behavior	5	unsure if this is directed towards ind. 5	STOP
125.114	D:/Multi_21.10.18_2_first_cut.mp4	1203.880	29.97	4	shell	Maintenance			START
128.617	D:/Multi_21.10.18_2_first_cut.mp4	1203.880	29.97	4	shell	Maintenance			STOP
150.250	D:/Multi_21.10.18_2_first_cut.mp4	1203.880	29.97	3	head jolting	Restrained aggression	None		START
150.600	D:/Multi_21.10.18_2_first_cut.mp4	1203.880	29.97	3	head jolting	Restrained aggression	None		STOP
160.150	D:/Multi_21.10.18_2_first_cut.mp4	1203.880	29.97	4	shell	Maintenance			START
160.402	D:/Multi_21.10.18_2_first_cut.mp4	1203.880	29.97	2	shell	Maintenance			START
160.502	D:/Multi_21.10.18_2_first_cut.mp4	1203.880	29.97	3	quivering	Affiliative behavior	None		START
161.402	D:/Multi_21.10.18_2_first_cut.mp4	1203.880	29.97	3	quivering	Affiliative behavior	None		STOP
176.902	D:/Multi_21.10.18_2_first_cut.mp4	1203.880	29.97	2	shell	Maintenance			STOP
180.675	D:/Multi_21.10.18_2_first_cut.mp4	1203.880	29.97	4	shell	Maintenance			STOP
190.182	D:/Multi_21.10.18_2_first_cut.mp4	1203.880	29.97	3	shell	Maintenance			START
191.939	D:/Multi_21.10.18_2_first_cut.mp4	1203.880	29.97	3	shell	Maintenance			STOP
212.094	D:/Multi_21.10.18_2_first_cut.mp4	1203.880	29.97	1	bumping	Affiliative behavior	5	unsure if this is bumping or biting!	START
212.630	D:/Multi_21.10.18_2_first_cut.mp4	1203.880	29.97	5	tail quiver	Submissive behavior	1		START
212.956	D:/Multi_21.10.18_2_first_cut.mp4	1203.880	29.97	1	bumping	Affiliative behavior	5	unsure if this is bumping or biting!	STOP
213.020	D:/Multi_21.10.18_2_first_cut.mp4	1203.880	29.97	5	tail quiver	Submissive behavior	1		STOP
214.150	D:/Multi_21.10.18_2_first_cut.mp4	1203.880	29.97	1	presence of Tetra	Presence		unsure if this is a Tetra!	START
215.458	D:/Multi_21.10.18_2_first_cut.mp4	1203.880	29.97	1	presence of Tetra	Presence		unsure if this is a Tetra!	STOP
226.932	D:/Multi_21.10.18_2_first_cut.mp4	1203.880	29.97	5	S-bend	Restrained aggression	1		START
226.968	D:/Multi_21.10.18_2_first_cut.mp4	1203.880	29.97	1	biting	Overt aggression	5		START
227.431	D:/Multi_21.10.18_2_first_cut.mp4	1203.880	29.97	5	belly display	Submissive behavior	1		START
227.686	D:/Multi_21.10.18_2_first_cut.mp4	1203.880	29.97	5	belly display	Submissive behavior	1		STOP
227.686	D:/Multi_21.10.18_2_first_cut.mp4	1203.880	29.97	5	fin spread	Restrained aggression	1	only head down visible!	START
227.972	D:/Multi_21.10.18_2_first_cut.mp4	1203.880	29.97	1	biting	Overt aggression	5		STOP
228.181	D:/Multi_21.10.18_2_first_cut.mp4	1203.880	29.97	5	S-bend	Restrained aggression	1		STOP
228.700	D:/Multi_21.10.18_2_first_cut.mp4	1203.880	29.97	5	fin spread	Restrained aggression	1	only head down visible!	STOP
229.700	D:/Multi_21.10.18_2_first_cut.mp4	1203.880	29.97	2	tail quiver	Submissive behavior	1		START
230.223	D:/Multi_21.10.18_2_first_cut.mp4	1203.880	29.97	2	tail quiver	Submissive behavior	1		STOP
245.000	D:/Multi_21.10.18_2_first_cut.mp4	1203.880	29.97	5	S-bend	Restrained aggression	None	unsure towards who this is directed	START
245.450	D:/Multi_21.10.18_2_first_cut.mp4	1203.880	29.97	5	S-bend	Restrained aggression	None	unsure towards who this is directed	STOP
246.237	D:/Multi_21.10.18_2_first_cut.mp4	1203.880	29.97	1	fin spread	Restrained aggression	conspecific 1	and conspecific 2; only head down visible!	START
246.739	D:/Multi_21.10.18_2_first_cut.mp4	1203.880	29.97	1	fin spread	Restrained aggression	conspecific 1	and conspecific 2; only head down visible!	STOP
247.488	D:/Multi_21.10.18_2_first_cut.mp4	1203.880	29.97	1	fin spread	Restrained aggression	conspecific 1	and conspecific 2; only head down visible!	START
248.238	D:/Multi_21.10.18_2_first_cut.mp4	1203.880	29.97	1	S-bend	Restrained aggression	conspecific 1	and conspecific 2?	START
248.242	D:/Multi_21.10.18_2_first_cut.mp4	1203.880	29.97	1	fin spread	Restrained aggression	conspecific 1	and conspecific 2; only head down visible!	STOP
250.244	D:/Multi_21.10.18_2_first_cut.mp4	1203.880	29.97	1	S-bend	Restrained aggression	conspecific 1	and conspecific 2?	STOP
250.245	D:/Multi_21.10.18_2_first_cut.mp4	1203.880	29.97	1	S-bend	Restrained aggression	conspecific 1	and conspecific 2?	START
252.993	D:/Multi_21.10.18_2_first_cut.mp4	1203.880	29.97	1	S-bend	Restrained aggression	conspecific 1	and conspecific 2?	STOP
270.264	D:/Multi_21.10.18_2_first_cut.mp4	1203.880	29.97	3	ramming	Overt aggression	4		START
271.150	D:/Multi_21.10.18_2_first_cut.mp4	1203.880	29.97	3	ramming	Overt aggression	4		STOP
285.600	D:/Multi_21.10.18_2_first_cut.mp4	1203.880	29.97	4	shell	Maintenance			START
288.996	D:/Multi_21.10.18_2_first_cut.mp4	1203.880	29.97	5	S-bend	Restrained aggression	None	unsure; possibly directed towards ind. 1	START
289.248	D:/Multi_21.10.18_2_first_cut.mp4	1203.880	29.97	5	S-bend	Restrained aggression	None	unsure; possibly directed towards ind. 1	STOP
293.538	D:/Multi_21.10.18_2_first_cut.mp4	1203.880	29.97	1	operculum spread	Restrained aggression	conspecific 2		START
293.539	D:/Multi_21.10.18_2_first_cut.mp4	1203.880	29.97	4	shell	Maintenance			STOP
294.538	D:/Multi_21.10.18_2_first_cut.mp4	1203.880	29.97	1	operculum spread	Restrained aggression	conspecific 2		STOP
297.200	D:/Multi_21.10.18_2_first_cut.mp4	1203.880	29.97	2	shell	Maintenance			START
305.296	D:/Multi_21.10.18_2_first_cut.mp4	1203.880	29.97	2	shell	Maintenance			STOP
329.818	D:/Multi_21.10.18_2_first_cut.mp4	1203.880	29.97	3	shell	Maintenance			START
334.579	D:/Multi_21.10.18_2_first_cut.mp4	1203.880	29.97	3	digging	Maintenance			START
336.150	D:/Multi_21.10.18_2_first_cut.mp4	1203.880	29.97	3	shell	Maintenance			STOP
336.750	D:/Multi_21.10.18_2_first_cut.mp4	1203.880	29.97	3	digging	Maintenance			STOP
351.096	D:/Multi_21.10.18_2_first_cut.mp4	1203.880	29.97	4	shell	Maintenance			START
357.099	D:/Multi_21.10.18_2_first_cut.mp4	1203.880	29.97	1	presence of Tetra	Presence		unsure if this is Tetra!	START
358.860	D:/Multi_21.10.18_2_first_cut.mp4	1203.880	29.97	4	shell	Maintenance			STOP
359.352	D:/Multi_21.10.18_2_first_cut.mp4	1203.880	29.97	1	presence of Tetra	Presence		unsure if this is Tetra!	STOP
366.111	D:/Multi_21.10.18_2_first_cut.mp4	1203.880	29.97	1	shooting out	Restrained aggression	conspecific 2		START
366.361	D:/Multi_21.10.18_2_first_cut.mp4	1203.880	29.97	1	shooting out	Restrained aggression	conspecific 2		STOP
366.858	D:/Multi_21.10.18_2_first_cut.mp4	1203.880	29.97	1	ramming	Overt aggression	conspecific 2	unsure if this is ramming	START
367.358	D:/Multi_21.10.18_2_first_cut.mp4	1203.880	29.97	4	shell escape	Escape	None	got startled by conflict between ind.1 and consp. 2	START
367.363	D:/Multi_21.10.18_2_first_cut.mp4	1203.880	29.97	1	ramming	Overt aggression	conspecific 2	unsure if this is ramming	STOP
368.756	D:/Multi_21.10.18_2_first_cut.mp4	1203.880	29.97	2	ramming	Overt aggression	4		START
369.114	D:/Multi_21.10.18_2_first_cut.mp4	1203.880	29.97	2	ramming	Overt aggression	4		STOP
369.114	D:/Multi_21.10.18_2_first_cut.mp4	1203.880	29.97	4	shell escape	Escape	None	got startled by conflict between ind.1 and consp. 2	STOP
421.625	D:/Multi_21.10.18_2_first_cut.mp4	1203.880	29.97	5	tail quiver	Submissive behavior	1		START
422.883	D:/Multi_21.10.18_2_first_cut.mp4	1203.880	29.97	5	tail quiver	Submissive behavior	1		STOP
450.908	D:/Multi_21.10.18_2_first_cut.mp4	1203.880	29.97	5	scratching	Maintenance			START
451.300	D:/Multi_21.10.18_2_first_cut.mp4	1203.880	29.97	5	scratching	Maintenance			STOP
466.540	D:/Multi_21.10.18_2_first_cut.mp4	1203.880	29.97	1	shooting out	Restrained aggression	5	very subtle!	START
466.800	D:/Multi_21.10.18_2_first_cut.mp4	1203.880	29.97	5	tail quiver	Submissive behavior	1		START
466.840	D:/Multi_21.10.18_2_first_cut.mp4	1203.880	29.97	1	shooting out	Restrained aggression	5	very subtle!	STOP
466.841	D:/Multi_21.10.18_2_first_cut.mp4	1203.880	29.97	1	S-bend	Restrained aggression	5		START
467.464	D:/Multi_21.10.18_2_first_cut.mp4	1203.880	29.97	1	S-bend	Restrained aggression	5		STOP
467.926	D:/Multi_21.10.18_2_first_cut.mp4	1203.880	29.97	5	tail quiver	Submissive behavior	1		STOP
469.215	D:/Multi_21.10.18_2_first_cut.mp4	1203.880	29.97	1	operculum spread	Restrained aggression	conspecific 1	unsure if this is directed towards conspecific 1	START
469.964	D:/Multi_21.10.18_2_first_cut.mp4	1203.880	29.97	1	operculum spread	Restrained aggression	conspecific 1	unsure if this is directed towards conspecific 1	STOP
470.216	D:/Multi_21.10.18_2_first_cut.mp4	1203.880	29.97	1	fin spread	Restrained aggression	conspecific 1	unsure if this is directed towards conspecific 1; only head down visible!	START
471.714	D:/Multi_21.10.18_2_first_cut.mp4	1203.880	29.97	1	fin spread	Restrained aggression	conspecific 1	unsure if this is directed towards conspecific 1; only head down visible!	STOP
471.800	D:/Multi_21.10.18_2_first_cut.mp4	1203.880	29.97	2	fin spread	Restrained aggression	conspecific 1		START
472.470	D:/Multi_21.10.18_2_first_cut.mp4	1203.880	29.97	2	S-bend	Restrained aggression	conspecific 1		START
472.474	D:/Multi_21.10.18_2_first_cut.mp4	1203.880	29.97	2	fin spread	Restrained aggression	conspecific 1		STOP
472.970	D:/Multi_21.10.18_2_first_cut.mp4	1203.880	29.97	2	S-bend	Restrained aggression	conspecific 1		STOP
472.971	D:/Multi_21.10.18_2_first_cut.mp4	1203.880	29.97	2	S-bend	Restrained aggression	conspecific 1		START
473.466	D:/Multi_21.10.18_2_first_cut.mp4	1203.880	29.97	1	digging	Maintenance			START
474.720	D:/Multi_21.10.18_2_first_cut.mp4	1203.880	29.97	2	S-bend	Restrained aggression	conspecific 1		STOP
475.219	D:/Multi_21.10.18_2_first_cut.mp4	1203.880	29.97	1	digging	Maintenance			STOP
475.470	D:/Multi_21.10.18_2_first_cut.mp4	1203.880	29.97	5	fin spread	Restrained aggression	conspecific 1		START
476.182	D:/Multi_21.10.18_2_first_cut.mp4	1203.880	29.97	5	fin spread	Restrained aggression	conspecific 1		STOP
476.182	D:/Multi_21.10.18_2_first_cut.mp4	1203.880	29.97	5	operculum spread	Restrained aggression	conspecific 1		START
477.432	D:/Multi_21.10.18_2_first_cut.mp4	1203.880	29.97	5	away	Out-of-FOV			START
477.432	D:/Multi_21.10.18_2_first_cut.mp4	1203.880	29.97	5	operculum spread	Restrained aggression	conspecific 1	unsure if behavior ends here - ind. out of FOV!	STOP
484.230	D:/Multi_21.10.18_2_first_cut.mp4	1203.880	29.97	3	scratching	Maintenance			START
484.731	D:/Multi_21.10.18_2_first_cut.mp4	1203.880	29.97	3	scratching	Maintenance			STOP
486.300	D:/Multi_21.10.18_2_first_cut.mp4	1203.880	29.97	2	operculum spread	Restrained aggression	1		START
486.300	D:/Multi_21.10.18_2_first_cut.mp4	1203.880	29.97	5	away	Out-of-FOV			STOP
486.733	D:/Multi_21.10.18_2_first_cut.mp4	1203.880	29.97	2	operculum spread	Restrained aggression	1		STOP
492.980	D:/Multi_21.10.18_2_first_cut.mp4	1203.880	29.97	5	tail quiver	Submissive behavior	1		START
493.701	D:/Multi_21.10.18_2_first_cut.mp4	1203.880	29.97	5	tail quiver	Submissive behavior	1		STOP
507.180	D:/Multi_21.10.18_2_first_cut.mp4	1203.880	29.97	5	S-bend	Restrained aggression	1		START
507.967	D:/Multi_21.10.18_2_first_cut.mp4	1203.880	29.97	5	S-bend	Restrained aggression	1		STOP
511.255	D:/Multi_21.10.18_2_first_cut.mp4	1203.880	29.97	2	shooting out	Restrained aggression	conspecific 2		START
511.755	D:/Multi_21.10.18_2_first_cut.mp4	1203.880	29.97	2	shooting out	Restrained aggression	conspecific 2		STOP
512.161	D:/Multi_21.10.18_2_first_cut.mp4	1203.880	29.97	3	tail quiver	Submissive behavior	2		START
512.758	D:/Multi_21.10.18_2_first_cut.mp4	1203.880	29.97	3	tail quiver	Submissive behavior	2		STOP
512.759	D:/Multi_21.10.18_2_first_cut.mp4	1203.880	29.97	3	tail quiver	Submissive behavior	2		START
513.400	D:/Multi_21.10.18_2_first_cut.mp4	1203.880	29.97	2	operculum spread	Restrained aggression	conspecific 2		START
513.510	D:/Multi_21.10.18_2_first_cut.mp4	1203.880	29.97	3	tail quiver	Submissive behavior	2		STOP
513.800	D:/Multi_21.10.18_2_first_cut.mp4	1203.880	29.97	2	operculum spread	Restrained aggression	conspecific 2		STOP
514.010	D:/Multi_21.10.18_2_first_cut.mp4	1203.880	29.97	3	tail quiver	Submissive behavior	2		START
515.258	D:/Multi_21.10.18_2_first_cut.mp4	1203.880	29.97	3	tail quiver	Submissive behavior	2		STOP
515.260	D:/Multi_21.10.18_2_first_cut.mp4	1203.880	29.97	2	operculum spread	Restrained aggression	conspecific 2		START
515.760	D:/Multi_21.10.18_2_first_cut.mp4	1203.880	29.97	2	operculum spread	Restrained aggression	conspecific 2		STOP
516.010	D:/Multi_21.10.18_2_first_cut.mp4	1203.880	29.97	3	tail quiver	Submissive behavior	2		START
517.509	D:/Multi_21.10.18_2_first_cut.mp4	1203.880	29.97	3	tail quiver	Submissive behavior	2		STOP
540.290	D:/Multi_21.10.18_2_first_cut.mp4	1203.880	29.97	1	away	Out-of-FOV			START
541.285	D:/Multi_21.10.18_2_first_cut.mp4	1203.880	29.97	1	away	Out-of-FOV			STOP
568.528	D:/Multi_21.10.18_2_first_cut.mp4	1203.880	29.97	5	operculum spread	Restrained aggression	None	directed towards Temporlis juvenile?	START
569.029	D:/Multi_21.10.18_2_first_cut.mp4	1203.880	29.97	5	operculum spread	Restrained aggression	None	directed towards Temporlis juvenile?	STOP
570.063	D:/Multi_21.10.18_2_first_cut.mp4	1203.880	29.97	5	shell escape	Escape	1		START
570.064	D:/Multi_21.10.18_2_first_cut.mp4	1203.880	29.97	5	tail quiver	Submissive behavior	1		START
570.815	D:/Multi_21.10.18_2_first_cut.mp4	1203.880	29.97	5	tail quiver	Submissive behavior	1		STOP
571.064	D:/Multi_21.10.18_2_first_cut.mp4	1203.880	29.97	5	shell escape	Escape	1		STOP
573.314	D:/Multi_21.10.18_2_first_cut.mp4	1203.880	29.97	4	scratching	Maintenance			START
574.819	D:/Multi_21.10.18_2_first_cut.mp4	1203.880	29.97	4	scratching	Maintenance			STOP
576.069	D:/Multi_21.10.18_2_first_cut.mp4	1203.880	29.97	5	shell	Maintenance			START
577.350	D:/Multi_21.10.18_2_first_cut.mp4	1203.880	29.97	4	scratching	Maintenance			START
577.826	D:/Multi_21.10.18_2_first_cut.mp4	1203.880	29.97	4	scratching	Maintenance			STOP
579.324	D:/Multi_21.10.18_2_first_cut.mp4	1203.880	29.97	5	shell	Maintenance			STOP
579.700	D:/Multi_21.10.18_2_first_cut.mp4	1203.880	29.97	5	shell	Maintenance			START
580.825	D:/Multi_21.10.18_2_first_cut.mp4	1203.880	29.97	1	head jolting	Restrained aggression	None		START
581.074	D:/Multi_21.10.18_2_first_cut.mp4	1203.880	29.97	4	operculum spread	Restrained aggression	conspecific 2		START
581.326	D:/Multi_21.10.18_2_first_cut.mp4	1203.880	29.97	1	head jolting	Restrained aggression	None		STOP
582.000	D:/Multi_21.10.18_2_first_cut.mp4	1203.880	29.97	4	operculum spread	Restrained aggression	conspecific 2		STOP
582.130	D:/Multi_21.10.18_2_first_cut.mp4	1203.880	29.97	1	shell	Maintenance			START
582.579	D:/Multi_21.10.18_2_first_cut.mp4	1203.880	29.97	1	digging	Maintenance			START
583.080	D:/Multi_21.10.18_2_first_cut.mp4	1203.880	29.97	1	shell	Maintenance			STOP
583.580	D:/Multi_21.10.18_2_first_cut.mp4	1203.880	29.97	1	digging	Maintenance			STOP
584.430	D:/Multi_21.10.18_2_first_cut.mp4	1203.880	29.97	1	shell	Maintenance			START
584.580	D:/Multi_21.10.18_2_first_cut.mp4	1203.880	29.97	1	digging	Maintenance			START
585.330	D:/Multi_21.10.18_2_first_cut.mp4	1203.880	29.97	1	shell	Maintenance			STOP
585.831	D:/Multi_21.10.18_2_first_cut.mp4	1203.880	29.97	1	digging	Maintenance			STOP
590.650	D:/Multi_21.10.18_2_first_cut.mp4	1203.880	29.97	1	operculum spread	Restrained aggression	5		START
591.338	D:/Multi_21.10.18_2_first_cut.mp4	1203.880	29.97	5	shell	Maintenance			STOP
591.414	D:/Multi_21.10.18_2_first_cut.mp4	1203.880	29.97	1	S-bend	Restrained aggression	5		START
591.420	D:/Multi_21.10.18_2_first_cut.mp4	1203.880	29.97	1	operculum spread	Restrained aggression	5		STOP
591.450	D:/Multi_21.10.18_2_first_cut.mp4	1203.880	29.97	5	S-bend	Restrained aggression	1		START
592.086	D:/Multi_21.10.18_2_first_cut.mp4	1203.880	29.97	1	S-bend	Restrained aggression	5		STOP
594.090	D:/Multi_21.10.18_2_first_cut.mp4	1203.880	29.97	5	S-bend	Restrained aggression	1		STOP
617.110	D:/Multi_21.10.18_2_first_cut.mp4	1203.880	29.97	1	shell escape	Escape	None	due to Mastacembelus albomaculatus(?)	START
656.651	D:/Multi_21.10.18_2_first_cut.mp4	1203.880	29.97	3	shell	Maintenance			START
659.406	D:/Multi_21.10.18_2_first_cut.mp4	1203.880	29.97	4	shell	Maintenance			START
668.655	D:/Multi_21.10.18_2_first_cut.mp4	1203.880	29.97	3	shell	Maintenance			STOP
673.420	D:/Multi_21.10.18_2_first_cut.mp4	1203.880	29.97	1	shell escape	Escape	None	due to Mastacembelus albomaculatus(?)	STOP
675.421	D:/Multi_21.10.18_2_first_cut.mp4	1203.880	29.97	1	operculum spread	Restrained aggression	conspecific 3		START
676.671	D:/Multi_21.10.18_2_first_cut.mp4	1203.880	29.97	1	operculum spread	Restrained aggression	conspecific 3		STOP
678.921	D:/Multi_21.10.18_2_first_cut.mp4	1203.880	29.97	1	shooting out	Restrained aggression	5	with operculum spread	START
678.926	D:/Multi_21.10.18_2_first_cut.mp4	1203.880	29.97	5	tail quiver	Submissive behavior	1		START
679.177	D:/Multi_21.10.18_2_first_cut.mp4	1203.880	29.97	5	belly display	Submissive behavior	1		START
679.350	D:/Multi_21.10.18_2_first_cut.mp4	1203.880	29.97	1	shooting out	Restrained aggression	5	with operculum spread	STOP
679.424	D:/Multi_21.10.18_2_first_cut.mp4	1203.880	29.97	1	S-bend	Restrained aggression	5		START
680.426	D:/Multi_21.10.18_2_first_cut.mp4	1203.880	29.97	5	tail quiver	Submissive behavior	1		STOP
680.500	D:/Multi_21.10.18_2_first_cut.mp4	1203.880	29.97	1	S-bend	Restrained aggression	5		STOP
680.675	D:/Multi_21.10.18_2_first_cut.mp4	1203.880	29.97	5	belly display	Submissive behavior	1		STOP
680.926	D:/Multi_21.10.18_2_first_cut.mp4	1203.880	29.97	5	belly display	Submissive behavior	1		START
681.428	D:/Multi_21.10.18_2_first_cut.mp4	1203.880	29.97	5	belly display	Submissive behavior	1		STOP
681.660	D:/Multi_21.10.18_2_first_cut.mp4	1203.880	29.97	4	shell	Maintenance			STOP
701.195	D:/Multi_21.10.18_2_first_cut.mp4	1203.880	29.97	4	scratching	Maintenance			START
701.696	D:/Multi_21.10.18_2_first_cut.mp4	1203.880	29.97	4	scratching	Maintenance			STOP
701.697	D:/Multi_21.10.18_2_first_cut.mp4	1203.880	29.97	4	scratching	Maintenance			START
702.447	D:/Multi_21.10.18_2_first_cut.mp4	1203.880	29.97	4	scratching	Maintenance			STOP
702.947	D:/Multi_21.10.18_2_first_cut.mp4	1203.880	29.97	4	scratching	Maintenance			START
703.450	D:/Multi_21.10.18_2_first_cut.mp4	1203.880	29.97	4	scratching	Maintenance			STOP
704.702	D:/Multi_21.10.18_2_first_cut.mp4	1203.880	29.97	1	tail quiver	Submissive behavior	5		START
705.702	D:/Multi_21.10.18_2_first_cut.mp4	1203.880	29.97	1	tail quiver	Submissive behavior	5		STOP
705.951	D:/Multi_21.10.18_2_first_cut.mp4	1203.880	29.97	5	tail quiver	Submissive behavior	1		START
706.704	D:/Multi_21.10.18_2_first_cut.mp4	1203.880	29.97	5	tail quiver	Submissive behavior	1		STOP
715.462	D:/Multi_21.10.18_2_first_cut.mp4	1203.880	29.97	1	operculum spread	Restrained aggression	conspecific 1		START
716.463	D:/Multi_21.10.18_2_first_cut.mp4	1203.880	29.97	1	operculum spread	Restrained aggression	conspecific 1		STOP
716.711	D:/Multi_21.10.18_2_first_cut.mp4	1203.880	29.97	1	operculum spread	Restrained aggression	conspecific 1		START
717.350	D:/Multi_21.10.18_2_first_cut.mp4	1203.880	29.97	1	operculum spread	Restrained aggression	conspecific 1		STOP
717.400	D:/Multi_21.10.18_2_first_cut.mp4	1203.880	29.97	1	fin spread	Restrained aggression	conspecific 1		START
717.750	D:/Multi_21.10.18_2_first_cut.mp4	1203.880	29.97	5	operculum spread	Restrained aggression	conspecific 1		START
717.968	D:/Multi_21.10.18_2_first_cut.mp4	1203.880	29.97	1	fin spread	Restrained aggression	conspecific 1		STOP
717.969	D:/Multi_21.10.18_2_first_cut.mp4	1203.880	29.97	1	S-bend	Restrained aggression	conspecific 1	brachiostegal membrane lowered	START
718.650	D:/Multi_21.10.18_2_first_cut.mp4	1203.880	29.97	5	operculum spread	Restrained aggression	conspecific 1		STOP
719.215	D:/Multi_21.10.18_2_first_cut.mp4	1203.880	29.97	4	scratching	Maintenance			START
719.600	D:/Multi_21.10.18_2_first_cut.mp4	1203.880	29.97	4	scratching	Maintenance			STOP
719.679	D:/Multi_21.10.18_2_first_cut.mp4	1203.880	29.97	4	scratching	Maintenance			START
719.720	D:/Multi_21.10.18_2_first_cut.mp4	1203.880	29.97	1	S-bend	Restrained aggression	conspecific 1	brachiostegal membrane lowered	STOP
720.716	D:/Multi_21.10.18_2_first_cut.mp4	1203.880	29.97	4	scratching	Maintenance			STOP
723.418	D:/Multi_21.10.18_2_first_cut.mp4	1203.880	29.97	4	scratching	Maintenance			START
724.172	D:/Multi_21.10.18_2_first_cut.mp4	1203.880	29.97	4	scratching	Maintenance			STOP
724.870	D:/Multi_21.10.18_2_first_cut.mp4	1203.880	29.97	5	quivering	Affiliative behavior	None		START
725.723	D:/Multi_21.10.18_2_first_cut.mp4	1203.880	29.97	5	quivering	Affiliative behavior	None		STOP
775.100	D:/Multi_21.10.18_2_first_cut.mp4	1203.880	29.97	1	presence of Cun	Presence			START
782.022	D:/Multi_21.10.18_2_first_cut.mp4	1203.880	29.97	1	presence of Cun	Presence			STOP
789.286	D:/Multi_21.10.18_2_first_cut.mp4	1203.880	29.97	1	presence of Tetra	Presence			START
789.420	D:/Multi_21.10.18_2_first_cut.mp4	1203.880	29.97	4	shell escape	Escape	N. tetracanthus		START
791.100	D:/Multi_21.10.18_2_first_cut.mp4	1203.880	29.97	1	presence of Tetra	Presence			STOP
802.298	D:/Multi_21.10.18_2_first_cut.mp4	1203.880	29.97	3	scratching	Maintenance			START
802.561	D:/Multi_21.10.18_2_first_cut.mp4	1203.880	29.97	3	scratching	Maintenance			STOP
812.307	D:/Multi_21.10.18_2_first_cut.mp4	1203.880	29.97	5	shell	Maintenance			START
812.450	D:/Multi_21.10.18_2_first_cut.mp4	1203.880	29.97	1	ramming	Overt aggression	5	brachiostegal membrane lowered	START
812.600	D:/Multi_21.10.18_2_first_cut.mp4	1203.880	29.97	5	belly display	Submissive behavior	1		START
812.600	D:/Multi_21.10.18_2_first_cut.mp4	1203.880	29.97	5	shell	Maintenance			STOP
812.900	D:/Multi_21.10.18_2_first_cut.mp4	1203.880	29.97	5	belly display	Submissive behavior	1		STOP
812.900	D:/Multi_21.10.18_2_first_cut.mp4	1203.880	29.97	5	shell escape	Escape	1		START
813.312	D:/Multi_21.10.18_2_first_cut.mp4	1203.880	29.97	1	ramming	Overt aggression	5	brachiostegal membrane lowered	STOP
822.062	D:/Multi_21.10.18_2_first_cut.mp4	1203.880	29.97	1	shooting out	Restrained aggression	conspecific 3		START
823.076	D:/Multi_21.10.18_2_first_cut.mp4	1203.880	29.97	1	shooting out	Restrained aggression	conspecific 3		STOP
828.750	D:/Multi_21.10.18_2_first_cut.mp4	1203.880	29.97	1	fin spread	Restrained aggression	conspecific 2	only head down visible!	START
829.328	D:/Multi_21.10.18_2_first_cut.mp4	1203.880	29.97	1	S-bend	Restrained aggression	conspecific 2		START
830.061	D:/Multi_21.10.18_2_first_cut.mp4	1203.880	29.97	5	shell escape	Escape	1		STOP
831.327	D:/Multi_21.10.18_2_first_cut.mp4	1203.880	29.97	1	S-bend	Restrained aggression	conspecific 2		STOP
831.327	D:/Multi_21.10.18_2_first_cut.mp4	1203.880	29.97	1	fin spread	Restrained aggression	conspecific 2	only head down visible!	STOP
834.326	D:/Multi_21.10.18_2_first_cut.mp4	1203.880	29.97	1	S-bend	Restrained aggression	conspecific 2		START
835.333	D:/Multi_21.10.18_2_first_cut.mp4	1203.880	29.97	1	S-bend	Restrained aggression	conspecific 2		STOP
846.993	D:/Multi_21.10.18_2_first_cut.mp4	1203.880	29.97	4	shell escape	Escape	N. tetracanthus		STOP
899.648	D:/Multi_21.10.18_2_first_cut.mp4	1203.880	29.97	1	presence of Cun	Presence			START
900.893	D:/Multi_21.10.18_2_first_cut.mp4	1203.880	29.97	3	shell escape	Escape	N. cunningtoni	also due to Tetras	START
901.099	D:/Multi_21.10.18_2_first_cut.mp4	1203.880	29.97	4	shell escape	Escape	N. cunningtoni		START
902.356	D:/Multi_21.10.18_2_first_cut.mp4	1203.880	29.97	4	shell escape	Escape	N. cunningtoni		STOP
902.604	D:/Multi_21.10.18_2_first_cut.mp4	1203.880	29.97	4	shell escape	Escape	N. cunningtoni		START
903.647	D:/Multi_21.10.18_2_first_cut.mp4	1203.880	29.97	1	presence of Cun	Presence			STOP
917.364	D:/Multi_21.10.18_2_first_cut.mp4	1203.880	29.97	4	shell escape	Escape	N. cunningtoni		STOP
943.444	D:/Multi_21.10.18_2_first_cut.mp4	1203.880	29.97	2	fin spread	Restrained aggression	tetra	unsure; only head down visible! might simply be incomplete shell escape	START
943.640	D:/Multi_21.10.18_2_first_cut.mp4	1203.880	29.97	4	shell escape	Escape	N. tetracanthus		START
943.800	D:/Multi_21.10.18_2_first_cut.mp4	1203.880	29.97	1	presence of Tetra	Presence			START
945.445	D:/Multi_21.10.18_2_first_cut.mp4	1203.880	29.97	1	presence of Tetra	Presence			STOP
945.694	D:/Multi_21.10.18_2_first_cut.mp4	1203.880	29.97	2	fin spread	Restrained aggression	tetra	unsure; only head down visible! might simply be incomplete shell escape	STOP
952.396	D:/Multi_21.10.18_2_first_cut.mp4	1203.880	29.97	4	shell escape	Escape	N. tetracanthus		STOP
953.905	D:/Multi_21.10.18_2_first_cut.mp4	1203.880	29.97	4	shell escape	Escape	N. tetracanthus		START
954.050	D:/Multi_21.10.18_2_first_cut.mp4	1203.880	29.97	1	presence of Tetra	Presence			START
954.453	D:/Multi_21.10.18_2_first_cut.mp4	1203.880	29.97	1	presence of Tetra	Presence			STOP
968.713	D:/Multi_21.10.18_2_first_cut.mp4	1203.880	29.97	1	presence of Xeno	Presence		unsure if this if Xenotilapia	START
969.670	D:/Multi_21.10.18_2_first_cut.mp4	1203.880	29.97	4	shell escape	Escape	N. tetracanthus		STOP
972.214	D:/Multi_21.10.18_2_first_cut.mp4	1203.880	29.97	1	presence of Xeno	Presence		unsure if this if Xenotilapia	STOP
987.983	D:/Multi_21.10.18_2_first_cut.mp4	1203.880	29.97	3	shell escape	Escape	N. cunningtoni	also due to Tetras	STOP
1027.937	D:/Multi_21.10.18_2_first_cut.mp4	1203.880	29.97	5	shell escape	Escape	None		START
1033.528	D:/Multi_21.10.18_2_first_cut.mp4	1203.880	29.97	5	shell escape	Escape	None		STOP
1039.789	D:/Multi_21.10.18_2_first_cut.mp4	1203.880	29.97	1	presence of Tetra	Presence			START
1044.247	D:/Multi_21.10.18_2_first_cut.mp4	1203.880	29.97	4	shell escape	Escape	N. tetracanthus		START
1045.040	D:/Multi_21.10.18_2_first_cut.mp4	1203.880	29.97	1	presence of Tetra	Presence			STOP
1047.001	D:/Multi_21.10.18_2_first_cut.mp4	1203.880	29.97	4	shell escape	Escape	N. tetracanthus		STOP
1092.340	D:/Multi_21.10.18_2_first_cut.mp4	1203.880	29.97	1	tail quiver	Submissive behavior	5		START
1093.346	D:/Multi_21.10.18_2_first_cut.mp4	1203.880	29.97	1	tail quiver	Submissive behavior	5		STOP
1097.845	D:/Multi_21.10.18_2_first_cut.mp4	1203.880	29.97	5	tail quiver	Submissive behavior	1	unsure; not in place!	START
1098.600	D:/Multi_21.10.18_2_first_cut.mp4	1203.880	29.97	5	tail quiver	Submissive behavior	1	unsure; not in place!	STOP
1105.063	D:/Multi_21.10.18_2_first_cut.mp4	1203.880	29.97	2	shell	Maintenance			START
1111.110	D:/Multi_21.10.18_2_first_cut.mp4	1203.880	29.97	2	shell	Maintenance			STOP
1112.108	D:/Multi_21.10.18_2_first_cut.mp4	1203.880	29.97	1	operculum spread	Restrained aggression	conspecific 2	unsure if directed towards conspecific 2	START
1113.109	D:/Multi_21.10.18_2_first_cut.mp4	1203.880	29.97	1	operculum spread	Restrained aggression	conspecific 2	unsure if directed towards conspecific 2	STOP
1118.150	D:/Multi_21.10.18_2_first_cut.mp4	1203.880	29.97	2	belly display	Submissive behavior	1		START
1118.180	D:/Multi_21.10.18_2_first_cut.mp4	1203.880	29.97	2	belly display	Submissive behavior	1		STOP
1118.180	D:/Multi_21.10.18_2_first_cut.mp4	1203.880	29.97	2	shell	Maintenance			START
1119.369	D:/Multi_21.10.18_2_first_cut.mp4	1203.880	29.97	2	shell	Maintenance			STOP
1132.129	D:/Multi_21.10.18_2_first_cut.mp4	1203.880	29.97	1	shell	Maintenance			START
1132.885	D:/Multi_21.10.18_2_first_cut.mp4	1203.880	29.97	2	shell	Maintenance			START
1135.830	D:/Multi_21.10.18_2_first_cut.mp4	1203.880	29.97	1	operculum spread	Restrained aggression	conspecific 2		START
1135.830	D:/Multi_21.10.18_2_first_cut.mp4	1203.880	29.97	1	shell	Maintenance			STOP
1135.884	D:/Multi_21.10.18_2_first_cut.mp4	1203.880	29.97	2	shell	Maintenance			STOP
1136.384	D:/Multi_21.10.18_2_first_cut.mp4	1203.880	29.97	1	operculum spread	Restrained aggression	conspecific 2		STOP
1137.384	D:/Multi_21.10.18_2_first_cut.mp4	1203.880	29.97	2	bumping	Affiliative behavior	1		START
1138.138	D:/Multi_21.10.18_2_first_cut.mp4	1203.880	29.97	2	bumping	Affiliative behavior	1		STOP
1164.000	D:/Multi_21.10.18_2_first_cut.mp4	1203.880	29.97	5	operculum spread	Restrained aggression	1	more like "chase"	START
1164.666	D:/Multi_21.10.18_2_first_cut.mp4	1203.880	29.97	5	operculum spread	Restrained aggression	1	more like "chase"	STOP
1172.123	D:/Multi_21.10.18_2_first_cut.mp4	1203.880	29.97	4	shell escape	Escape	None		START
1175.126	D:/Multi_21.10.18_2_first_cut.mp4	1203.880	29.97	4	shell escape	Escape	None		STOP
1182.680	D:/Multi_21.10.18_2_first_cut.mp4	1203.880	29.97	1	presence of Tetra	Presence			START
1183.686	D:/Multi_21.10.18_2_first_cut.mp4	1203.880	29.97	1	presence of Tetra	Presence			STOP
1199.204	D:/Multi_21.10.18_2_first_cut.mp4	1203.880	29.97	1	operculum spread	Restrained aggression	conspecific 3		START
1203.880	D:/Multi_21.10.18_2_first_cut.mp4	1203.880	29.97	1	operculum spread	Restrained aggression	conspecific 3		STOP
