# Supplementary material for: TIBA: A web application for the visual analysis of temporal occurrences, interactions, and transitions of animal behavior
Source: PLoS Comput Biol. 2024 Oct 25;20(10):e1012425. doi: 10.1371/journal.pcbi.1012425 (PMC11508483; doi:10.1371/journal.pcbi.1012425)
Supplement: S10 Dataset — (XLSX) [file pcbi.1012425.s010.xlsx]

## Sheet: Multi_21.10.18_2_second
Observation id	Multi_21.10.18_2_second
Media file(s)
Player #1	D:/Multi_21.10.17_2_second_cut.mp4
Observation date	2019-07-30 10:39:35
Description
Time offset (s)	0.0
independent variables
variable	value
Time	Media file path	Total length	FPS	Subject	Behavior	Behavioral category	Modifier 1	Comment	Status
0.000	D:/Multi_21.10.17_2_second_cut.mp4	1203.880	29.97	4	shell	Maintenance			START
1.744	D:/Multi_21.10.17_2_second_cut.mp4	1203.880	29.97	2	shell	Maintenance			START
2.050	D:/Multi_21.10.17_2_second_cut.mp4	1203.880	29.97	5	shell escape	Escape	1	maybe "shell"	START
3.746	D:/Multi_21.10.17_2_second_cut.mp4	1203.880	29.97	1	shell	Maintenance			START
3.746	D:/Multi_21.10.17_2_second_cut.mp4	1203.880	29.97	2	shell	Maintenance			STOP
4.245	D:/Multi_21.10.17_2_second_cut.mp4	1203.880	29.97	1	shell	Maintenance			STOP
5.800	D:/Multi_21.10.17_2_second_cut.mp4	1203.880	29.97	2	shell	Maintenance			START
5.997	D:/Multi_21.10.17_2_second_cut.mp4	1203.880	29.97	1	shell	Maintenance			START
6.246	D:/Multi_21.10.17_2_second_cut.mp4	1203.880	29.97	2	digging	Maintenance			START
6.355	D:/Multi_21.10.17_2_second_cut.mp4	1203.880	29.97	3	shell	Maintenance			START
7.101	D:/Multi_21.10.17_2_second_cut.mp4	1203.880	29.97	4	digging	Maintenance			START
7.752	D:/Multi_21.10.17_2_second_cut.mp4	1203.880	29.97	1	shell	Maintenance			STOP
8.000	D:/Multi_21.10.17_2_second_cut.mp4	1203.880	29.97	2	shell	Maintenance			STOP
8.246	D:/Multi_21.10.17_2_second_cut.mp4	1203.880	29.97	4	shell	Maintenance			STOP
8.496	D:/Multi_21.10.17_2_second_cut.mp4	1203.880	29.97	4	digging	Maintenance			STOP
8.750	D:/Multi_21.10.17_2_second_cut.mp4	1203.880	29.97	2	digging	Maintenance			STOP
9.000	D:/Multi_21.10.17_2_second_cut.mp4	1203.880	29.97	3	shell	Maintenance			STOP
9.001	D:/Multi_21.10.17_2_second_cut.mp4	1203.880	29.97	5	digging	Maintenance			START
9.994	D:/Multi_21.10.17_2_second_cut.mp4	1203.880	29.97	5	shell escape	Escape	1	maybe "shell"	STOP
10.500	D:/Multi_21.10.17_2_second_cut.mp4	1203.880	29.97	1	shell	Maintenance			START
10.501	D:/Multi_21.10.17_2_second_cut.mp4	1203.880	29.97	5	digging	Maintenance			STOP
10.756	D:/Multi_21.10.17_2_second_cut.mp4	1203.880	29.97	1	carrying	Maintenance			START
10.950	D:/Multi_21.10.17_2_second_cut.mp4	1203.880	29.97	2	shell	Maintenance			START
11.253	D:/Multi_21.10.17_2_second_cut.mp4	1203.880	29.97	1	shell	Maintenance			STOP
12.258	D:/Multi_21.10.17_2_second_cut.mp4	1203.880	29.97	1	carrying	Maintenance			STOP
13.258	D:/Multi_21.10.17_2_second_cut.mp4	1203.880	29.97	1	shell	Maintenance			START
13.753	D:/Multi_21.10.17_2_second_cut.mp4	1203.880	29.97	2	shell	Maintenance			STOP
14.005	D:/Multi_21.10.17_2_second_cut.mp4	1203.880	29.97	1	shell	Maintenance			STOP
14.755	D:/Multi_21.10.17_2_second_cut.mp4	1203.880	29.97	2	shell	Maintenance			START
15.506	D:/Multi_21.10.17_2_second_cut.mp4	1203.880	29.97	3	shell	Maintenance			START
15.758	D:/Multi_21.10.17_2_second_cut.mp4	1203.880	29.97	2	digging	Maintenance			START
17.006	D:/Multi_21.10.17_2_second_cut.mp4	1203.880	29.97	2	shell	Maintenance			STOP
17.262	D:/Multi_21.10.17_2_second_cut.mp4	1203.880	29.97	3	digging	Maintenance			START
17.755	D:/Multi_21.10.17_2_second_cut.mp4	1203.880	29.97	2	digging	Maintenance			STOP
19.010	D:/Multi_21.10.17_2_second_cut.mp4	1203.880	29.97	3	shell	Maintenance			STOP
19.510	D:/Multi_21.10.17_2_second_cut.mp4	1203.880	29.97	2	shell	Maintenance			START
20.010	D:/Multi_21.10.17_2_second_cut.mp4	1203.880	29.97	2	digging	Maintenance			START
20.018	D:/Multi_21.10.17_2_second_cut.mp4	1203.880	29.97	3	digging	Maintenance			STOP
21.516	D:/Multi_21.10.17_2_second_cut.mp4	1203.880	29.97	2	shell	Maintenance			STOP
21.900	D:/Multi_21.10.17_2_second_cut.mp4	1203.880	29.97	1	shell	Maintenance			START
22.261	D:/Multi_21.10.17_2_second_cut.mp4	1203.880	29.97	4	shell	Maintenance			START
22.266	D:/Multi_21.10.17_2_second_cut.mp4	1203.880	29.97	1	carrying	Maintenance			START
22.266	D:/Multi_21.10.17_2_second_cut.mp4	1203.880	29.97	2	digging	Maintenance			STOP
22.765	D:/Multi_21.10.17_2_second_cut.mp4	1203.880	29.97	1	shell	Maintenance			STOP
23.580	D:/Multi_21.10.17_2_second_cut.mp4	1203.880	29.97	1	carrying	Maintenance			STOP
24.516	D:/Multi_21.10.17_2_second_cut.mp4	1203.880	29.97	2	shell	Maintenance			START
25.015	D:/Multi_21.10.17_2_second_cut.mp4	1203.880	29.97	4	carrying	Maintenance			START
26.267	D:/Multi_21.10.17_2_second_cut.mp4	1203.880	29.97	2	digging	Maintenance			START
26.320	D:/Multi_21.10.17_2_second_cut.mp4	1203.880	29.97	4	shell	Maintenance			STOP
26.770	D:/Multi_21.10.17_2_second_cut.mp4	1203.880	29.97	4	carrying	Maintenance			STOP
28.022	D:/Multi_21.10.17_2_second_cut.mp4	1203.880	29.97	1	shell	Maintenance			START
28.520	D:/Multi_21.10.17_2_second_cut.mp4	1203.880	29.97	1	digging	Maintenance			START
28.766	D:/Multi_21.10.17_2_second_cut.mp4	1203.880	29.97	2	shell	Maintenance			STOP
28.769	D:/Multi_21.10.17_2_second_cut.mp4	1203.880	29.97	4	shell	Maintenance			START
29.271	D:/Multi_21.10.17_2_second_cut.mp4	1203.880	29.97	2	digging	Maintenance			STOP
29.750	D:/Multi_21.10.17_2_second_cut.mp4	1203.880	29.97	5	scratching	Maintenance			START
29.775	D:/Multi_21.10.17_2_second_cut.mp4	1203.880	29.97	1	shell	Maintenance			STOP
30.600	D:/Multi_21.10.17_2_second_cut.mp4	1203.880	29.97	5	scratching	Maintenance			STOP
31.100	D:/Multi_21.10.17_2_second_cut.mp4	1203.880	29.97	1	digging	Maintenance			STOP
32.650	D:/Multi_21.10.17_2_second_cut.mp4	1203.880	29.97	1	shell	Maintenance			START
32.850	D:/Multi_21.10.17_2_second_cut.mp4	1203.880	29.97	1	digging	Maintenance			START
33.276	D:/Multi_21.10.17_2_second_cut.mp4	1203.880	29.97	4	carrying	Maintenance			START
34.020	D:/Multi_21.10.17_2_second_cut.mp4	1203.880	29.97	4	shell	Maintenance			STOP
34.025	D:/Multi_21.10.17_2_second_cut.mp4	1203.880	29.97	1	shell	Maintenance			STOP
34.271	D:/Multi_21.10.17_2_second_cut.mp4	1203.880	29.97	2	shell	Maintenance			START
34.520	D:/Multi_21.10.17_2_second_cut.mp4	1203.880	29.97	4	carrying	Maintenance			STOP
34.525	D:/Multi_21.10.17_2_second_cut.mp4	1203.880	29.97	1	digging	Maintenance			STOP
34.528	D:/Multi_21.10.17_2_second_cut.mp4	1203.880	29.97	3	shell	Maintenance			START
35.525	D:/Multi_21.10.17_2_second_cut.mp4	1203.880	29.97	3	shell	Maintenance			STOP
38.770	D:/Multi_21.10.17_2_second_cut.mp4	1203.880	29.97	2	shell	Maintenance			STOP
41.280	D:/Multi_21.10.17_2_second_cut.mp4	1203.880	29.97	2	shell	Maintenance			START
42.036	D:/Multi_21.10.17_2_second_cut.mp4	1203.880	29.97	2	digging	Maintenance			START
43.282	D:/Multi_21.10.17_2_second_cut.mp4	1203.880	29.97	2	shell	Maintenance			STOP
43.780	D:/Multi_21.10.17_2_second_cut.mp4	1203.880	29.97	3	shell	Maintenance			START
45.039	D:/Multi_21.10.17_2_second_cut.mp4	1203.880	29.97	2	digging	Maintenance			STOP
46.900	D:/Multi_21.10.17_2_second_cut.mp4	1203.880	29.97	1	bumping	Affiliative behavior	5	maybe mating behavior?!	START
47.285	D:/Multi_21.10.17_2_second_cut.mp4	1203.880	29.97	5	shell escape	Escape	1	maybe mating behavior?!	START
48.291	D:/Multi_21.10.17_2_second_cut.mp4	1203.880	29.97	1	bumping	Affiliative behavior	5	maybe mating behavior?!	STOP
49.539	D:/Multi_21.10.17_2_second_cut.mp4	1203.880	29.97	4	shell	Maintenance			START
50.290	D:/Multi_21.10.17_2_second_cut.mp4	1203.880	29.97	3	shell	Maintenance			STOP
51.041	D:/Multi_21.10.17_2_second_cut.mp4	1203.880	29.97	4	digging	Maintenance			START
52.541	D:/Multi_21.10.17_2_second_cut.mp4	1203.880	29.97	4	shell	Maintenance			STOP
52.850	D:/Multi_21.10.17_2_second_cut.mp4	1203.880	29.97	1	shell	Maintenance			START
52.900	D:/Multi_21.10.17_2_second_cut.mp4	1203.880	29.97	1	biting	Overt aggression	5		START
53.295	D:/Multi_21.10.17_2_second_cut.mp4	1203.880	29.97	1	biting	Overt aggression	5		STOP
53.295	D:/Multi_21.10.17_2_second_cut.mp4	1203.880	29.97	4	digging	Maintenance			STOP
53.795	D:/Multi_21.10.17_2_second_cut.mp4	1203.880	29.97	1	biting	Overt aggression	5		START
53.795	D:/Multi_21.10.17_2_second_cut.mp4	1203.880	29.97	1	shell	Maintenance			STOP
53.795	D:/Multi_21.10.17_2_second_cut.mp4	1203.880	29.97	2	shell	Maintenance			START
53.900	D:/Multi_21.10.17_2_second_cut.mp4	1203.880	29.97	1	shell	Maintenance			START
54.046	D:/Multi_21.10.17_2_second_cut.mp4	1203.880	29.97	1	biting	Overt aggression	5		STOP
54.546	D:/Multi_21.10.17_2_second_cut.mp4	1203.880	29.97	2	shell	Maintenance			STOP
56.797	D:/Multi_21.10.17_2_second_cut.mp4	1203.880	29.97	4	shell	Maintenance			START
57.300	D:/Multi_21.10.17_2_second_cut.mp4	1203.880	29.97	1	shell	Maintenance			STOP
57.801	D:/Multi_21.10.17_2_second_cut.mp4	1203.880	29.97	4	shell	Maintenance			STOP
60.301	D:/Multi_21.10.17_2_second_cut.mp4	1203.880	29.97	4	head jolting	Restrained aggression	None		START
60.600	D:/Multi_21.10.17_2_second_cut.mp4	1203.880	29.97	4	head jolting	Restrained aggression	None		STOP
60.801	D:/Multi_21.10.17_2_second_cut.mp4	1203.880	29.97	3	head jolting	Restrained aggression	None		START
61.400	D:/Multi_21.10.17_2_second_cut.mp4	1203.880	29.97	3	head jolting	Restrained aggression	None		STOP
64.041	D:/Multi_21.10.17_2_second_cut.mp4	1203.880	29.97	5	shell escape	Escape	1	maybe mating behavior?!	STOP
64.900	D:/Multi_21.10.17_2_second_cut.mp4	1203.880	29.97	2	shell	Maintenance			START
65.554	D:/Multi_21.10.17_2_second_cut.mp4	1203.880	29.97	3	shell	Maintenance			START
66.307	D:/Multi_21.10.17_2_second_cut.mp4	1203.880	29.97	2	digging	Maintenance			START
67.307	D:/Multi_21.10.17_2_second_cut.mp4	1203.880	29.97	2	shell	Maintenance			STOP
68.811	D:/Multi_21.10.17_2_second_cut.mp4	1203.880	29.97	2	digging	Maintenance			STOP
72.555	D:/Multi_21.10.17_2_second_cut.mp4	1203.880	29.97	3	shell	Maintenance			STOP
73.311	D:/Multi_21.10.17_2_second_cut.mp4	1203.880	29.97	2	operculum spread	Restrained aggression	4	unsure; no operculum spread visible, but S-shape	START
73.564	D:/Multi_21.10.17_2_second_cut.mp4	1203.880	29.97	5	quivering	Affiliative behavior	None		START
74.316	D:/Multi_21.10.17_2_second_cut.mp4	1203.880	29.97	2	operculum spread	Restrained aggression	4	unsure; no operculum spread visible, but S-shape	STOP
74.316	D:/Multi_21.10.17_2_second_cut.mp4	1203.880	29.97	5	quivering	Affiliative behavior	None		STOP
74.317	D:/Multi_21.10.17_2_second_cut.mp4	1203.880	29.97	2	bumping	Affiliative behavior	4	or ramming?	START
74.815	D:/Multi_21.10.17_2_second_cut.mp4	1203.880	29.97	4	shell	Maintenance		or shell escape due to ind. 2?	START
74.816	D:/Multi_21.10.17_2_second_cut.mp4	1203.880	29.97	2	bumping	Affiliative behavior	4	or ramming?	STOP
75.315	D:/Multi_21.10.17_2_second_cut.mp4	1203.880	29.97	2	shell	Maintenance			START
78.072	D:/Multi_21.10.17_2_second_cut.mp4	1203.880	29.97	2	shell	Maintenance			STOP
80.570	D:/Multi_21.10.17_2_second_cut.mp4	1203.880	29.97	1	shell	Maintenance			START
81.071	D:/Multi_21.10.17_2_second_cut.mp4	1203.880	29.97	1	digging	Maintenance			START
81.576	D:/Multi_21.10.17_2_second_cut.mp4	1203.880	29.97	1	shell	Maintenance			STOP
82.070	D:/Multi_21.10.17_2_second_cut.mp4	1203.880	29.97	5	quivering	Affiliative behavior	None		START
82.250	D:/Multi_21.10.17_2_second_cut.mp4	1203.880	29.97	1	digging	Maintenance			STOP
82.826	D:/Multi_21.10.17_2_second_cut.mp4	1203.880	29.97	5	quivering	Affiliative behavior	None		STOP
84.318	D:/Multi_21.10.17_2_second_cut.mp4	1203.880	29.97	2	shell	Maintenance			START
85.826	D:/Multi_21.10.17_2_second_cut.mp4	1203.880	29.97	5	quivering	Affiliative behavior	None		START
86.326	D:/Multi_21.10.17_2_second_cut.mp4	1203.880	29.97	5	quivering	Affiliative behavior	None		STOP
88.581	D:/Multi_21.10.17_2_second_cut.mp4	1203.880	29.97	2	biting	Overt aggression	4	unsure; or scratching?	START
88.831	D:/Multi_21.10.17_2_second_cut.mp4	1203.880	29.97	5	quivering	Affiliative behavior	None		START
89.580	D:/Multi_21.10.17_2_second_cut.mp4	1203.880	29.97	5	quivering	Affiliative behavior	None		STOP
89.583	D:/Multi_21.10.17_2_second_cut.mp4	1203.880	29.97	2	biting	Overt aggression	4	unsure; or scratching?	STOP
90.834	D:/Multi_21.10.17_2_second_cut.mp4	1203.880	29.97	2	shell	Maintenance			STOP
96.086	D:/Multi_21.10.17_2_second_cut.mp4	1203.880	29.97	1	shell	Maintenance			START
96.586	D:/Multi_21.10.17_2_second_cut.mp4	1203.880	29.97	1	carrying	Maintenance			START
97.086	D:/Multi_21.10.17_2_second_cut.mp4	1203.880	29.97	1	shell	Maintenance			STOP
97.900	D:/Multi_21.10.17_2_second_cut.mp4	1203.880	29.97	1	carrying	Maintenance			STOP
100.000	D:/Multi_21.10.17_2_second_cut.mp4	1203.880	29.97	2	shell	Maintenance			START
102.592	D:/Multi_21.10.17_2_second_cut.mp4	1203.880	29.97	2	shell	Maintenance			STOP
103.900	D:/Multi_21.10.17_2_second_cut.mp4	1203.880	29.97	2	shell	Maintenance			START
105.347	D:/Multi_21.10.17_2_second_cut.mp4	1203.880	29.97	2	digging	Maintenance			START
106.347	D:/Multi_21.10.17_2_second_cut.mp4	1203.880	29.97	2	shell	Maintenance			STOP
107.353	D:/Multi_21.10.17_2_second_cut.mp4	1203.880	29.97	2	digging	Maintenance			STOP
109.100	D:/Multi_21.10.17_2_second_cut.mp4	1203.880	29.97	2	shell	Maintenance			START
110.602	D:/Multi_21.10.17_2_second_cut.mp4	1203.880	29.97	2	digging	Maintenance			START
111.591	D:/Multi_21.10.17_2_second_cut.mp4	1203.880	29.97	1	shell	Maintenance			START
112.106	D:/Multi_21.10.17_2_second_cut.mp4	1203.880	29.97	1	digging	Maintenance			START
112.601	D:/Multi_21.10.17_2_second_cut.mp4	1203.880	29.97	2	shell	Maintenance			STOP
113.107	D:/Multi_21.10.17_2_second_cut.mp4	1203.880	29.97	1	shell	Maintenance			STOP
113.356	D:/Multi_21.10.17_2_second_cut.mp4	1203.880	29.97	2	digging	Maintenance			STOP
114.607	D:/Multi_21.10.17_2_second_cut.mp4	1203.880	29.97	1	digging	Maintenance			STOP
115.107	D:/Multi_21.10.17_2_second_cut.mp4	1203.880	29.97	2	shell	Maintenance			START
116.358	D:/Multi_21.10.17_2_second_cut.mp4	1203.880	29.97	2	digging	Maintenance			START
116.750	D:/Multi_21.10.17_2_second_cut.mp4	1203.880	29.97	1	shell	Maintenance			START
117.112	D:/Multi_21.10.17_2_second_cut.mp4	1203.880	29.97	1	digging	Maintenance			START
117.858	D:/Multi_21.10.17_2_second_cut.mp4	1203.880	29.97	2	shell	Maintenance			STOP
117.862	D:/Multi_21.10.17_2_second_cut.mp4	1203.880	29.97	1	shell	Maintenance			STOP
118.700	D:/Multi_21.10.17_2_second_cut.mp4	1203.880	29.97	1	digging	Maintenance			STOP
119.111	D:/Multi_21.10.17_2_second_cut.mp4	1203.880	29.97	2	digging	Maintenance			STOP
119.864	D:/Multi_21.10.17_2_second_cut.mp4	1203.880	29.97	1	shell	Maintenance			START
120.112	D:/Multi_21.10.17_2_second_cut.mp4	1203.880	29.97	1	digging	Maintenance			START
120.950	D:/Multi_21.10.17_2_second_cut.mp4	1203.880	29.97	2	shell	Maintenance			START
121.116	D:/Multi_21.10.17_2_second_cut.mp4	1203.880	29.97	1	shell	Maintenance			STOP
121.650	D:/Multi_21.10.17_2_second_cut.mp4	1203.880	29.97	1	digging	Maintenance			STOP
121.704	D:/Multi_21.10.17_2_second_cut.mp4	1203.880	29.97	2	digging	Maintenance			START
123.170	D:/Multi_21.10.17_2_second_cut.mp4	1203.880	29.97	2	shell	Maintenance			STOP
123.610	D:/Multi_21.10.17_2_second_cut.mp4	1203.880	29.97	1	shell	Maintenance			START
124.118	D:/Multi_21.10.17_2_second_cut.mp4	1203.880	29.97	1	digging	Maintenance			START
124.617	D:/Multi_21.10.17_2_second_cut.mp4	1203.880	29.97	1	shell	Maintenance			STOP
124.700	D:/Multi_21.10.17_2_second_cut.mp4	1203.880	29.97	2	digging	Maintenance			STOP
125.450	D:/Multi_21.10.17_2_second_cut.mp4	1203.880	29.97	1	digging	Maintenance			STOP
130.000	D:/Multi_21.10.17_2_second_cut.mp4	1203.880	29.97	2	shell	Maintenance			START
130.800	D:/Multi_21.10.17_2_second_cut.mp4	1203.880	29.97	1	presence of Tetra	Presence			START
131.623	D:/Multi_21.10.17_2_second_cut.mp4	1203.880	29.97	2	digging	Maintenance			START
133.660	D:/Multi_21.10.17_2_second_cut.mp4	1203.880	29.97	2	digging	Maintenance			STOP
134.377	D:/Multi_21.10.17_2_second_cut.mp4	1203.880	29.97	2	shell	Maintenance			STOP
134.870	D:/Multi_21.10.17_2_second_cut.mp4	1203.880	29.97	1	presence of Tetra	Presence			STOP
135.378	D:/Multi_21.10.17_2_second_cut.mp4	1203.880	29.97	1	shell	Maintenance			START
135.879	D:/Multi_21.10.17_2_second_cut.mp4	1203.880	29.97	1	digging	Maintenance			START
136.380	D:/Multi_21.10.17_2_second_cut.mp4	1203.880	29.97	4	shell	Maintenance		or shell escape due to ind. 2?	STOP
136.633	D:/Multi_21.10.17_2_second_cut.mp4	1203.880	29.97	1	shell	Maintenance			STOP
136.897	D:/Multi_21.10.17_2_second_cut.mp4	1203.880	29.97	1	digging	Maintenance			STOP
138.378	D:/Multi_21.10.17_2_second_cut.mp4	1203.880	29.97	2	shell	Maintenance			START
138.882	D:/Multi_21.10.17_2_second_cut.mp4	1203.880	29.97	5	quivering	Affiliative behavior	None		START
139.382	D:/Multi_21.10.17_2_second_cut.mp4	1203.880	29.97	2	digging	Maintenance			START
139.382	D:/Multi_21.10.17_2_second_cut.mp4	1203.880	29.97	5	quivering	Affiliative behavior	None		STOP
139.631	D:/Multi_21.10.17_2_second_cut.mp4	1203.880	29.97	5	scratching	Maintenance			START
140.131	D:/Multi_21.10.17_2_second_cut.mp4	1203.880	29.97	5	scratching	Maintenance			STOP
140.600	D:/Multi_21.10.17_2_second_cut.mp4	1203.880	29.97	5	quivering	Affiliative behavior	None		START
140.882	D:/Multi_21.10.17_2_second_cut.mp4	1203.880	29.97	5	quivering	Affiliative behavior	None		STOP
140.883	D:/Multi_21.10.17_2_second_cut.mp4	1203.880	29.97	2	shell	Maintenance			STOP
141.882	D:/Multi_21.10.17_2_second_cut.mp4	1203.880	29.97	2	digging	Maintenance			STOP
145.386	D:/Multi_21.10.17_2_second_cut.mp4	1203.880	29.97	2	shell	Maintenance			START
146.638	D:/Multi_21.10.17_2_second_cut.mp4	1203.880	29.97	2	digging	Maintenance			START
148.136	D:/Multi_21.10.17_2_second_cut.mp4	1203.880	29.97	2	shell	Maintenance			STOP
149.141	D:/Multi_21.10.17_2_second_cut.mp4	1203.880	29.97	2	digging	Maintenance			STOP
153.750	D:/Multi_21.10.17_2_second_cut.mp4	1203.880	29.97	1	shell	Maintenance			START
154.148	D:/Multi_21.10.17_2_second_cut.mp4	1203.880	29.97	1	digging	Maintenance			START
154.897	D:/Multi_21.10.17_2_second_cut.mp4	1203.880	29.97	1	shell	Maintenance			STOP
155.450	D:/Multi_21.10.17_2_second_cut.mp4	1203.880	29.97	2	shell	Maintenance			START
155.897	D:/Multi_21.10.17_2_second_cut.mp4	1203.880	29.97	1	digging	Maintenance			STOP
156.651	D:/Multi_21.10.17_2_second_cut.mp4	1203.880	29.97	3	carrying	Maintenance			START
157.399	D:/Multi_21.10.17_2_second_cut.mp4	1203.880	29.97	1	shell	Maintenance			START
157.896	D:/Multi_21.10.17_2_second_cut.mp4	1203.880	29.97	2	digging	Maintenance			START
158.152	D:/Multi_21.10.17_2_second_cut.mp4	1203.880	29.97	1	digging	Maintenance			START
158.403	D:/Multi_21.10.17_2_second_cut.mp4	1203.880	29.97	3	carrying	Maintenance			STOP
158.902	D:/Multi_21.10.17_2_second_cut.mp4	1203.880	29.97	1	shell	Maintenance			STOP
159.401	D:/Multi_21.10.17_2_second_cut.mp4	1203.880	29.97	2	shell	Maintenance			STOP
159.402	D:/Multi_21.10.17_2_second_cut.mp4	1203.880	29.97	1	digging	Maintenance			STOP
160.402	D:/Multi_21.10.17_2_second_cut.mp4	1203.880	29.97	4	shell	Maintenance			START
160.652	D:/Multi_21.10.17_2_second_cut.mp4	1203.880	29.97	1	shell	Maintenance			START
160.902	D:/Multi_21.10.17_2_second_cut.mp4	1203.880	29.97	5	shell	Maintenance			START
160.911	D:/Multi_21.10.17_2_second_cut.mp4	1203.880	29.97	2	digging	Maintenance			STOP
161.404	D:/Multi_21.10.17_2_second_cut.mp4	1203.880	29.97	1	digging	Maintenance			START
162.200	D:/Multi_21.10.17_2_second_cut.mp4	1203.880	29.97	3	shell	Maintenance			START
162.370	D:/Multi_21.10.17_2_second_cut.mp4	1203.880	29.97	1	shell	Maintenance			STOP
163.150	D:/Multi_21.10.17_2_second_cut.mp4	1203.880	29.97	4	shell	Maintenance			STOP
163.161	D:/Multi_21.10.17_2_second_cut.mp4	1203.880	29.97	1	digging	Maintenance			STOP
163.410	D:/Multi_21.10.17_2_second_cut.mp4	1203.880	29.97	2	shell	Maintenance			START
164.407	D:/Multi_21.10.17_2_second_cut.mp4	1203.880	29.97	1	shell	Maintenance			START
164.657	D:/Multi_21.10.17_2_second_cut.mp4	1203.880	29.97	2	digging	Maintenance			START
164.907	D:/Multi_21.10.17_2_second_cut.mp4	1203.880	29.97	3	digging	Maintenance			START
165.409	D:/Multi_21.10.17_2_second_cut.mp4	1203.880	29.97	2	shell	Maintenance			STOP
166.656	D:/Multi_21.10.17_2_second_cut.mp4	1203.880	29.97	3	shell	Maintenance			STOP
166.910	D:/Multi_21.10.17_2_second_cut.mp4	1203.880	29.97	2	digging	Maintenance			STOP
166.912	D:/Multi_21.10.17_2_second_cut.mp4	1203.880	29.97	1	shell	Maintenance			STOP
167.600	D:/Multi_21.10.17_2_second_cut.mp4	1203.880	29.97	3	digging	Maintenance			STOP
169.162	D:/Multi_21.10.17_2_second_cut.mp4	1203.880	29.97	1	shell	Maintenance			START
169.912	D:/Multi_21.10.17_2_second_cut.mp4	1203.880	29.97	4	shell	Maintenance			START
170.600	D:/Multi_21.10.17_2_second_cut.mp4	1203.880	29.97	3	shell	Maintenance			START
170.662	D:/Multi_21.10.17_2_second_cut.mp4	1203.880	29.97	1	digging	Maintenance			START
171.912	D:/Multi_21.10.17_2_second_cut.mp4	1203.880	29.97	1	shell	Maintenance			STOP
172.411	D:/Multi_21.10.17_2_second_cut.mp4	1203.880	29.97	3	digging	Maintenance			START
172.666	D:/Multi_21.10.17_2_second_cut.mp4	1203.880	29.97	4	shell	Maintenance			STOP
173.161	D:/Multi_21.10.17_2_second_cut.mp4	1203.880	29.97	2	shell	Maintenance			START
173.417	D:/Multi_21.10.17_2_second_cut.mp4	1203.880	29.97	1	digging	Maintenance			STOP
173.421	D:/Multi_21.10.17_2_second_cut.mp4	1203.880	29.97	3	shell	Maintenance			STOP
174.167	D:/Multi_21.10.17_2_second_cut.mp4	1203.880	29.97	2	digging	Maintenance			START
174.620	D:/Multi_21.10.17_2_second_cut.mp4	1203.880	29.97	3	digging	Maintenance			STOP
174.916	D:/Multi_21.10.17_2_second_cut.mp4	1203.880	29.97	2	shell	Maintenance			STOP
175.167	D:/Multi_21.10.17_2_second_cut.mp4	1203.880	29.97	1	shell	Maintenance			START
175.918	D:/Multi_21.10.17_2_second_cut.mp4	1203.880	29.97	1	digging	Maintenance			START
175.918	D:/Multi_21.10.17_2_second_cut.mp4	1203.880	29.97	2	digging	Maintenance			STOP
176.418	D:/Multi_21.10.17_2_second_cut.mp4	1203.880	29.97	1	shell	Maintenance			STOP
177.230	D:/Multi_21.10.17_2_second_cut.mp4	1203.880	29.97	4	digging	Maintenance			START
177.421	D:/Multi_21.10.17_2_second_cut.mp4	1203.880	29.97	1	digging	Maintenance			STOP
178.416	D:/Multi_21.10.17_2_second_cut.mp4	1203.880	29.97	1	shell	Maintenance			START
178.420	D:/Multi_21.10.17_2_second_cut.mp4	1203.880	29.97	4	digging	Maintenance			STOP
178.666	D:/Multi_21.10.17_2_second_cut.mp4	1203.880	29.97	3	shell	Maintenance			START
178.672	D:/Multi_21.10.17_2_second_cut.mp4	1203.880	29.97	1	digging	Maintenance			START
179.417	D:/Multi_21.10.17_2_second_cut.mp4	1203.880	29.97	1	shell	Maintenance			STOP
180.250	D:/Multi_21.10.17_2_second_cut.mp4	1203.880	29.97	1	digging	Maintenance			STOP
180.670	D:/Multi_21.10.17_2_second_cut.mp4	1203.880	29.97	3	digging	Maintenance			START
180.671	D:/Multi_21.10.17_2_second_cut.mp4	1203.880	29.97	4	shell	Maintenance			START
181.720	D:/Multi_21.10.17_2_second_cut.mp4	1203.880	29.97	1	shell	Maintenance			START
182.171	D:/Multi_21.10.17_2_second_cut.mp4	1203.880	29.97	4	shell	Maintenance			STOP
182.179	D:/Multi_21.10.17_2_second_cut.mp4	1203.880	29.97	1	digging	Maintenance			START
182.210	D:/Multi_21.10.17_2_second_cut.mp4	1203.880	29.97	2	shell	Maintenance			START
182.423	D:/Multi_21.10.17_2_second_cut.mp4	1203.880	29.97	3	shell	Maintenance			STOP
182.907	D:/Multi_21.10.17_2_second_cut.mp4	1203.880	29.97	5	shell	Maintenance			STOP
183.178	D:/Multi_21.10.17_2_second_cut.mp4	1203.880	29.97	1	shell	Maintenance			STOP
183.427	D:/Multi_21.10.17_2_second_cut.mp4	1203.880	29.97	3	digging	Maintenance			STOP
183.928	D:/Multi_21.10.17_2_second_cut.mp4	1203.880	29.97	2	digging	Maintenance			START
184.176	D:/Multi_21.10.17_2_second_cut.mp4	1203.880	29.97	1	digging	Maintenance			STOP
185.177	D:/Multi_21.10.17_2_second_cut.mp4	1203.880	29.97	2	shell	Maintenance			STOP
185.930	D:/Multi_21.10.17_2_second_cut.mp4	1203.880	29.97	2	digging	Maintenance			STOP
186.178	D:/Multi_21.10.17_2_second_cut.mp4	1203.880	29.97	4	shell	Maintenance			START
188.500	D:/Multi_21.10.17_2_second_cut.mp4	1203.880	29.97	2	shell	Maintenance			START
189.176	D:/Multi_21.10.17_2_second_cut.mp4	1203.880	29.97	3	shell	Maintenance			START
189.681	D:/Multi_21.10.17_2_second_cut.mp4	1203.880	29.97	2	digging	Maintenance			START
190.936	D:/Multi_21.10.17_2_second_cut.mp4	1203.880	29.97	2	shell	Maintenance			STOP
191.460	D:/Multi_21.10.17_2_second_cut.mp4	1203.880	29.97	4	shell	Maintenance			STOP
191.932	D:/Multi_21.10.17_2_second_cut.mp4	1203.880	29.97	2	digging	Maintenance			STOP
191.936	D:/Multi_21.10.17_2_second_cut.mp4	1203.880	29.97	5	shell	Maintenance			START
192.860	D:/Multi_21.10.17_2_second_cut.mp4	1203.880	29.97	4	shell	Maintenance			START
193.130	D:/Multi_21.10.17_2_second_cut.mp4	1203.880	29.97	2	fin spread	Restrained aggression	1	only head down visible!	START
193.187	D:/Multi_21.10.17_2_second_cut.mp4	1203.880	29.97	2	belly display	Submissive behavior	1	unsure!	START
194.186	D:/Multi_21.10.17_2_second_cut.mp4	1203.880	29.97	2	fin spread	Restrained aggression	1	only head down visible!	STOP
194.437	D:/Multi_21.10.17_2_second_cut.mp4	1203.880	29.97	2	belly display	Submissive behavior	1	unsure!	STOP
194.687	D:/Multi_21.10.17_2_second_cut.mp4	1203.880	29.97	2	shell	Maintenance			START
195.187	D:/Multi_21.10.17_2_second_cut.mp4	1203.880	29.97	1	head jolting	Restrained aggression	None		START
195.436	D:/Multi_21.10.17_2_second_cut.mp4	1203.880	29.97	2	digging	Maintenance			START
195.436	D:/Multi_21.10.17_2_second_cut.mp4	1203.880	29.97	3	shell	Maintenance			STOP
195.500	D:/Multi_21.10.17_2_second_cut.mp4	1203.880	29.97	1	head jolting	Restrained aggression	None		STOP
196.428	D:/Multi_21.10.17_2_second_cut.mp4	1203.880	29.97	4	digging	Maintenance			START
196.691	D:/Multi_21.10.17_2_second_cut.mp4	1203.880	29.97	5	shell	Maintenance			STOP
197.330	D:/Multi_21.10.17_2_second_cut.mp4	1203.880	29.97	4	shell	Maintenance			STOP
197.693	D:/Multi_21.10.17_2_second_cut.mp4	1203.880	29.97	4	shell	Maintenance			START
198.188	D:/Multi_21.10.17_2_second_cut.mp4	1203.880	29.97	2	shell	Maintenance			STOP
198.697	D:/Multi_21.10.17_2_second_cut.mp4	1203.880	29.97	2	digging	Maintenance			STOP
199.500	D:/Multi_21.10.17_2_second_cut.mp4	1203.880	29.97	1	bumping	Affiliative behavior	2	unsure if this is bumping	START
199.691	D:/Multi_21.10.17_2_second_cut.mp4	1203.880	29.97	2	bumping	Affiliative behavior	1	unsure if this is bumping	START
200.191	D:/Multi_21.10.17_2_second_cut.mp4	1203.880	29.97	2	bumping	Affiliative behavior	1	unsure if this is bumping	STOP
200.193	D:/Multi_21.10.17_2_second_cut.mp4	1203.880	29.97	1	bumping	Affiliative behavior	2	unsure if this is bumping	STOP
202.698	D:/Multi_21.10.17_2_second_cut.mp4	1203.880	29.97	2	shell	Maintenance			START
204.550	D:/Multi_21.10.17_2_second_cut.mp4	1203.880	29.97	1	shell	Maintenance			START
204.697	D:/Multi_21.10.17_2_second_cut.mp4	1203.880	29.97	2	digging	Maintenance			START
206.949	D:/Multi_21.10.17_2_second_cut.mp4	1203.880	29.97	2	digging	Maintenance			STOP
208.201	D:/Multi_21.10.17_2_second_cut.mp4	1203.880	29.97	2	shell	Maintenance			STOP
209.202	D:/Multi_21.10.17_2_second_cut.mp4	1203.880	29.97	5	operculum spread	Restrained aggression	1	unsure; no operculum spread visible; unsure if directed towards ind. 1	START
209.950	D:/Multi_21.10.17_2_second_cut.mp4	1203.880	29.97	2	shell	Maintenance			START
209.951	D:/Multi_21.10.17_2_second_cut.mp4	1203.880	29.97	5	operculum spread	Restrained aggression	1	unsure; no operculum spread visible; unsure if directed towards ind. 1	STOP
210.700	D:/Multi_21.10.17_2_second_cut.mp4	1203.880	29.97	1	shell	Maintenance			STOP
211.701	D:/Multi_21.10.17_2_second_cut.mp4	1203.880	29.97	2	digging	Maintenance			START
211.702	D:/Multi_21.10.17_2_second_cut.mp4	1203.880	29.97	5	quivering	Affiliative behavior	None		START
212.456	D:/Multi_21.10.17_2_second_cut.mp4	1203.880	29.97	5	quivering	Affiliative behavior	None		STOP
213.350	D:/Multi_21.10.17_2_second_cut.mp4	1203.880	29.97	2	digging	Maintenance			STOP
213.708	D:/Multi_21.10.17_2_second_cut.mp4	1203.880	29.97	2	shell	Maintenance			STOP
213.952	D:/Multi_21.10.17_2_second_cut.mp4	1203.880	29.97	4	digging	Maintenance			STOP
214.942	D:/Multi_21.10.17_2_second_cut.mp4	1203.880	29.97	4	shell	Maintenance			STOP
216.000	D:/Multi_21.10.17_2_second_cut.mp4	1203.880	29.97	3	shell	Maintenance			START
216.900	D:/Multi_21.10.17_2_second_cut.mp4	1203.880	29.97	4	shell	Maintenance			START
218.205	D:/Multi_21.10.17_2_second_cut.mp4	1203.880	29.97	3	digging	Maintenance			START
218.520	D:/Multi_21.10.17_2_second_cut.mp4	1203.880	29.97	2	shell	Maintenance			START
218.712	D:/Multi_21.10.17_2_second_cut.mp4	1203.880	29.97	4	digging	Maintenance			START
219.209	D:/Multi_21.10.17_2_second_cut.mp4	1203.880	29.97	3	shell	Maintenance			STOP
220.213	D:/Multi_21.10.17_2_second_cut.mp4	1203.880	29.97	3	digging	Maintenance			STOP
220.712	D:/Multi_21.10.17_2_second_cut.mp4	1203.880	29.97	4	shell	Maintenance			STOP
221.213	D:/Multi_21.10.17_2_second_cut.mp4	1203.880	29.97	4	digging	Maintenance			STOP
221.961	D:/Multi_21.10.17_2_second_cut.mp4	1203.880	29.97	5	shell	Maintenance			START
221.962	D:/Multi_21.10.17_2_second_cut.mp4	1203.880	29.97	2	digging	Maintenance			START
222.290	D:/Multi_21.10.17_2_second_cut.mp4	1203.880	29.97	3	shell	Maintenance			START
222.467	D:/Multi_21.10.17_2_second_cut.mp4	1203.880	29.97	5	quivering	Affiliative behavior	None		START
223.218	D:/Multi_21.10.17_2_second_cut.mp4	1203.880	29.97	5	quivering	Affiliative behavior	None		STOP
223.218	D:/Multi_21.10.17_2_second_cut.mp4	1203.880	29.97	5	shell	Maintenance			STOP
223.219	D:/Multi_21.10.17_2_second_cut.mp4	1203.880	29.97	2	shell	Maintenance			STOP
224.220	D:/Multi_21.10.17_2_second_cut.mp4	1203.880	29.97	2	digging	Maintenance			STOP
224.967	D:/Multi_21.10.17_2_second_cut.mp4	1203.880	29.97	3	digging	Maintenance			START
225.900	D:/Multi_21.10.17_2_second_cut.mp4	1203.880	29.97	3	shell	Maintenance			STOP
225.979	D:/Multi_21.10.17_2_second_cut.mp4	1203.880	29.97	4	shell	Maintenance			START
226.717	D:/Multi_21.10.17_2_second_cut.mp4	1203.880	29.97	3	digging	Maintenance			STOP
226.968	D:/Multi_21.10.17_2_second_cut.mp4	1203.880	29.97	2	shell	Maintenance			START
227.718	D:/Multi_21.10.17_2_second_cut.mp4	1203.880	29.97	4	shell	Maintenance			STOP
228.472	D:/Multi_21.10.17_2_second_cut.mp4	1203.880	29.97	4	shell	Maintenance			START
229.050	D:/Multi_21.10.17_2_second_cut.mp4	1203.880	29.97	3	shell	Maintenance			START
229.221	D:/Multi_21.10.17_2_second_cut.mp4	1203.880	29.97	2	digging	Maintenance			START
230.400	D:/Multi_21.10.17_2_second_cut.mp4	1203.880	29.97	2	shell	Maintenance			STOP
230.973	D:/Multi_21.10.17_2_second_cut.mp4	1203.880	29.97	3	digging	Maintenance			START
231.722	D:/Multi_21.10.17_2_second_cut.mp4	1203.880	29.97	3	shell	Maintenance			STOP
231.975	D:/Multi_21.10.17_2_second_cut.mp4	1203.880	29.97	2	digging	Maintenance			STOP
232.478	D:/Multi_21.10.17_2_second_cut.mp4	1203.880	29.97	3	digging	Maintenance			STOP
233.207	D:/Multi_21.10.17_2_second_cut.mp4	1203.880	29.97	1	shell	Maintenance			START
233.728	D:/Multi_21.10.17_2_second_cut.mp4	1203.880	29.97	1	digging	Maintenance			START
233.977	D:/Multi_21.10.17_2_second_cut.mp4	1203.880	29.97	3	shell	Maintenance			START
235.229	D:/Multi_21.10.17_2_second_cut.mp4	1203.880	29.97	1	shell	Maintenance			STOP
235.985	D:/Multi_21.10.17_2_second_cut.mp4	1203.880	29.97	1	digging	Maintenance			STOP
237.477	D:/Multi_21.10.17_2_second_cut.mp4	1203.880	29.97	3	digging	Maintenance			START
238.728	D:/Multi_21.10.17_2_second_cut.mp4	1203.880	29.97	3	shell	Maintenance			STOP
238.734	D:/Multi_21.10.17_2_second_cut.mp4	1203.880	29.97	2	shell	Maintenance			START
239.232	D:/Multi_21.10.17_2_second_cut.mp4	1203.880	29.97	3	digging	Maintenance			STOP
240.487	D:/Multi_21.10.17_2_second_cut.mp4	1203.880	29.97	2	shell	Maintenance			STOP
242.484	D:/Multi_21.10.17_2_second_cut.mp4	1203.880	29.97	1	shell	Maintenance			START
243.493	D:/Multi_21.10.17_2_second_cut.mp4	1203.880	29.97	1	shell	Maintenance			STOP
245.238	D:/Multi_21.10.17_2_second_cut.mp4	1203.880	29.97	1	shell	Maintenance			START
245.738	D:/Multi_21.10.17_2_second_cut.mp4	1203.880	29.97	2	shell	Maintenance			START
245.990	D:/Multi_21.10.17_2_second_cut.mp4	1203.880	29.97	1	digging	Maintenance			START
245.991	D:/Multi_21.10.17_2_second_cut.mp4	1203.880	29.97	3	shell	Maintenance			START
246.600	D:/Multi_21.10.17_2_second_cut.mp4	1203.880	29.97	4	shell	Maintenance			STOP
247.042	D:/Multi_21.10.17_2_second_cut.mp4	1203.880	29.97	2	digging	Maintenance			START
247.200	D:/Multi_21.10.17_2_second_cut.mp4	1203.880	29.97	4	shell	Maintenance			START
247.739	D:/Multi_21.10.17_2_second_cut.mp4	1203.880	29.97	1	shell	Maintenance			STOP
248.300	D:/Multi_21.10.17_2_second_cut.mp4	1203.880	29.97	1	digging	Maintenance			STOP
248.993	D:/Multi_21.10.17_2_second_cut.mp4	1203.880	29.97	2	shell	Maintenance			STOP
250.243	D:/Multi_21.10.17_2_second_cut.mp4	1203.880	29.97	5	digging	Maintenance			START
250.300	D:/Multi_21.10.17_2_second_cut.mp4	1203.880	29.97	1	shell	Maintenance			START
250.745	D:/Multi_21.10.17_2_second_cut.mp4	1203.880	29.97	2	digging	Maintenance			STOP
251.242	D:/Multi_21.10.17_2_second_cut.mp4	1203.880	29.97	1	digging	Maintenance			START
251.245	D:/Multi_21.10.17_2_second_cut.mp4	1203.880	29.97	5	digging	Maintenance			STOP
251.748	D:/Multi_21.10.17_2_second_cut.mp4	1203.880	29.97	1	shell	Maintenance			STOP
252.741	D:/Multi_21.10.17_2_second_cut.mp4	1203.880	29.97	1	digging	Maintenance			STOP
254.050	D:/Multi_21.10.17_2_second_cut.mp4	1203.880	29.97	1	shell	Maintenance			START
254.130	D:/Multi_21.10.17_2_second_cut.mp4	1203.880	29.97	2	shell	Maintenance			START
254.747	D:/Multi_21.10.17_2_second_cut.mp4	1203.880	29.97	1	digging	Maintenance			START
255.500	D:/Multi_21.10.17_2_second_cut.mp4	1203.880	29.97	1	shell	Maintenance			STOP
256.502	D:/Multi_21.10.17_2_second_cut.mp4	1203.880	29.97	1	digging	Maintenance			STOP
257.950	D:/Multi_21.10.17_2_second_cut.mp4	1203.880	29.97	3	shell	Maintenance			STOP
258.997	D:/Multi_21.10.17_2_second_cut.mp4	1203.880	29.97	2	shell	Maintenance			STOP
261.253	D:/Multi_21.10.17_2_second_cut.mp4	1203.880	29.97	2	shell	Maintenance			START
264.754	D:/Multi_21.10.17_2_second_cut.mp4	1203.880	29.97	2	digging	Maintenance			START
264.810	D:/Multi_21.10.17_2_second_cut.mp4	1203.880	29.97	4	shell	Maintenance			STOP
266.580	D:/Multi_21.10.17_2_second_cut.mp4	1203.880	29.97	2	shell	Maintenance			STOP
267.011	D:/Multi_21.10.17_2_second_cut.mp4	1203.880	29.97	2	digging	Maintenance			STOP
273.268	D:/Multi_21.10.17_2_second_cut.mp4	1203.880	29.97	4	S-bend	Restrained aggression	2	very unsure!	START
274.100	D:/Multi_21.10.17_2_second_cut.mp4	1203.880	29.97	4	S-bend	Restrained aggression	2	very unsure!	STOP
277.272	D:/Multi_21.10.17_2_second_cut.mp4	1203.880	29.97	5	quivering	Affiliative behavior	None		START
278.023	D:/Multi_21.10.17_2_second_cut.mp4	1203.880	29.97	5	quivering	Affiliative behavior	None		STOP
278.273	D:/Multi_21.10.17_2_second_cut.mp4	1203.880	29.97	5	quivering	Affiliative behavior	None		START
279.600	D:/Multi_21.10.17_2_second_cut.mp4	1203.880	29.97	3	shell	Maintenance			START
280.023	D:/Multi_21.10.17_2_second_cut.mp4	1203.880	29.97	5	quivering	Affiliative behavior	None		STOP
280.267	D:/Multi_21.10.17_2_second_cut.mp4	1203.880	29.97	4	shell	Maintenance			START
282.022	D:/Multi_21.10.17_2_second_cut.mp4	1203.880	29.97	4	carrying	Maintenance			START
283.273	D:/Multi_21.10.17_2_second_cut.mp4	1203.880	29.97	4	shell	Maintenance			STOP
283.778	D:/Multi_21.10.17_2_second_cut.mp4	1203.880	29.97	3	digging	Maintenance			START
284.278	D:/Multi_21.10.17_2_second_cut.mp4	1203.880	29.97	4	carrying	Maintenance			STOP
286.278	D:/Multi_21.10.17_2_second_cut.mp4	1203.880	29.97	3	digging	Maintenance			STOP
286.526	D:/Multi_21.10.17_2_second_cut.mp4	1203.880	29.97	3	shell	Maintenance			STOP
294.538	D:/Multi_21.10.17_2_second_cut.mp4	1203.880	29.97	5	quivering	Affiliative behavior	None		START
296.538	D:/Multi_21.10.17_2_second_cut.mp4	1203.880	29.97	5	quivering	Affiliative behavior	None		STOP
303.700	D:/Multi_21.10.17_2_second_cut.mp4	1203.880	29.97	5	quivering	Affiliative behavior	None		START
304.297	D:/Multi_21.10.17_2_second_cut.mp4	1203.880	29.97	5	quivering	Affiliative behavior	None		STOP
304.650	D:/Multi_21.10.17_2_second_cut.mp4	1203.880	29.97	4	shell	Maintenance			START
305.797	D:/Multi_21.10.17_2_second_cut.mp4	1203.880	29.97	1	operculum spread	Restrained aggression	5	very subtle; no operculum spread visible!	START
306.297	D:/Multi_21.10.17_2_second_cut.mp4	1203.880	29.97	1	operculum spread	Restrained aggression	5	very subtle; no operculum spread visible!	STOP
306.300	D:/Multi_21.10.17_2_second_cut.mp4	1203.880	29.97	5	belly display	Submissive behavior	1		START
306.450	D:/Multi_21.10.17_2_second_cut.mp4	1203.880	29.97	1	fin spread	Restrained aggression	5	unsure; only head down visible	START
306.500	D:/Multi_21.10.17_2_second_cut.mp4	1203.880	29.97	5	belly display	Submissive behavior	1		STOP
307.549	D:/Multi_21.10.17_2_second_cut.mp4	1203.880	29.97	1	fin spread	Restrained aggression	5	unsure; only head down visible	STOP
307.559	D:/Multi_21.10.17_2_second_cut.mp4	1203.880	29.97	3	shell	Maintenance			START
308.553	D:/Multi_21.10.17_2_second_cut.mp4	1203.880	29.97	5	shell	Maintenance			START
310.056	D:/Multi_21.10.17_2_second_cut.mp4	1203.880	29.97	3	shell	Maintenance			STOP
310.557	D:/Multi_21.10.17_2_second_cut.mp4	1203.880	29.97	5	shell	Maintenance			STOP
310.850	D:/Multi_21.10.17_2_second_cut.mp4	1203.880	29.97	3	shell	Maintenance			START
312.056	D:/Multi_21.10.17_2_second_cut.mp4	1203.880	29.97	2	shell	Maintenance			START
312.801	D:/Multi_21.10.17_2_second_cut.mp4	1203.880	29.97	3	digging	Maintenance			START
313.810	D:/Multi_21.10.17_2_second_cut.mp4	1203.880	29.97	2	digging	Maintenance			START
314.057	D:/Multi_21.10.17_2_second_cut.mp4	1203.880	29.97	3	shell	Maintenance			STOP
314.308	D:/Multi_21.10.17_2_second_cut.mp4	1203.880	29.97	3	digging	Maintenance			STOP
315.501	D:/Multi_21.10.17_2_second_cut.mp4	1203.880	29.97	2	shell	Maintenance			STOP
315.850	D:/Multi_21.10.17_2_second_cut.mp4	1203.880	29.97	3	shell	Maintenance			START
316.558	D:/Multi_21.10.17_2_second_cut.mp4	1203.880	29.97	2	digging	Maintenance			STOP
319.312	D:/Multi_21.10.17_2_second_cut.mp4	1203.880	29.97	3	digging	Maintenance			START
319.562	D:/Multi_21.10.17_2_second_cut.mp4	1203.880	29.97	2	shell	Maintenance			START
320.314	D:/Multi_21.10.17_2_second_cut.mp4	1203.880	29.97	3	shell	Maintenance			STOP
320.850	D:/Multi_21.10.17_2_second_cut.mp4	1203.880	29.97	3	digging	Maintenance			STOP
321.757	D:/Multi_21.10.17_2_second_cut.mp4	1203.880	29.97	2	digging	Maintenance			START
322.812	D:/Multi_21.10.17_2_second_cut.mp4	1203.880	29.97	2	shell	Maintenance			STOP
323.819	D:/Multi_21.10.17_2_second_cut.mp4	1203.880	29.97	2	digging	Maintenance			STOP
324.200	D:/Multi_21.10.17_2_second_cut.mp4	1203.880	29.97	3	shell	Maintenance			START
326.420	D:/Multi_21.10.17_2_second_cut.mp4	1203.880	29.97	5	operculum spread	Restrained aggression	1	very unsure; maybe mating behavior?	START
326.574	D:/Multi_21.10.17_2_second_cut.mp4	1203.880	29.97	3	digging	Maintenance			START
327.069	D:/Multi_21.10.17_2_second_cut.mp4	1203.880	29.97	5	operculum spread	Restrained aggression	1	very unsure; maybe mating behavior?	STOP
327.574	D:/Multi_21.10.17_2_second_cut.mp4	1203.880	29.97	3	shell	Maintenance			STOP
327.720	D:/Multi_21.10.17_2_second_cut.mp4	1203.880	29.97	3	digging	Maintenance			STOP
329.290	D:/Multi_21.10.17_2_second_cut.mp4	1203.880	29.97	5	belly display	Submissive behavior	1		START
330.322	D:/Multi_21.10.17_2_second_cut.mp4	1203.880	29.97	2	shell	Maintenance			START
330.324	D:/Multi_21.10.17_2_second_cut.mp4	1203.880	29.97	5	belly display	Submissive behavior	1		STOP
331.324	D:/Multi_21.10.17_2_second_cut.mp4	1203.880	29.97	2	digging	Maintenance			START
331.555	D:/Multi_21.10.17_2_second_cut.mp4	1203.880	29.97	1	shell	Maintenance			START
332.078	D:/Multi_21.10.17_2_second_cut.mp4	1203.880	29.97	1	scratching	Maintenance			START
332.327	D:/Multi_21.10.17_2_second_cut.mp4	1203.880	29.97	1	scratching	Maintenance			STOP
332.578	D:/Multi_21.10.17_2_second_cut.mp4	1203.880	29.97	1	shell	Maintenance			STOP
332.823	D:/Multi_21.10.17_2_second_cut.mp4	1203.880	29.97	5	shell	Maintenance			START
333.073	D:/Multi_21.10.17_2_second_cut.mp4	1203.880	29.97	2	shell	Maintenance			STOP
333.328	D:/Multi_21.10.17_2_second_cut.mp4	1203.880	29.97	1	scratching	Maintenance			START
333.580	D:/Multi_21.10.17_2_second_cut.mp4	1203.880	29.97	1	scratching	Maintenance			STOP
334.077	D:/Multi_21.10.17_2_second_cut.mp4	1203.880	29.97	1	scratching	Maintenance			START
334.100	D:/Multi_21.10.17_2_second_cut.mp4	1203.880	29.97	2	digging	Maintenance			STOP
334.650	D:/Multi_21.10.17_2_second_cut.mp4	1203.880	29.97	1	scratching	Maintenance			STOP
335.829	D:/Multi_21.10.17_2_second_cut.mp4	1203.880	29.97	1	scratching	Maintenance			START
336.079	D:/Multi_21.10.17_2_second_cut.mp4	1203.880	29.97	1	scratching	Maintenance			STOP
336.100	D:/Multi_21.10.17_2_second_cut.mp4	1203.880	29.97	2	shell	Maintenance			START
337.829	D:/Multi_21.10.17_2_second_cut.mp4	1203.880	29.97	2	digging	Maintenance			START
338.831	D:/Multi_21.10.17_2_second_cut.mp4	1203.880	29.97	2	shell	Maintenance			STOP
340.200	D:/Multi_21.10.17_2_second_cut.mp4	1203.880	29.97	2	digging	Maintenance			STOP
341.620	D:/Multi_21.10.17_2_second_cut.mp4	1203.880	29.97	3	shell	Maintenance			START
342.083	D:/Multi_21.10.17_2_second_cut.mp4	1203.880	29.97	2	shell	Maintenance			START
343.340	D:/Multi_21.10.17_2_second_cut.mp4	1203.880	29.97	2	digging	Maintenance			START
344.588	D:/Multi_21.10.17_2_second_cut.mp4	1203.880	29.97	2	shell	Maintenance			STOP
345.338	D:/Multi_21.10.17_2_second_cut.mp4	1203.880	29.97	2	digging	Maintenance			STOP
345.588	D:/Multi_21.10.17_2_second_cut.mp4	1203.880	29.97	3	digging	Maintenance			START
347.300	D:/Multi_21.10.17_2_second_cut.mp4	1203.880	29.97	3	shell	Maintenance			STOP
347.337	D:/Multi_21.10.17_2_second_cut.mp4	1203.880	29.97	3	digging	Maintenance			STOP
356.551	D:/Multi_21.10.17_2_second_cut.mp4	1203.880	29.97	4	shell	Maintenance			STOP
378.368	D:/Multi_21.10.17_2_second_cut.mp4	1203.880	29.97	4	shell escape	Escape	None	unsure what elicited this	START
410.970	D:/Multi_21.10.17_2_second_cut.mp4	1203.880	29.97	3	shell	Maintenance			START
420.658	D:/Multi_21.10.17_2_second_cut.mp4	1203.880	29.97	3	shell	Maintenance			STOP
426.919	D:/Multi_21.10.17_2_second_cut.mp4	1203.880	29.97	1	biting	Overt aggression	5		START
427.350	D:/Multi_21.10.17_2_second_cut.mp4	1203.880	29.97	1	shell	Maintenance			START
427.672	D:/Multi_21.10.17_2_second_cut.mp4	1203.880	29.97	1	biting	Overt aggression	5		STOP
428.423	D:/Multi_21.10.17_2_second_cut.mp4	1203.880	29.97	1	shell	Maintenance			STOP
429.424	D:/Multi_21.10.17_2_second_cut.mp4	1203.880	29.97	3	shell	Maintenance			START
430.924	D:/Multi_21.10.17_2_second_cut.mp4	1203.880	29.97	4	shell escape	Escape	None	unsure what elicited this	STOP
432.680	D:/Multi_21.10.17_2_second_cut.mp4	1203.880	29.97	4	shell	Maintenance			START
432.928	D:/Multi_21.10.17_2_second_cut.mp4	1203.880	29.97	1	shooting out	Restrained aggression	conspecific 3		START
433.179	D:/Multi_21.10.17_2_second_cut.mp4	1203.880	29.97	3	digging	Maintenance			START
433.933	D:/Multi_21.10.17_2_second_cut.mp4	1203.880	29.97	1	shooting out	Restrained aggression	conspecific 3		STOP
434.178	D:/Multi_21.10.17_2_second_cut.mp4	1203.880	29.97	1	shooting out	Restrained aggression	conspecific 3		START
434.750	D:/Multi_21.10.17_2_second_cut.mp4	1203.880	29.97	1	shooting out	Restrained aggression	conspecific 3		STOP
435.300	D:/Multi_21.10.17_2_second_cut.mp4	1203.880	29.97	3	digging	Maintenance			STOP
435.423	D:/Multi_21.10.17_2_second_cut.mp4	1203.880	29.97	3	shell	Maintenance			STOP
436.231	D:/Multi_21.10.17_2_second_cut.mp4	1203.880	29.97	4	digging	Maintenance			START
436.679	D:/Multi_21.10.17_2_second_cut.mp4	1203.880	29.97	5	shell	Maintenance			STOP
437.430	D:/Multi_21.10.17_2_second_cut.mp4	1203.880	29.97	4	shell	Maintenance			STOP
438.178	D:/Multi_21.10.17_2_second_cut.mp4	1203.880	29.97	4	digging	Maintenance			STOP
439.432	D:/Multi_21.10.17_2_second_cut.mp4	1203.880	29.97	3	shell	Maintenance			START
441.061	D:/Multi_21.10.17_2_second_cut.mp4	1203.880	29.97	1	shell	Maintenance			START
441.684	D:/Multi_21.10.17_2_second_cut.mp4	1203.880	29.97	1	digging	Maintenance			START
442.693	D:/Multi_21.10.17_2_second_cut.mp4	1203.880	29.97	1	shell	Maintenance			STOP
443.800	D:/Multi_21.10.17_2_second_cut.mp4	1203.880	29.97	4	shell	Maintenance			START
444.443	D:/Multi_21.10.17_2_second_cut.mp4	1203.880	29.97	1	digging	Maintenance			STOP
446.220	D:/Multi_21.10.17_2_second_cut.mp4	1203.880	29.97	1	digging	Maintenance			START
448.188	D:/Multi_21.10.17_2_second_cut.mp4	1203.880	29.97	1	digging	Maintenance			STOP
448.439	D:/Multi_21.10.17_2_second_cut.mp4	1203.880	29.97	3	shell	Maintenance			STOP
453.880	D:/Multi_21.10.17_2_second_cut.mp4	1203.880	29.97	1	presence of Tetra	Presence		1-2 at the same time	START
454.449	D:/Multi_21.10.17_2_second_cut.mp4	1203.880	29.97	1	S-bend	Restrained aggression	tetra	while fastly swimming away	START
455.447	D:/Multi_21.10.17_2_second_cut.mp4	1203.880	29.97	5	belly display	Submissive behavior	tetra	unsure	START
455.949	D:/Multi_21.10.17_2_second_cut.mp4	1203.880	29.97	1	S-bend	Restrained aggression	tetra	while fastly swimming away	STOP
456.750	D:/Multi_21.10.17_2_second_cut.mp4	1203.880	29.97	3	shell escape	Escape	N. tetracanthus		START
458.202	D:/Multi_21.10.17_2_second_cut.mp4	1203.880	29.97	5	belly display	Submissive behavior	tetra	unsure	STOP
463.709	D:/Multi_21.10.17_2_second_cut.mp4	1203.880	29.97	2	S-bend	Restrained aggression	3		START
464.709	D:/Multi_21.10.17_2_second_cut.mp4	1203.880	29.97	2	S-bend	Restrained aggression	3		STOP
464.709	D:/Multi_21.10.17_2_second_cut.mp4	1203.880	29.97	2	biting	Overt aggression	3		START
465.208	D:/Multi_21.10.17_2_second_cut.mp4	1203.880	29.97	2	shell	Maintenance			START
465.460	D:/Multi_21.10.17_2_second_cut.mp4	1203.880	29.97	2	biting	Overt aggression	3		STOP
465.461	D:/Multi_21.10.17_2_second_cut.mp4	1203.880	29.97	2	biting	Overt aggression	3		START
465.960	D:/Multi_21.10.17_2_second_cut.mp4	1203.880	29.97	2	biting	Overt aggression	3		STOP
467.964	D:/Multi_21.10.17_2_second_cut.mp4	1203.880	29.97	1	fin spread	Restrained aggression	tetra	only head down visible	START
469.215	D:/Multi_21.10.17_2_second_cut.mp4	1203.880	29.97	1	fin spread	Restrained aggression	tetra	only head down visible	STOP
469.462	D:/Multi_21.10.17_2_second_cut.mp4	1203.880	29.97	2	shell	Maintenance			STOP
478.437	D:/Multi_21.10.17_2_second_cut.mp4	1203.880	29.97	4	shell	Maintenance			STOP
478.465	D:/Multi_21.10.17_2_second_cut.mp4	1203.880	29.97	1	away	Out-of-FOV			START
481.225	D:/Multi_21.10.17_2_second_cut.mp4	1203.880	29.97	1	away	Out-of-FOV			STOP
482.080	D:/Multi_21.10.17_2_second_cut.mp4	1203.880	29.97	5	shell	Maintenance			START
488.478	D:/Multi_21.10.17_2_second_cut.mp4	1203.880	29.97	5	shell	Maintenance			STOP
488.735	D:/Multi_21.10.17_2_second_cut.mp4	1203.880	29.97	1	presence of Tetra	Presence		1-2 at the same time	STOP
488.735	D:/Multi_21.10.17_2_second_cut.mp4	1203.880	29.97	4	shell	Maintenance			START
501.253	D:/Multi_21.10.17_2_second_cut.mp4	1203.880	29.97	2	shell	Maintenance			START
502.000	D:/Multi_21.10.17_2_second_cut.mp4	1203.880	29.97	3	shell escape	Escape	N. tetracanthus		STOP
504.245	D:/Multi_21.10.17_2_second_cut.mp4	1203.880	29.97	2	shell	Maintenance			STOP
509.050	D:/Multi_21.10.17_2_second_cut.mp4	1203.880	29.97	3	shell	Maintenance			START
511.300	D:/Multi_21.10.17_2_second_cut.mp4	1203.880	29.97	4	shell	Maintenance			STOP
511.755	D:/Multi_21.10.17_2_second_cut.mp4	1203.880	29.97	4	quivering	Affiliative behavior	None		START
512.505	D:/Multi_21.10.17_2_second_cut.mp4	1203.880	29.97	1	shell	Maintenance			START
512.511	D:/Multi_21.10.17_2_second_cut.mp4	1203.880	29.97	4	quivering	Affiliative behavior	None		STOP
513.350	D:/Multi_21.10.17_2_second_cut.mp4	1203.880	29.97	2	shell	Maintenance			START
514.510	D:/Multi_21.10.17_2_second_cut.mp4	1203.880	29.97	2	digging	Maintenance			START
515.260	D:/Multi_21.10.17_2_second_cut.mp4	1203.880	29.97	4	head jolting	Restrained aggression	None		START
515.264	D:/Multi_21.10.17_2_second_cut.mp4	1203.880	29.97	1	shell	Maintenance			STOP
515.758	D:/Multi_21.10.17_2_second_cut.mp4	1203.880	29.97	4	head jolting	Restrained aggression	None		STOP
515.759	D:/Multi_21.10.17_2_second_cut.mp4	1203.880	29.97	4	head jolting	Restrained aggression	None		START
515.900	D:/Multi_21.10.17_2_second_cut.mp4	1203.880	29.97	4	head jolting	Restrained aggression	None		STOP
516.261	D:/Multi_21.10.17_2_second_cut.mp4	1203.880	29.97	2	shell	Maintenance			STOP
516.650	D:/Multi_21.10.17_2_second_cut.mp4	1203.880	29.97	5	shell	Maintenance			START
517.010	D:/Multi_21.10.17_2_second_cut.mp4	1203.880	29.97	4	S-bend	Restrained aggression	3		START
517.259	D:/Multi_21.10.17_2_second_cut.mp4	1203.880	29.97	2	digging	Maintenance			STOP
517.514	D:/Multi_21.10.17_2_second_cut.mp4	1203.880	29.97	4	S-bend	Restrained aggression	3		STOP
517.590	D:/Multi_21.10.17_2_second_cut.mp4	1203.880	29.97	4	tail quiver	Submissive behavior	3	or "quivering"	START
518.100	D:/Multi_21.10.17_2_second_cut.mp4	1203.880	29.97	3	shell	Maintenance			STOP
519.514	D:/Multi_21.10.17_2_second_cut.mp4	1203.880	29.97	1	shell	Maintenance			START
519.764	D:/Multi_21.10.17_2_second_cut.mp4	1203.880	29.97	4	tail quiver	Submissive behavior	3	or "quivering"	STOP
520.265	D:/Multi_21.10.17_2_second_cut.mp4	1203.880	29.97	1	shell	Maintenance			STOP
523.264	D:/Multi_21.10.17_2_second_cut.mp4	1203.880	29.97	5	shell	Maintenance			STOP
531.160	D:/Multi_21.10.17_2_second_cut.mp4	1203.880	29.97	4	shell	Maintenance			START
534.030	D:/Multi_21.10.17_2_second_cut.mp4	1203.880	29.97	4	shell	Maintenance			STOP
536.980	D:/Multi_21.10.17_2_second_cut.mp4	1203.880	29.97	1	presence of Tetra	Presence			START
538.850	D:/Multi_21.10.17_2_second_cut.mp4	1203.880	29.97	1	presence of Tetra	Presence			STOP
541.960	D:/Multi_21.10.17_2_second_cut.mp4	1203.880	29.97	4	shell	Maintenance			START
551.044	D:/Multi_21.10.17_2_second_cut.mp4	1203.880	29.97	2	operculum spread	Restrained aggression	1	unsure; no operculum spread visible!	START
551.794	D:/Multi_21.10.17_2_second_cut.mp4	1203.880	29.97	2	S-bend	Restrained aggression	1		START
551.794	D:/Multi_21.10.17_2_second_cut.mp4	1203.880	29.97	2	operculum spread	Restrained aggression	1	unsure; no operculum spread visible!	STOP
553.250	D:/Multi_21.10.17_2_second_cut.mp4	1203.880	29.97	2	S-bend	Restrained aggression	1		STOP
553.250	D:/Multi_21.10.17_2_second_cut.mp4	1203.880	29.97	2	shooting out	Restrained aggression	1		START
553.799	D:/Multi_21.10.17_2_second_cut.mp4	1203.880	29.97	2	shooting out	Restrained aggression	1		STOP
554.789	D:/Multi_21.10.17_2_second_cut.mp4	1203.880	29.97	4	shell	Maintenance			STOP
558.555	D:/Multi_21.10.17_2_second_cut.mp4	1203.880	29.97	1	shell	Maintenance			START
559.055	D:/Multi_21.10.17_2_second_cut.mp4	1203.880	29.97	1	digging	Maintenance			START
559.056	D:/Multi_21.10.17_2_second_cut.mp4	1203.880	29.97	5	operculum spread	Restrained aggression	1	unsure; no operculum spread visible!	START
559.558	D:/Multi_21.10.17_2_second_cut.mp4	1203.880	29.97	1	shell	Maintenance			STOP
559.804	D:/Multi_21.10.17_2_second_cut.mp4	1203.880	29.97	5	operculum spread	Restrained aggression	1	unsure; no operculum spread visible!	STOP
560.563	D:/Multi_21.10.17_2_second_cut.mp4	1203.880	29.97	1	digging	Maintenance			STOP
560.805	D:/Multi_21.10.17_2_second_cut.mp4	1203.880	29.97	5	shell	Maintenance			START
563.979	D:/Multi_21.10.17_2_second_cut.mp4	1203.880	29.97	1	shell	Maintenance			START
565.060	D:/Multi_21.10.17_2_second_cut.mp4	1203.880	29.97	1	digging	Maintenance			START
566.815	D:/Multi_21.10.17_2_second_cut.mp4	1203.880	29.97	1	shell	Maintenance			STOP
568.060	D:/Multi_21.10.17_2_second_cut.mp4	1203.880	29.97	1	digging	Maintenance			STOP
571.843	D:/Multi_21.10.17_2_second_cut.mp4	1203.880	29.97	1	shell	Maintenance			START
572.569	D:/Multi_21.10.17_2_second_cut.mp4	1203.880	29.97	1	digging	Maintenance			START
573.072	D:/Multi_21.10.17_2_second_cut.mp4	1203.880	29.97	1	shell	Maintenance			STOP
574.075	D:/Multi_21.10.17_2_second_cut.mp4	1203.880	29.97	1	digging	Maintenance			STOP
576.327	D:/Multi_21.10.17_2_second_cut.mp4	1203.880	29.97	5	shell	Maintenance			STOP
578.799	D:/Multi_21.10.17_2_second_cut.mp4	1203.880	29.97	4	shell	Maintenance			START
578.820	D:/Multi_21.10.17_2_second_cut.mp4	1203.880	29.97	3	shell	Maintenance			START
579.900	D:/Multi_21.10.17_2_second_cut.mp4	1203.880	29.97	2	shell	Maintenance			START
581.074	D:/Multi_21.10.17_2_second_cut.mp4	1203.880	29.97	3	digging	Maintenance			START
581.326	D:/Multi_21.10.17_2_second_cut.mp4	1203.880	29.97	4	shell	Maintenance			STOP
582.920	D:/Multi_21.10.17_2_second_cut.mp4	1203.880	29.97	3	shell	Maintenance			STOP
583.076	D:/Multi_21.10.17_2_second_cut.mp4	1203.880	29.97	2	digging	Maintenance			START
584.080	D:/Multi_21.10.17_2_second_cut.mp4	1203.880	29.97	3	digging	Maintenance			STOP
584.330	D:/Multi_21.10.17_2_second_cut.mp4	1203.880	29.97	2	shell	Maintenance			STOP
585.280	D:/Multi_21.10.17_2_second_cut.mp4	1203.880	29.97	4	shell	Maintenance			START
585.850	D:/Multi_21.10.17_2_second_cut.mp4	1203.880	29.97	2	digging	Maintenance			STOP
587.336	D:/Multi_21.10.17_2_second_cut.mp4	1203.880	29.97	1	shell	Maintenance			START
588.335	D:/Multi_21.10.17_2_second_cut.mp4	1203.880	29.97	1	digging	Maintenance			START
589.107	D:/Multi_21.10.17_2_second_cut.mp4	1203.880	29.97	1	shell	Maintenance			STOP
589.579	D:/Multi_21.10.17_2_second_cut.mp4	1203.880	29.97	4	shell	Maintenance			STOP
589.600	D:/Multi_21.10.17_2_second_cut.mp4	1203.880	29.97	2	ramming	Overt aggression	4	unsure if this is ramming	START
590.200	D:/Multi_21.10.17_2_second_cut.mp4	1203.880	29.97	4	shell	Maintenance			START
590.335	D:/Multi_21.10.17_2_second_cut.mp4	1203.880	29.97	2	ramming	Overt aggression	4	unsure if this is ramming	STOP
590.835	D:/Multi_21.10.17_2_second_cut.mp4	1203.880	29.97	1	digging	Maintenance			STOP
593.840	D:/Multi_21.10.17_2_second_cut.mp4	1203.880	29.97	2	shell	Maintenance			START
595.349	D:/Multi_21.10.17_2_second_cut.mp4	1203.880	29.97	1	digging	Maintenance			START
595.349	D:/Multi_21.10.17_2_second_cut.mp4	1203.880	29.97	1	shell	Maintenance			START
595.591	D:/Multi_21.10.17_2_second_cut.mp4	1203.880	29.97	2	digging	Maintenance			START
595.841	D:/Multi_21.10.17_2_second_cut.mp4	1203.880	29.97	1	shell	Maintenance			STOP
597.000	D:/Multi_21.10.17_2_second_cut.mp4	1203.880	29.97	1	digging	Maintenance			STOP
597.345	D:/Multi_21.10.17_2_second_cut.mp4	1203.880	29.97	2	shell	Maintenance			STOP
597.840	D:/Multi_21.10.17_2_second_cut.mp4	1203.880	29.97	3	shell	Maintenance			START
598.596	D:/Multi_21.10.17_2_second_cut.mp4	1203.880	29.97	2	digging	Maintenance			STOP
598.918	D:/Multi_21.10.17_2_second_cut.mp4	1203.880	29.97	4	carrying	Maintenance			START
600.480	D:/Multi_21.10.17_2_second_cut.mp4	1203.880	29.97	2	ramming	Overt aggression	4	unsure; might be simply byproduct of shell entering!	START
600.840	D:/Multi_21.10.17_2_second_cut.mp4	1203.880	29.97	4	carrying	Maintenance			STOP
600.900	D:/Multi_21.10.17_2_second_cut.mp4	1203.880	29.97	2	ramming	Overt aggression	4	unsure; might be simply byproduct of shell entering!	STOP
600.900	D:/Multi_21.10.17_2_second_cut.mp4	1203.880	29.97	2	shell	Maintenance			START
602.345	D:/Multi_21.10.17_2_second_cut.mp4	1203.880	29.97	2	digging	Maintenance			START
602.851	D:/Multi_21.10.17_2_second_cut.mp4	1203.880	29.97	4	shell	Maintenance			STOP
603.150	D:/Multi_21.10.17_2_second_cut.mp4	1203.880	29.97	2	shell	Maintenance			STOP
604.595	D:/Multi_21.10.17_2_second_cut.mp4	1203.880	29.97	1	shell	Maintenance			START
604.851	D:/Multi_21.10.17_2_second_cut.mp4	1203.880	29.97	3	digging	Maintenance			START
605.150	D:/Multi_21.10.17_2_second_cut.mp4	1203.880	29.97	2	digging	Maintenance			STOP
606.099	D:/Multi_21.10.17_2_second_cut.mp4	1203.880	29.97	1	digging	Maintenance			START
606.600	D:/Multi_21.10.17_2_second_cut.mp4	1203.880	29.97	3	digging	Maintenance			STOP
606.601	D:/Multi_21.10.17_2_second_cut.mp4	1203.880	29.97	3	shell	Maintenance			STOP
606.850	D:/Multi_21.10.17_2_second_cut.mp4	1203.880	29.97	1	shell	Maintenance			STOP
608.107	D:/Multi_21.10.17_2_second_cut.mp4	1203.880	29.97	1	digging	Maintenance			STOP
609.855	D:/Multi_21.10.17_2_second_cut.mp4	1203.880	29.97	1	shell	Maintenance			START
610.607	D:/Multi_21.10.17_2_second_cut.mp4	1203.880	29.97	1	digging	Maintenance			START
612.106	D:/Multi_21.10.17_2_second_cut.mp4	1203.880	29.97	1	shell	Maintenance			STOP
612.107	D:/Multi_21.10.17_2_second_cut.mp4	1203.880	29.97	3	shell	Maintenance			START
613.300	D:/Multi_21.10.17_2_second_cut.mp4	1203.880	29.97	1	digging	Maintenance			STOP
613.611	D:/Multi_21.10.17_2_second_cut.mp4	1203.880	29.97	3	digging	Maintenance			START
614.000	D:/Multi_21.10.17_2_second_cut.mp4	1203.880	29.97	2	shell	Maintenance			START
615.110	D:/Multi_21.10.17_2_second_cut.mp4	1203.880	29.97	3	shell	Maintenance			STOP
615.610	D:/Multi_21.10.17_2_second_cut.mp4	1203.880	29.97	2	digging	Maintenance			START
616.111	D:/Multi_21.10.17_2_second_cut.mp4	1203.880	29.97	3	digging	Maintenance			STOP
616.611	D:/Multi_21.10.17_2_second_cut.mp4	1203.880	29.97	2	shell	Maintenance			STOP
617.865	D:/Multi_21.10.17_2_second_cut.mp4	1203.880	29.97	2	digging	Maintenance			STOP
619.200	D:/Multi_21.10.17_2_second_cut.mp4	1203.880	29.97	1	shell	Maintenance			START
619.611	D:/Multi_21.10.17_2_second_cut.mp4	1203.880	29.97	2	shell	Maintenance			START
619.866	D:/Multi_21.10.17_2_second_cut.mp4	1203.880	29.97	1	digging	Maintenance			START
621.116	D:/Multi_21.10.17_2_second_cut.mp4	1203.880	29.97	1	shell	Maintenance			STOP
622.623	D:/Multi_21.10.17_2_second_cut.mp4	1203.880	29.97	1	digging	Maintenance			STOP
623.366	D:/Multi_21.10.17_2_second_cut.mp4	1203.880	29.97	3	shell	Maintenance			START
633.862	D:/Multi_21.10.17_2_second_cut.mp4	1203.880	29.97	2	shell	Maintenance			STOP
638.131	D:/Multi_21.10.17_2_second_cut.mp4	1203.880	29.97	2	shell	Maintenance			START
639.885	D:/Multi_21.10.17_2_second_cut.mp4	1203.880	29.97	2	shell	Maintenance			STOP
646.387	D:/Multi_21.10.17_2_second_cut.mp4	1203.880	29.97	3	shell	Maintenance			STOP
647.480	D:/Multi_21.10.17_2_second_cut.mp4	1203.880	29.97	1	shell	Maintenance			START
648.800	D:/Multi_21.10.17_2_second_cut.mp4	1203.880	29.97	1	shell	Maintenance			STOP
665.159	D:/Multi_21.10.17_2_second_cut.mp4	1203.880	29.97	4	shell escape	Escape	None		START
685.680	D:/Multi_21.10.17_2_second_cut.mp4	1203.880	29.97	4	shell escape	Escape	None		STOP
702.000	D:/Multi_21.10.17_2_second_cut.mp4	1203.880	29.97	3	shell	Maintenance			START
709.700	D:/Multi_21.10.17_2_second_cut.mp4	1203.880	29.97	3	shell	Maintenance			STOP
719.350	D:/Multi_21.10.17_2_second_cut.mp4	1203.880	29.97	2	shell	Maintenance			START
720.050	D:/Multi_21.10.17_2_second_cut.mp4	1203.880	29.97	3	shooting out	Restrained aggression	conspecific 2		START
720.217	D:/Multi_21.10.17_2_second_cut.mp4	1203.880	29.97	2	digging	Maintenance			START
720.718	D:/Multi_21.10.17_2_second_cut.mp4	1203.880	29.97	3	shooting out	Restrained aggression	conspecific 2		STOP
721.550	D:/Multi_21.10.17_2_second_cut.mp4	1203.880	29.97	4	operculum spread	Restrained aggression	conspecific 2		START
722.350	D:/Multi_21.10.17_2_second_cut.mp4	1203.880	29.97	2	digging	Maintenance			STOP
722.880	D:/Multi_21.10.17_2_second_cut.mp4	1203.880	29.97	3	S-bend	Restrained aggression	None	probably directed towards conspecific 2	START
722.972	D:/Multi_21.10.17_2_second_cut.mp4	1203.880	29.97	2	shell	Maintenance			STOP
723.217	D:/Multi_21.10.17_2_second_cut.mp4	1203.880	29.97	4	operculum spread	Restrained aggression	conspecific 2		STOP
723.973	D:/Multi_21.10.17_2_second_cut.mp4	1203.880	29.97	1	shooting out	Restrained aggression	conspecific 2		START
724.420	D:/Multi_21.10.17_2_second_cut.mp4	1203.880	29.97	3	S-bend	Restrained aggression	None	probably directed towards conspecific 2	STOP
724.972	D:/Multi_21.10.17_2_second_cut.mp4	1203.880	29.97	1	shooting out	Restrained aggression	conspecific 2		STOP
725.720	D:/Multi_21.10.17_2_second_cut.mp4	1203.880	29.97	4	S-bend	Restrained aggression	3	or towards ind. 1?	START
725.972	D:/Multi_21.10.17_2_second_cut.mp4	1203.880	29.97	3	shooting out	Restrained aggression	conspecific 2		START
726.721	D:/Multi_21.10.17_2_second_cut.mp4	1203.880	29.97	3	shooting out	Restrained aggression	conspecific 2		STOP
726.722	D:/Multi_21.10.17_2_second_cut.mp4	1203.880	29.97	3	shooting out	Restrained aggression	conspecific 2		START
726.723	D:/Multi_21.10.17_2_second_cut.mp4	1203.880	29.97	1	operculum spread	Restrained aggression	conspecific 2		START
726.971	D:/Multi_21.10.17_2_second_cut.mp4	1203.880	29.97	4	S-bend	Restrained aggression	3	or towards ind. 1?	STOP
726.975	D:/Multi_21.10.17_2_second_cut.mp4	1203.880	29.97	2	shell	Maintenance			START
727.221	D:/Multi_21.10.17_2_second_cut.mp4	1203.880	29.97	3	shooting out	Restrained aggression	conspecific 2		STOP
727.476	D:/Multi_21.10.17_2_second_cut.mp4	1203.880	29.97	1	operculum spread	Restrained aggression	conspecific 2		STOP
727.726	D:/Multi_21.10.17_2_second_cut.mp4	1203.880	29.97	3	head jolting	Restrained aggression	None		START
728.200	D:/Multi_21.10.17_2_second_cut.mp4	1203.880	29.97	4	operculum spread	Restrained aggression	conspecific 2		START
728.226	D:/Multi_21.10.17_2_second_cut.mp4	1203.880	29.97	3	head jolting	Restrained aggression	None		STOP
728.726	D:/Multi_21.10.17_2_second_cut.mp4	1203.880	29.97	3	shell	Maintenance			START
729.228	D:/Multi_21.10.17_2_second_cut.mp4	1203.880	29.97	2	digging	Maintenance			START
730.350	D:/Multi_21.10.17_2_second_cut.mp4	1203.880	29.97	2	shell	Maintenance			STOP
730.477	D:/Multi_21.10.17_2_second_cut.mp4	1203.880	29.97	4	operculum spread	Restrained aggression	conspecific 2		STOP
731.228	D:/Multi_21.10.17_2_second_cut.mp4	1203.880	29.97	4	S-bend	Restrained aggression	conspecific 2		START
731.476	D:/Multi_21.10.17_2_second_cut.mp4	1203.880	29.97	2	digging	Maintenance			STOP
732.150	D:/Multi_21.10.17_2_second_cut.mp4	1203.880	29.97	4	S-bend	Restrained aggression	conspecific 2		STOP
745.160	D:/Multi_21.10.17_2_second_cut.mp4	1203.880	29.97	2	shell	Maintenance			START
745.981	D:/Multi_21.10.17_2_second_cut.mp4	1203.880	29.97	3	shell	Maintenance			STOP
746.241	D:/Multi_21.10.17_2_second_cut.mp4	1203.880	29.97	2	digging	Maintenance			START
747.950	D:/Multi_21.10.17_2_second_cut.mp4	1203.880	29.97	2	shell	Maintenance			STOP
749.100	D:/Multi_21.10.17_2_second_cut.mp4	1203.880	29.97	2	digging	Maintenance			STOP
749.700	D:/Multi_21.10.17_2_second_cut.mp4	1203.880	29.97	4	shell	Maintenance			START
758.000	D:/Multi_21.10.17_2_second_cut.mp4	1203.880	29.97	4	digging	Maintenance			START
759.011	D:/Multi_21.10.17_2_second_cut.mp4	1203.880	29.97	4	shell	Maintenance			STOP
760.262	D:/Multi_21.10.17_2_second_cut.mp4	1203.880	29.97	4	digging	Maintenance			STOP
778.100	D:/Multi_21.10.17_2_second_cut.mp4	1203.880	29.97	4	shell	Maintenance			START
782.281	D:/Multi_21.10.17_2_second_cut.mp4	1203.880	29.97	4	shell	Maintenance			STOP
827.323	D:/Multi_21.10.17_2_second_cut.mp4	1203.880	29.97	1	bumping	Affiliative behavior	5	but: brachiostegal membrane lowered?	START
827.823	D:/Multi_21.10.17_2_second_cut.mp4	1203.880	29.97	5	belly display	Submissive behavior	1		START
827.880	D:/Multi_21.10.17_2_second_cut.mp4	1203.880	29.97	5	belly display	Submissive behavior	1		STOP
828.328	D:/Multi_21.10.17_2_second_cut.mp4	1203.880	29.97	1	bumping	Affiliative behavior	5	but: brachiostegal membrane lowered?	STOP
847.588	D:/Multi_21.10.17_2_second_cut.mp4	1203.880	29.97	1	digging	Maintenance			START
853.848	D:/Multi_21.10.17_2_second_cut.mp4	1203.880	29.97	1	digging	Maintenance			STOP
855.603	D:/Multi_21.10.17_2_second_cut.mp4	1203.880	29.97	1	digging	Maintenance			START
862.603	D:/Multi_21.10.17_2_second_cut.mp4	1203.880	29.97	1	digging	Maintenance			STOP
869.867	D:/Multi_21.10.17_2_second_cut.mp4	1203.880	29.97	4	shell	Maintenance			START
870.867	D:/Multi_21.10.17_2_second_cut.mp4	1203.880	29.97	4	carrying	Maintenance			START
872.300	D:/Multi_21.10.17_2_second_cut.mp4	1203.880	29.97	4	shell	Maintenance			STOP
872.617	D:/Multi_21.10.17_2_second_cut.mp4	1203.880	29.97	4	carrying	Maintenance			STOP
881.377	D:/Multi_21.10.17_2_second_cut.mp4	1203.880	29.97	4	shell	Maintenance			START
892.700	D:/Multi_21.10.17_2_second_cut.mp4	1203.880	29.97	1	presence of Atten	Presence			START
901.650	D:/Multi_21.10.17_2_second_cut.mp4	1203.880	29.97	3	shell escape	Escape	None	due to Attenuatus; probably extended by Tetra	START
901.750	D:/Multi_21.10.17_2_second_cut.mp4	1203.880	29.97	4	shell	Maintenance			STOP
901.897	D:/Multi_21.10.17_2_second_cut.mp4	1203.880	29.97	4	shell escape	Escape	None	due to Attenuatus; probably extended by Tetra	START
904.402	D:/Multi_21.10.17_2_second_cut.mp4	1203.880	29.97	2	shell escape	Escape	None	due to Attenuatus; probaby extended by Tetra	START
904.651	D:/Multi_21.10.17_2_second_cut.mp4	1203.880	29.97	5	shell escape	Escape	None	due to Attenuatus; probaby extended by Tetra	START
904.750	D:/Multi_21.10.17_2_second_cut.mp4	1203.880	29.97	1	presence of Tetra	Presence			START
905.800	D:/Multi_21.10.17_2_second_cut.mp4	1203.880	29.97	1	presence of Atten	Presence			STOP
923.416	D:/Multi_21.10.17_2_second_cut.mp4	1203.880	29.97	5	shell escape	Escape	None	due to Attenuatus; probaby extended by Tetra	STOP
923.419	D:/Multi_21.10.17_2_second_cut.mp4	1203.880	29.97	1	operculum spread	Restrained aggression	5		START
923.658	D:/Multi_21.10.17_2_second_cut.mp4	1203.880	29.97	1	presence of Tetra	Presence			STOP
923.790	D:/Multi_21.10.17_2_second_cut.mp4	1203.880	29.97	5	belly display	Submissive behavior	1		START
923.920	D:/Multi_21.10.17_2_second_cut.mp4	1203.880	29.97	5	belly display	Submissive behavior	1		STOP
924.422	D:/Multi_21.10.17_2_second_cut.mp4	1203.880	29.97	5	tail quiver	Submissive behavior	1		START
924.922	D:/Multi_21.10.17_2_second_cut.mp4	1203.880	29.97	1	operculum spread	Restrained aggression	5		STOP
925.153	D:/Multi_21.10.17_2_second_cut.mp4	1203.880	29.97	3	shell escape	Escape	None	due to Attenuatus; probably extended by Tetra	STOP
925.424	D:/Multi_21.10.17_2_second_cut.mp4	1203.880	29.97	5	tail quiver	Submissive behavior	1		STOP
928.928	D:/Multi_21.10.17_2_second_cut.mp4	1203.880	29.97	1	operculum spread	Restrained aggression	conspecific 3		START
930.550	D:/Multi_21.10.17_2_second_cut.mp4	1203.880	29.97	1	operculum spread	Restrained aggression	conspecific 3		STOP
930.679	D:/Multi_21.10.17_2_second_cut.mp4	1203.880	29.97	1	fin spread	Restrained aggression	conspecific 3		START
931.177	D:/Multi_21.10.17_2_second_cut.mp4	1203.880	29.97	2	shell escape	Escape	None	due to Attenuatus; probaby extended by Tetra	STOP
932.178	D:/Multi_21.10.17_2_second_cut.mp4	1203.880	29.97	1	fin spread	Restrained aggression	conspecific 3		STOP
934.401	D:/Multi_21.10.17_2_second_cut.mp4	1203.880	29.97	3	shell	Maintenance			START
944.683	D:/Multi_21.10.17_2_second_cut.mp4	1203.880	29.97	3	shell	Maintenance			STOP
946.193	D:/Multi_21.10.17_2_second_cut.mp4	1203.880	29.97	4	shell escape	Escape	None	due to Attenuatus; probably extended by Tetra	STOP
946.442	D:/Multi_21.10.17_2_second_cut.mp4	1203.880	29.97	5	operculum spread	Restrained aggression	1	unsure; no operculum spread visible!	START
946.550	D:/Multi_21.10.17_2_second_cut.mp4	1203.880	29.97	1	shell	Maintenance			START
946.943	D:/Multi_21.10.17_2_second_cut.mp4	1203.880	29.97	5	operculum spread	Restrained aggression	1	unsure; no operculum spread visible!	STOP
947.694	D:/Multi_21.10.17_2_second_cut.mp4	1203.880	29.97	1	digging	Maintenance			START
948.445	D:/Multi_21.10.17_2_second_cut.mp4	1203.880	29.97	1	shell	Maintenance			STOP
950.693	D:/Multi_21.10.17_2_second_cut.mp4	1203.880	29.97	1	digging	Maintenance			STOP
955.954	D:/Multi_21.10.17_2_second_cut.mp4	1203.880	29.97	4	shell	Maintenance			START
962.250	D:/Multi_21.10.17_2_second_cut.mp4	1203.880	29.97	1	shell	Maintenance			START
962.713	D:/Multi_21.10.17_2_second_cut.mp4	1203.880	29.97	1	digging	Maintenance			START
963.213	D:/Multi_21.10.17_2_second_cut.mp4	1203.880	29.97	1	shell	Maintenance			STOP
964.214	D:/Multi_21.10.17_2_second_cut.mp4	1203.880	29.97	1	digging	Maintenance			STOP
966.650	D:/Multi_21.10.17_2_second_cut.mp4	1203.880	29.97	3	shooting out	Restrained aggression	conspecific 2	unsure	START
967.464	D:/Multi_21.10.17_2_second_cut.mp4	1203.880	29.97	3	shooting out	Restrained aggression	conspecific 2	unsure	STOP
970.958	D:/Multi_21.10.17_2_second_cut.mp4	1203.880	29.97	4	shell	Maintenance			STOP
995.739	D:/Multi_21.10.17_2_second_cut.mp4	1203.880	29.97	4	S-bend	Restrained aggression	2	unsure; very subtle!	START
999.245	D:/Multi_21.10.17_2_second_cut.mp4	1203.880	29.97	4	S-bend	Restrained aggression	2	unsure; very subtle!	STOP
1017.915	D:/Multi_21.10.17_2_second_cut.mp4	1203.880	29.97	4	shell	Maintenance			START
1023.350	D:/Multi_21.10.17_2_second_cut.mp4	1203.880	29.97	4	shell	Maintenance			STOP
1045.544	D:/Multi_21.10.17_2_second_cut.mp4	1203.880	29.97	4	shell	Maintenance			START
1047.130	D:/Multi_21.10.17_2_second_cut.mp4	1203.880	29.97	4	shell	Maintenance			STOP
1055.802	D:/Multi_21.10.17_2_second_cut.mp4	1203.880	29.97	1	presence of Tetra	Presence			START
1058.309	D:/Multi_21.10.17_2_second_cut.mp4	1203.880	29.97	1	presence of Tetra	Presence			STOP
1060.660	D:/Multi_21.10.17_2_second_cut.mp4	1203.880	29.97	1	presence of Tetra	Presence		2 at the same time	START
1060.808	D:/Multi_21.10.17_2_second_cut.mp4	1203.880	29.97	4	shell escape	Escape	N. tetracanthus		START
1060.830	D:/Multi_21.10.17_2_second_cut.mp4	1203.880	29.97	3	shell escape	Escape	N. tetracanthus		START
1061.053	D:/Multi_21.10.17_2_second_cut.mp4	1203.880	29.97	2	shell escape	Escape	N. tetracanthus		START
1061.058	D:/Multi_21.10.17_2_second_cut.mp4	1203.880	29.97	5	shell escape	Escape	N. tetracanthus		START
1062.558	D:/Multi_21.10.17_2_second_cut.mp4	1203.880	29.97	1	presence of Tetra	Presence		2 at the same time	STOP
1065.814	D:/Multi_21.10.17_2_second_cut.mp4	1203.880	29.97	5	shell escape	Escape	N. tetracanthus		STOP
1065.819	D:/Multi_21.10.17_2_second_cut.mp4	1203.880	29.97	2	shell escape	Escape	N. tetracanthus		STOP
1068.312	D:/Multi_21.10.17_2_second_cut.mp4	1203.880	29.97	3	shell escape	Escape	N. tetracanthus		STOP
1077.563	D:/Multi_21.10.17_2_second_cut.mp4	1203.880	29.97	4	shell escape	Escape	N. tetracanthus		STOP
1117.000	D:/Multi_21.10.17_2_second_cut.mp4	1203.880	29.97	2	shell	Maintenance			START
1120.410	D:/Multi_21.10.17_2_second_cut.mp4	1203.880	29.97	3	scratching	Maintenance			START
1120.869	D:/Multi_21.10.17_2_second_cut.mp4	1203.880	29.97	3	scratching	Maintenance			STOP
1124.050	D:/Multi_21.10.17_2_second_cut.mp4	1203.880	29.97	2	shell	Maintenance			STOP
1124.450	D:/Multi_21.10.17_2_second_cut.mp4	1203.880	29.97	2	head jolting	Restrained aggression	None		START
1124.600	D:/Multi_21.10.17_2_second_cut.mp4	1203.880	29.97	1	shell	Maintenance			START
1124.874	D:/Multi_21.10.17_2_second_cut.mp4	1203.880	29.97	2	head jolting	Restrained aggression	None		STOP
1126.126	D:/Multi_21.10.17_2_second_cut.mp4	1203.880	29.97	1	digging	Maintenance			START
1127.000	D:/Multi_21.10.17_2_second_cut.mp4	1203.880	29.97	1	shell	Maintenance			STOP
1127.000	D:/Multi_21.10.17_2_second_cut.mp4	1203.880	29.97	4	shell	Maintenance			START
1128.629	D:/Multi_21.10.17_2_second_cut.mp4	1203.880	29.97	1	digging	Maintenance			STOP
1131.250	D:/Multi_21.10.17_2_second_cut.mp4	1203.880	29.97	4	shell	Maintenance			STOP
1141.892	D:/Multi_21.10.17_2_second_cut.mp4	1203.880	29.97	1	fin spread	Restrained aggression	5		START
1142.191	D:/Multi_21.10.17_2_second_cut.mp4	1203.880	29.97	1	S-bend	Restrained aggression	5	unsure; brachiostegal membrane lowered; maybe parallel swimming?!	START
1142.200	D:/Multi_21.10.17_2_second_cut.mp4	1203.880	29.97	1	fin spread	Restrained aggression	5		STOP
1143.180	D:/Multi_21.10.17_2_second_cut.mp4	1203.880	29.97	1	S-bend	Restrained aggression	5	unsure; brachiostegal membrane lowered; maybe parallel swimming?!	STOP
1172.547	D:/Multi_21.10.17_2_second_cut.mp4	1203.880	29.97	4	shell	Maintenance			START
1173.924	D:/Multi_21.10.17_2_second_cut.mp4	1203.880	29.97	4	shell	Maintenance			STOP
1181.550	D:/Multi_21.10.17_2_second_cut.mp4	1203.880	29.97	4	shell	Maintenance			START
1192.441	D:/Multi_21.10.17_2_second_cut.mp4	1203.880	29.97	4	carrying	Maintenance			START
1193.696	D:/Multi_21.10.17_2_second_cut.mp4	1203.880	29.97	4	shell	Maintenance			STOP
1194.447	D:/Multi_21.10.17_2_second_cut.mp4	1203.880	29.97	4	carrying	Maintenance			STOP
1196.050	D:/Multi_21.10.17_2_second_cut.mp4	1203.880	29.97	1	presence of Flavi	Presence	None		START
1203.880	D:/Multi_21.10.17_2_second_cut.mp4	1203.880	29.97	1	presence of Flavi	Presence	None		STOP
