# Supplementary material for: TIBA: A web application for the visual analysis of temporal occurrences, interactions, and transitions of animal behavior
Source: PLoS Comput Biol. 2024 Oct 25;20(10):e1012425. doi: 10.1371/journal.pcbi.1012425 (PMC11508483; doi:10.1371/journal.pcbi.1012425)
Supplement: S11 Dataset — (XLSX) [file pcbi.1012425.s011.xlsx]

## Sheet: Sheet1
Observation id	Ocellatus_03.11.19_7
Media file(s)
Player #1	D:/Ocellatus/03.11.19/7/GX010420.MP4
Observation date	2019-12-09 10:25:17
Description
Time offset (s)	0.000
independent variables
variable	value
Time	Media file path	Total length	FPS	Subject	Behavior	Behavioral category	Modifier 1	Comment	Status
177.031	D:/Ocellatus/03.11.19/7/GX010420.MP4	369.600	59.94	1	all fins spread	Restrained aggression	meeli		START
181.031	D:/Ocellatus/03.11.19/7/GX010420.MP4	369.600	59.94	1	shooting out	Restrained aggression	meeli		START
181.286	D:/Ocellatus/03.11.19/7/GX010420.MP4	369.600	59.94	1	all fins spread	Restrained aggression	meeli		STOP
181.787	D:/Ocellatus/03.11.19/7/GX010420.MP4	369.600	59.94	1	shooting out	Restrained aggression	meeli		STOP
186.793	D:/Ocellatus/03.11.19/7/GX010420.MP4	369.600	59.94	1	S-bend	Restrained aggression	None	unsure	START
266.117	D:/Ocellatus/03.11.19/7/GX010420.MP4	369.600	59.94	1	all fins spread	Restrained aggression	None	due to Callipterus; but remaining on ground	START
284.373	D:/Ocellatus/03.11.19/7/GX010420.MP4	369.600	59.94	1	all fins spread	Restrained aggression	None	due to Callipterus; but remaining on ground	STOP
288.12	D:/Ocellatus/03.11.19/7/GX010420.MP4	369.600	59.94	1	S-bend	Restrained aggression	None	unsure	STOP
294.638	D:/Ocellatus/03.11.19/7/GX010420.MP4	369.600	59.94	1	all fins spread	Restrained aggression	meeli		START
303.906	D:/Ocellatus/03.11.19/7/GX010420.MP4	369.600	59.94	1	head up	Restrained aggression	meeli		START
329.663	D:/Ocellatus/03.11.19/7/GX010420.MP4	369.600	59.94	1	all fins spread	Restrained aggression	meeli		STOP
329.663	D:/Ocellatus/03.11.19/7/GX010420.MP4	369.600	59.94	1	head up	Restrained aggression	meeli		STOP
335.661	D:/Ocellatus/03.11.19/7/GX010420.MP4	369.600	59.94	1	all fins spread	Restrained aggression	None	unsure who this is directed to	START
336.912	D:/Ocellatus/03.11.19/7/GX010420.MP4	369.600	59.94	1	head up	Restrained aggression	None	unsure who this is directed to	START
369.6	D:/Ocellatus/03.11.19/7/GX010420.MP4	369.600	59.94	1	all fins spread	Restrained aggression	None	unsure who this is directed to	STOP
369.6	D:/Ocellatus/03.11.19/7/GX010420.MP4	369.600	59.94	1	head up	Restrained aggression	None	unsure who this is directed to	STOP
378.962	D:/Ocellatus/03.11.19/8/GOPR9783.MP4	377.390	29.97	2	hook display	Submissive behavior	1		START
379.799	D:/Ocellatus/03.11.19/8/GOPR9783.MP4	377.390	29.97	2	hook display	Submissive behavior	1		STOP
380.213	D:/Ocellatus/03.11.19/8/GOPR9783.MP4	377.390	29.97	1	following	Affiliative behavior	2		START
380.965	D:/Ocellatus/03.11.19/8/GOPR9783.MP4	377.390	29.97	1	following	Affiliative behavior	2		STOP
381.462	D:/Ocellatus/03.11.19/8/GOPR9783.MP4	377.390	29.97	2	shell	Maintenance			START
381.715	D:/Ocellatus/03.11.19/8/GOPR9783.MP4	377.390	29.97	2	tail quiver	Submissive behavior	1		START
383.467	D:/Ocellatus/03.11.19/8/GOPR9783.MP4	377.390	29.97	2	tail quiver	Submissive behavior	1		STOP
384.215	D:/Ocellatus/03.11.19/8/GOPR9783.MP4	377.390	29.97	2	shell	Maintenance			STOP
406.237	D:/Ocellatus/03.11.19/8/GOPR9783.MP4	377.390	29.97	2	hook display	Submissive behavior	1		START
407.24	D:/Ocellatus/03.11.19/8/GOPR9783.MP4	377.390	29.97	2	hook display	Submissive behavior	1		STOP
412.245	D:/Ocellatus/03.11.19/8/GOPR9783.MP4	377.390	29.97	1	all fins spread	Restrained aggression	meeli		START
413.996	D:/Ocellatus/03.11.19/8/GOPR9783.MP4	377.390	29.97	1	all fins spread	Restrained aggression	meeli		STOP
414.994	D:/Ocellatus/03.11.19/8/GOPR9783.MP4	377.390	29.97	1	operculum spread	Restrained aggression	meeli	unsure; operculum spread not visible	START
418.251	D:/Ocellatus/03.11.19/8/GOPR9783.MP4	377.390	29.97	1	operculum spread	Restrained aggression	meeli	unsure; operculum spread not visible	STOP
425.997	D:/Ocellatus/03.11.19/8/GOPR9783.MP4	377.390	29.97	1	all fins spread	Restrained aggression	meeli		START
430.515	D:/Ocellatus/03.11.19/8/GOPR9783.MP4	377.390	29.97	1	all fins spread	Restrained aggression	meeli		STOP
448.781	D:/Ocellatus/03.11.19/8/GOPR9783.MP4	377.390	29.97	1	all fins spread	Restrained aggression	None		START
450.283	D:/Ocellatus/03.11.19/8/GOPR9783.MP4	377.390	29.97	1	all fins spread	Restrained aggression	None		STOP
460.037	D:/Ocellatus/03.11.19/8/GOPR9783.MP4	377.390	29.97	1	all fins spread	Restrained aggression	None		START
461.54	D:/Ocellatus/03.11.19/8/GOPR9783.MP4	377.390	29.97	1	all fins spread	Restrained aggression	None		STOP
500.833	D:/Ocellatus/03.11.19/8/GOPR9783.MP4	377.390	29.97	1	all fins spread	Restrained aggression	None		START
504.588	D:/Ocellatus/03.11.19/8/GOPR9783.MP4	377.390	29.97	1	all fins spread	Restrained aggression	None		STOP
512.093	D:/Ocellatus/03.11.19/8/GOPR9783.MP4	377.390	29.97	1	all fins spread	Restrained aggression	None	due to Callipterus	START
514.588	D:/Ocellatus/03.11.19/8/GOPR9783.MP4	377.390	29.97	1	operculum spread	Restrained aggression	callipterus	hook like movement; no operculum spread visible	START
514.598	D:/Ocellatus/03.11.19/8/GOPR9783.MP4	377.390	29.97	1	all fins spread	Restrained aggression	None	due to Callipterus	STOP
515.597	D:/Ocellatus/03.11.19/8/GOPR9783.MP4	377.390	29.97	1	operculum spread	Restrained aggression	callipterus	hook like movement; no operculum spread visible	STOP
516.35	D:/Ocellatus/03.11.19/8/GOPR9783.MP4	377.390	29.97	1	all fins spread	Restrained aggression	None	due to Callipterus	START
518.099	D:/Ocellatus/03.11.19/8/GOPR9783.MP4	377.390	29.97	1	all fins spread	Restrained aggression	None	due to Callipterus	STOP
525.356	D:/Ocellatus/03.11.19/8/GOPR9783.MP4	377.390	29.97	1	all fins spread	Restrained aggression	None	due to Callipterus	START
525.862	D:/Ocellatus/03.11.19/8/GOPR9783.MP4	377.390	29.97	1	all fins spread	Restrained aggression	None	due to Callipterus	STOP
560.394	D:/Ocellatus/03.11.19/8/GOPR9783.MP4	377.390	29.97	3	shell	Maintenance			START
560.642	D:/Ocellatus/03.11.19/8/GOPR9783.MP4	377.390	29.97	3	tail quiver	Submissive behavior	1		START
562.394	D:/Ocellatus/03.11.19/8/GOPR9783.MP4	377.390	29.97	3	tail quiver	Submissive behavior	1		STOP
563.394	D:/Ocellatus/03.11.19/8/GOPR9783.MP4	377.390	29.97	3	shell	Maintenance			STOP
564.898	D:/Ocellatus/03.11.19/8/GOPR9783.MP4	377.390	29.97	1	all fins spread	Restrained aggression	None	directed to Callipterus (or to ind. 4?)	START
568.654	D:/Ocellatus/03.11.19/8/GOPR9783.MP4	377.390	29.97	1	all fins spread	Restrained aggression	None	directed to Callipterus (or to ind. 4?)	STOP
613.696	D:/Ocellatus/03.11.19/8/GOPR9783.MP4	377.390	29.97	1	all fins spread	Restrained aggression	meeli		START
614.197	D:/Ocellatus/03.11.19/8/GOPR9783.MP4	377.390	29.97	1	all fins spread	Restrained aggression	meeli		STOP
614.197	D:/Ocellatus/03.11.19/8/GOPR9783.MP4	377.390	29.97	1	operculum spread	Restrained aggression	meeli	no operculum spread visible	START
615.947	D:/Ocellatus/03.11.19/8/GOPR9783.MP4	377.390	29.97	1	chasing	Restrained aggression	meeli		START
615.947	D:/Ocellatus/03.11.19/8/GOPR9783.MP4	377.390	29.97	1	operculum spread	Restrained aggression	meeli	no operculum spread visible	STOP
624.457	D:/Ocellatus/03.11.19/8/GOPR9783.MP4	377.390	29.97	1	chasing	Restrained aggression	meeli		STOP
641.973	D:/Ocellatus/03.11.19/8/GOPR9783.MP4	377.390	29.97	1	scratching	Maintenance			START
642.474	D:/Ocellatus/03.11.19/8/GOPR9783.MP4	377.390	29.97	1	scratching	Maintenance			STOP
648.983	D:/Ocellatus/03.11.19/8/GOPR9783.MP4	377.390	29.97	1	all fins spread	Restrained aggression	None	directed towards Callipterus	START
649.232	D:/Ocellatus/03.11.19/8/GOPR9783.MP4	377.390	29.97	1	all fins spread	Restrained aggression	None	directed towards Callipterus	STOP
650.232	D:/Ocellatus/03.11.19/8/GOPR9783.MP4	377.390	29.97	1	all fins spread	Restrained aggression	None	directed towards Callipterus	START
650.485	D:/Ocellatus/03.11.19/8/GOPR9783.MP4	377.390	29.97	1	fin spread	Restrained aggression	None	head down; directed towards Callipterus	START
656.739	D:/Ocellatus/03.11.19/8/GOPR9783.MP4	377.390	29.97	1	all fins spread	Restrained aggression	None	directed towards Callipterus	STOP
656.741	D:/Ocellatus/03.11.19/8/GOPR9783.MP4	377.390	29.97	1	fin spread	Restrained aggression	None	head down; directed towards Callipterus	STOP
657.241	D:/Ocellatus/03.11.19/8/GOPR9783.MP4	377.390	29.97	1	all fins spread	Restrained aggression	None	directed towards Meeli	START
659.241	D:/Ocellatus/03.11.19/8/GOPR9783.MP4	377.390	29.97	1	shooting out	Restrained aggression	None	directed towards Meeli	START
659.992	D:/Ocellatus/03.11.19/8/GOPR9783.MP4	377.390	29.97	1	shooting out	Restrained aggression	None	directed towards Meeli	STOP
660.995	D:/Ocellatus/03.11.19/8/GOPR9783.MP4	377.390	29.97	1	fin spread	Restrained aggression	None	head down; directed towards Meeli	START
661.243	D:/Ocellatus/03.11.19/8/GOPR9783.MP4	377.390	29.97	1	fin spread	Restrained aggression	None	head down; directed towards Meeli	STOP
661.244	D:/Ocellatus/03.11.19/8/GOPR9783.MP4	377.390	29.97	1	shooting out	Restrained aggression	None	directed towards Meeli	START
661.743	D:/Ocellatus/03.11.19/8/GOPR9783.MP4	377.390	29.97	1	shooting out	Restrained aggression	None	directed towards Meeli	STOP
662.994	D:/Ocellatus/03.11.19/8/GOPR9783.MP4	377.390	29.97	1	fin spread	Restrained aggression	None	head down; directed towards Meeli	START
674.005	D:/Ocellatus/03.11.19/8/GOPR9783.MP4	377.390	29.97	1	all fins spread	Restrained aggression	None	directed towards Meeli	STOP
674.243	D:/Ocellatus/03.11.19/8/GOPR9783.MP4	377.390	29.97	1	fin spread	Restrained aggression	None	head down; directed towards Meeli	STOP
675.508	D:/Ocellatus/03.11.19/8/GOPR9783.MP4	377.390	29.97	1	all fins spread	Restrained aggression	None	directed towards Callipterus	START
675.508	D:/Ocellatus/03.11.19/8/GOPR9783.MP4	377.390	29.97	1	fin spread	Restrained aggression	None	head down; directed towards Callipterus	START
677.759	D:/Ocellatus/03.11.19/8/GOPR9783.MP4	377.390	29.97	1	biting	Overt aggression	None	directed towards Callipterus	START
678.013	D:/Ocellatus/03.11.19/8/GOPR9783.MP4	377.390	29.97	1	fin spread	Restrained aggression	None	head down; directed towards Callipterus	STOP
678.51	D:/Ocellatus/03.11.19/8/GOPR9783.MP4	377.390	29.97	1	biting	Overt aggression	None	directed towards Callipterus	STOP
679.762	D:/Ocellatus/03.11.19/8/GOPR9783.MP4	377.390	29.97	1	all fins spread	Restrained aggression	None	directed towards Callipterus	STOP
684.016	D:/Ocellatus/03.11.19/8/GOPR9783.MP4	377.390	29.97	1	all fins spread	Restrained aggression	None	directed towards Callipterus	START
684.519	D:/Ocellatus/03.11.19/8/GOPR9783.MP4	377.390	29.97	1	fin spread	Restrained aggression	None	head down; directed towards Callipterus	START
707.288	D:/Ocellatus/03.11.19/8/GOPR9783.MP4	377.390	29.97	1	biting	Overt aggression	None	directed towards Callipterus	START
707.288	D:/Ocellatus/03.11.19/8/GOPR9783.MP4	377.390	29.97	1	fin spread	Restrained aggression	None	head down; directed towards Callipterus	STOP
707.791	D:/Ocellatus/03.11.19/8/GOPR9783.MP4	377.390	29.97	1	biting	Overt aggression	None	directed towards Callipterus	STOP
709.54	D:/Ocellatus/03.11.19/8/GOPR9783.MP4	377.390	29.97	1	fin spread	Restrained aggression	None	head down; directed towards Callipterus	START
719.057	D:/Ocellatus/03.11.19/8/GOPR9783.MP4	377.390	29.97	1	all fins spread	Restrained aggression	None	directed towards Callipterus	STOP
719.057	D:/Ocellatus/03.11.19/8/GOPR9783.MP4	377.390	29.97	1	fin spread	Restrained aggression	None	head down; directed towards Callipterus	STOP
732.315	D:/Ocellatus/03.11.19/8/GOPR9783.MP4	377.390	29.97	1	parallel swimming	Restrained aggression	2		START
733.066	D:/Ocellatus/03.11.19/8/GOPR9783.MP4	377.390	29.97	1	parallel swimming	Restrained aggression	2		STOP
734.569	D:/Ocellatus/03.11.19/8/GOPR9783.MP4	377.390	29.97	1	all fins spread	Restrained aggression	None		START
739.573	D:/Ocellatus/03.11.19/8/GOPR9783.MP4	377.390	29.97	1	all fins spread	Restrained aggression	None		STOP
742.072	D:/Ocellatus/03.11.19/8/GOPR9783.MP4	377.390	29.97	1	operculum spread	Restrained aggression	meeli		START
744.073	D:/Ocellatus/03.11.19/8/GOPR9783.MP4	377.390	29.97	1	operculum spread	Restrained aggression	meeli		STOP
745.328	D:/Ocellatus/03.11.19/8/GOPR9783.MP4	377.390	29.97	1	all fins spread	Restrained aggression	meeli		START
746.987	D:/Ocellatus/03.11.19/8/GOPR9783.MP4	377.390	29.97	1	all fins spread	Restrained aggression	meeli		STOP
783.379	F:/Ocellatus/03.11.19/8/GX019871.MP4	395.750	59.94	1	scratching	Maintenance			START
784.377	F:/Ocellatus/03.11.19/8/GX019871.MP4	395.750	59.94	1	scratching	Maintenance			STOP
809.117	F:/Ocellatus/03.11.19/8/GX019871.MP4	395.750	59.94	1	quivering	Affiliative behavior	None	probably just irritated	START
809.437	F:/Ocellatus/03.11.19/8/GX019871.MP4	395.750	59.94	1	quivering	Affiliative behavior	None	probably just irritated	STOP
811.653	F:/Ocellatus/03.11.19/8/GX019871.MP4	395.750	59.94	1	scratching	Maintenance			START
812.405	F:/Ocellatus/03.11.19/8/GX019871.MP4	395.750	59.94	1	scratching	Maintenance			STOP
812.406	F:/Ocellatus/03.11.19/8/GX019871.MP4	395.750	59.94	1	scratching	Maintenance			START
813.157	F:/Ocellatus/03.11.19/8/GX019871.MP4	395.750	59.94	1	scratching	Maintenance			STOP
819.912	F:/Ocellatus/03.11.19/8/GX019871.MP4	395.750	59.94	1	driving	Maintenance			START
820.915	F:/Ocellatus/03.11.19/8/GX019871.MP4	395.750	59.94	1	driving	Maintenance			STOP
852.698	F:/Ocellatus/03.11.19/8/GX019871.MP4	395.750	59.94	1	all fins spread	Restrained aggression	None		START
853.199	F:/Ocellatus/03.11.19/8/GX019871.MP4	395.750	59.94	1	fin spread	Restrained aggression	None		START
855.449	F:/Ocellatus/03.11.19/8/GX019871.MP4	395.750	59.94	1	all fins spread	Restrained aggression	None		STOP
856.701	F:/Ocellatus/03.11.19/8/GX019871.MP4	395.750	59.94	1	fin spread	Restrained aggression	None		STOP
858.953	F:/Ocellatus/03.11.19/8/GX019871.MP4	395.750	59.94	1	digging	Maintenance			START
858.953	F:/Ocellatus/03.11.19/8/GX019871.MP4	395.750	59.94	1	driving	Maintenance			START
860.202	F:/Ocellatus/03.11.19/8/GX019871.MP4	395.750	59.94	1	digging	Maintenance			STOP
860.209	F:/Ocellatus/03.11.19/8/GX019871.MP4	395.750	59.94	1	driving	Maintenance			STOP
860.453	F:/Ocellatus/03.11.19/8/GX019871.MP4	395.750	59.94	1	all fins spread	Restrained aggression	2		START
860.955	F:/Ocellatus/03.11.19/8/GX019871.MP4	395.750	59.94	2	head jolting	Restrained aggression	1		START
861.955	F:/Ocellatus/03.11.19/8/GX019871.MP4	395.750	59.94	2	head jolting	Restrained aggression	1		STOP
865.206	F:/Ocellatus/03.11.19/8/GX019871.MP4	395.750	59.94	1	all fins spread	Restrained aggression	2		STOP
865.212	F:/Ocellatus/03.11.19/8/GX019871.MP4	395.750	59.94	1	operculum spread	Restrained aggression	None		START
867.71	F:/Ocellatus/03.11.19/8/GX019871.MP4	395.750	59.94	1	operculum spread	Restrained aggression	None		STOP
907.753	F:/Ocellatus/03.11.19/8/GX019871.MP4	395.750	59.94	1	quivering	Affiliative behavior	None	probably just irritated	START
908.502	F:/Ocellatus/03.11.19/8/GX019871.MP4	395.750	59.94	1	quivering	Affiliative behavior	None	probably just irritated	STOP
915.007	F:/Ocellatus/03.11.19/8/GX019871.MP4	395.750	59.94	1	driving	Maintenance			START
916.509	F:/Ocellatus/03.11.19/8/GX019871.MP4	395.750	59.94	1	driving	Maintenance			STOP
934.528	F:/Ocellatus/03.11.19/8/GX019871.MP4	395.750	59.94	1	operculum spread	Restrained aggression	None	no operculum spread visible; maybe just rushing towards ind. 2?	START
941.287	F:/Ocellatus/03.11.19/8/GX019871.MP4	395.750	59.94	1	operculum spread	Restrained aggression	None	no operculum spread visible; maybe just rushing towards ind. 2?	STOP
942.536	F:/Ocellatus/03.11.19/8/GX019871.MP4	395.750	59.94	1	parallel swimming	Restrained aggression	4		START
942.536	F:/Ocellatus/03.11.19/8/GX019871.MP4	395.750	59.94	4	parallel swimming	Restrained aggression	1		START
942.785	F:/Ocellatus/03.11.19/8/GX019871.MP4	395.750	59.94	1	tail quiver	Submissive behavior	4		START
943.036	F:/Ocellatus/03.11.19/8/GX019871.MP4	395.750	59.94	1	parallel swimming	Restrained aggression	4		STOP
943.036	F:/Ocellatus/03.11.19/8/GX019871.MP4	395.750	59.94	4	parallel swimming	Restrained aggression	1		STOP
943.287	F:/Ocellatus/03.11.19/8/GX019871.MP4	395.750	59.94	1	tail quiver	Submissive behavior	4		STOP
943.789	F:/Ocellatus/03.11.19/8/GX019871.MP4	395.750	59.94	4	carrying	Maintenance			START
945.54	F:/Ocellatus/03.11.19/8/GX019871.MP4	395.750	59.94	4	carrying	Maintenance			STOP
956.507	F:/Ocellatus/03.11.19/8/GX019871.MP4	395.750	59.94	1	driving	Maintenance			START
957.052	F:/Ocellatus/03.11.19/8/GX019871.MP4	395.750	59.94	1	driving	Maintenance			STOP
960.805	F:/Ocellatus/03.11.19/8/GX019871.MP4	395.750	59.94	1	parallel swimming	Restrained aggression	2		START
960.805	F:/Ocellatus/03.11.19/8/GX019871.MP4	395.750	59.94	2	parallel swimming	Restrained aggression	1		START
961.294	F:/Ocellatus/03.11.19/8/GX019871.MP4	395.750	59.94	2	zigzag swimming	Submissive behavior	1	unsure	START
961.304	F:/Ocellatus/03.11.19/8/GX019871.MP4	395.750	59.94	1	parallel swimming	Restrained aggression	2		STOP
961.304	F:/Ocellatus/03.11.19/8/GX019871.MP4	395.750	59.94	2	parallel swimming	Restrained aggression	1		STOP
962.06	F:/Ocellatus/03.11.19/8/GX019871.MP4	395.750	59.94	2	zigzag swimming	Submissive behavior	1	unsure	STOP
1014.86	F:/Ocellatus/03.11.19/8/GX019871.MP4	395.750	59.94	1	driving	Maintenance			START
1016.91	F:/Ocellatus/03.11.19/8/GX019871.MP4	395.750	59.94	1	driving	Maintenance			STOP
1044.14	F:/Ocellatus/03.11.19/8/GX019871.MP4	395.750	59.94	1	all fins spread	Restrained aggression	None	due to Callipterus	START
1046.14	F:/Ocellatus/03.11.19/8/GX019871.MP4	395.750	59.94	1	all fins spread	Restrained aggression	None	due to Callipterus	STOP
1046.64	F:/Ocellatus/03.11.19/8/GX019871.MP4	395.750	59.94	1	all fins spread	Restrained aggression	None	due to Callipterus	START
1047.64	F:/Ocellatus/03.11.19/8/GX019871.MP4	395.750	59.94	1	all fins spread	Restrained aggression	None	due to Callipterus	STOP
1048.64	F:/Ocellatus/03.11.19/8/GX019871.MP4	395.750	59.94	4	operculum spread	Restrained aggression	None	directed towards Callipterus	START
1049.14	F:/Ocellatus/03.11.19/8/GX019871.MP4	395.750	59.94	4	operculum spread	Restrained aggression	None	directed towards Callipterus	STOP
1049.39	F:/Ocellatus/03.11.19/8/GX019871.MP4	395.750	59.94	4	operculum spread	Restrained aggression	None	directed towards Callipterus	START
1050.65	F:/Ocellatus/03.11.19/8/GX019871.MP4	395.750	59.94	5	all fins spread	Restrained aggression	None	due to Callipterus	START
1053.64	F:/Ocellatus/03.11.19/8/GX019871.MP4	395.750	59.94	4	operculum spread	Restrained aggression	None	directed towards Callipterus	STOP
1054.15	F:/Ocellatus/03.11.19/8/GX019871.MP4	395.750	59.94	4	operculum spread	Restrained aggression	None	directed towards Callipterus	START
1054.65	F:/Ocellatus/03.11.19/8/GX019871.MP4	395.750	59.94	4	biting	Overt aggression	None	directed towards Callipterus	START
1054.65	F:/Ocellatus/03.11.19/8/GX019871.MP4	395.750	59.94	4	operculum spread	Restrained aggression	None	directed towards Callipterus	STOP
1055.4	F:/Ocellatus/03.11.19/8/GX019871.MP4	395.750	59.94	4	biting	Overt aggression	None	directed towards Callipterus	STOP
1055.65	F:/Ocellatus/03.11.19/8/GX019871.MP4	395.750	59.94	4	operculum spread	Restrained aggression	None	directed towards Callipterus	START
1056.15	F:/Ocellatus/03.11.19/8/GX019871.MP4	395.750	59.94	4	operculum spread	Restrained aggression	None	directed towards Callipterus	STOP
1056.4	F:/Ocellatus/03.11.19/8/GX019871.MP4	395.750	59.94	4	fin spread	Restrained aggression	None	directed towards Callipterus	START
1057.9	F:/Ocellatus/03.11.19/8/GX019871.MP4	395.750	59.94	4	fin spread	Restrained aggression	None	directed towards Callipterus	STOP
1057.9	F:/Ocellatus/03.11.19/8/GX019871.MP4	395.750	59.94	4	operculum spread	Restrained aggression	None	directed towards Callipterus	START
1058.65	F:/Ocellatus/03.11.19/8/GX019871.MP4	395.750	59.94	4	operculum spread	Restrained aggression	None	directed towards Callipterus	STOP
1059.15	F:/Ocellatus/03.11.19/8/GX019871.MP4	395.750	59.94	4	operculum spread	Restrained aggression	None	directed towards Callipterus	START
1060.65	F:/Ocellatus/03.11.19/8/GX019871.MP4	395.750	59.94	4	operculum spread	Restrained aggression	None	directed towards Callipterus	STOP
1061.41	F:/Ocellatus/03.11.19/8/GX019871.MP4	395.750	59.94	4	operculum spread	Restrained aggression	None	directed towards Callipterus	START
1061.91	F:/Ocellatus/03.11.19/8/GX019871.MP4	395.750	59.94	4	biting	Overt aggression	None	directed towards Callipterus	START
1061.91	F:/Ocellatus/03.11.19/8/GX019871.MP4	395.750	59.94	4	operculum spread	Restrained aggression	None	directed towards Callipterus	STOP
1062.41	F:/Ocellatus/03.11.19/8/GX019871.MP4	395.750	59.94	4	biting	Overt aggression	None	directed towards Callipterus	STOP
1063.66	F:/Ocellatus/03.11.19/8/GX019871.MP4	395.750	59.94	4	operculum spread	Restrained aggression	None	directed towards Callipterus	START
1064.41	F:/Ocellatus/03.11.19/8/GX019871.MP4	395.750	59.94	4	operculum spread	Restrained aggression	None	directed towards Callipterus	STOP
1065.91	F:/Ocellatus/03.11.19/8/GX019871.MP4	395.750	59.94	4	operculum spread	Restrained aggression	None	directed towards Callipterus	START
1066.16	F:/Ocellatus/03.11.19/8/GX019871.MP4	395.750	59.94	1	all fins spread	Restrained aggression	None	due to Callipterus	START
1067.16	F:/Ocellatus/03.11.19/8/GX019871.MP4	395.750	59.94	4	fin spread	Restrained aggression	None	directed towards Callipterus	START
1067.16	F:/Ocellatus/03.11.19/8/GX019871.MP4	395.750	59.94	4	operculum spread	Restrained aggression	None	directed towards Callipterus	STOP
1067.41	F:/Ocellatus/03.11.19/8/GX019871.MP4	395.750	59.94	4	biting	Overt aggression	None	directed towards Callipterus	START
1067.41	F:/Ocellatus/03.11.19/8/GX019871.MP4	395.750	59.94	4	fin spread	Restrained aggression	None	directed towards Callipterus	STOP
1067.91	F:/Ocellatus/03.11.19/8/GX019871.MP4	395.750	59.94	5	all fins spread	Restrained aggression	None	due to Callipterus	STOP
1067.91	F:/Ocellatus/03.11.19/8/GX019871.MP4	395.750	59.94	5	operculum spread	Restrained aggression	None	due to Callipterus	START
1068.16	F:/Ocellatus/03.11.19/8/GX019871.MP4	395.750	59.94	4	biting	Overt aggression	None	directed towards Callipterus	STOP
1068.16	F:/Ocellatus/03.11.19/8/GX019871.MP4	395.750	59.94	4	operculum spread	Restrained aggression	None	directed towards Callipterus	START
1068.66	F:/Ocellatus/03.11.19/8/GX019871.MP4	395.750	59.94	5	operculum spread	Restrained aggression	None	due to Callipterus	STOP
1069.16	F:/Ocellatus/03.11.19/8/GX019871.MP4	395.750	59.94	4	operculum spread	Restrained aggression	None	directed towards Callipterus	STOP
1069.41	F:/Ocellatus/03.11.19/8/GX019871.MP4	395.750	59.94	4	operculum spread	Restrained aggression	None	directed towards Callipterus	START
1069.66	F:/Ocellatus/03.11.19/8/GX019871.MP4	395.750	59.94	1	operculum spread	Restrained aggression	None	directed towards Callipterus	START
1070.51	F:/Ocellatus/03.11.19/8/GX019871.MP4	395.750	59.94	4	operculum spread	Restrained aggression	None	directed towards Callipterus	STOP
1070.91	F:/Ocellatus/03.11.19/8/GX019871.MP4	395.750	59.94	1	operculum spread	Restrained aggression	None	directed towards Callipterus	STOP
1070.91	F:/Ocellatus/03.11.19/8/GX019871.MP4	395.750	59.94	4	operculum spread	Restrained aggression	None	directed towards Callipterus	START
1071.66	F:/Ocellatus/03.11.19/8/GX019871.MP4	395.750	59.94	4	fin spread	Restrained aggression	None	directed towards Callipterus	START
1071.66	F:/Ocellatus/03.11.19/8/GX019871.MP4	395.750	59.94	4	operculum spread	Restrained aggression	None	directed towards Callipterus	STOP
1072.16	F:/Ocellatus/03.11.19/8/GX019871.MP4	395.750	59.94	4	fin spread	Restrained aggression	None	directed towards Callipterus	STOP
1072.16	F:/Ocellatus/03.11.19/8/GX019871.MP4	395.750	59.94	4	operculum spread	Restrained aggression	None	directed towards Callipterus	START
1072.67	F:/Ocellatus/03.11.19/8/GX019871.MP4	395.750	59.94	4	operculum spread	Restrained aggression	None	directed towards Callipterus	STOP
1072.92	F:/Ocellatus/03.11.19/8/GX019871.MP4	395.750	59.94	4	operculum spread	Restrained aggression	None	directed towards Callipterus	START
1073.66	F:/Ocellatus/03.11.19/8/GX019871.MP4	395.750	59.94	1	biting	Overt aggression	None	directed towards Callipterus	START
1074.42	F:/Ocellatus/03.11.19/8/GX019871.MP4	395.750	59.94	1	biting	Overt aggression	None	directed towards Callipterus	STOP
1074.67	F:/Ocellatus/03.11.19/8/GX019871.MP4	395.750	59.94	1	biting	Overt aggression	None	directed towards Callipterus	START
1074.67	F:/Ocellatus/03.11.19/8/GX019871.MP4	395.750	59.94	5	all fins spread	Restrained aggression	None	due to Callipterus	START
1074.72	F:/Ocellatus/03.11.19/8/GX019871.MP4	395.750	59.94	4	fin spread	Restrained aggression	None	directed towards Callipterus	START
1074.73	F:/Ocellatus/03.11.19/8/GX019871.MP4	395.750	59.94	4	operculum spread	Restrained aggression	None	directed towards Callipterus	STOP
1075.17	F:/Ocellatus/03.11.19/8/GX019871.MP4	395.750	59.94	1	fin spread	Restrained aggression	None	directed towards Callipterus	START
1075.17	F:/Ocellatus/03.11.19/8/GX019871.MP4	395.750	59.94	1	biting	Overt aggression	None	directed towards Callipterus	STOP
1075.92	F:/Ocellatus/03.11.19/8/GX019871.MP4	395.750	59.94	4	fin spread	Restrained aggression	None	directed towards Callipterus	STOP
1075.92	F:/Ocellatus/03.11.19/8/GX019871.MP4	395.750	59.94	4	operculum spread	Restrained aggression	None	directed towards Callipterus	START
1075.92	F:/Ocellatus/03.11.19/8/GX019871.MP4	395.750	59.94	5	all fins spread	Restrained aggression	None	due to Callipterus	STOP
1076.67	F:/Ocellatus/03.11.19/8/GX019871.MP4	395.750	59.94	4	operculum spread	Restrained aggression	None	directed towards Callipterus	STOP
1076.92	F:/Ocellatus/03.11.19/8/GX019871.MP4	395.750	59.94	4	operculum spread	Restrained aggression	None	directed towards Callipterus	START
1077.67	F:/Ocellatus/03.11.19/8/GX019871.MP4	395.750	59.94	4	operculum spread	Restrained aggression	None	directed towards Callipterus	STOP
1077.92	F:/Ocellatus/03.11.19/8/GX019871.MP4	395.750	59.94	4	operculum spread	Restrained aggression	None	directed towards Callipterus	START
1078.73	F:/Ocellatus/03.11.19/8/GX019871.MP4	395.750	59.94	4	operculum spread	Restrained aggression	None	directed towards Callipterus	STOP
1078.93	F:/Ocellatus/03.11.19/8/GX019871.MP4	395.750	59.94	4	operculum spread	Restrained aggression	None	directed towards Callipterus	START
1079.67	F:/Ocellatus/03.11.19/8/GX019871.MP4	395.750	59.94	4	operculum spread	Restrained aggression	None	directed towards Callipterus	STOP
1079.92	F:/Ocellatus/03.11.19/8/GX019871.MP4	395.750	59.94	4	fin spread	Restrained aggression	None	directed towards Callipterus	START
1079.92	F:/Ocellatus/03.11.19/8/GX019871.MP4	395.750	59.94	1	fin spread	Restrained aggression	None	directed towards Callipterus	STOP
1080.67	F:/Ocellatus/03.11.19/8/GX019871.MP4	395.750	59.94	4	fin spread	Restrained aggression	None	directed towards Callipterus	STOP
1080.67	F:/Ocellatus/03.11.19/8/GX019871.MP4	395.750	59.94	4	operculum spread	Restrained aggression	None	directed towards Callipterus	START
1080.92	F:/Ocellatus/03.11.19/8/GX019871.MP4	395.750	59.94	5	all fins spread	Restrained aggression	None	due to Callipterus	START
1081.18	F:/Ocellatus/03.11.19/8/GX019871.MP4	395.750	59.94	4	operculum spread	Restrained aggression	None	directed towards Callipterus	STOP
1081.68	F:/Ocellatus/03.11.19/8/GX019871.MP4	395.750	59.94	4	operculum spread	Restrained aggression	None	directed towards Callipterus	START
1082.43	F:/Ocellatus/03.11.19/8/GX019871.MP4	395.750	59.94	4	operculum spread	Restrained aggression	None	directed towards Callipterus	STOP
1083.17	F:/Ocellatus/03.11.19/8/GX019871.MP4	395.750	59.94	4	fin spread	Restrained aggression	None	directed towards Callipterus	START
1083.68	F:/Ocellatus/03.11.19/8/GX019871.MP4	395.750	59.94	5	all fins spread	Restrained aggression	None	due to Callipterus	STOP
1084.43	F:/Ocellatus/03.11.19/8/GX019871.MP4	395.750	59.94	5	all fins spread	Restrained aggression	None	due to Callipterus	START
1084.93	F:/Ocellatus/03.11.19/8/GX019871.MP4	395.750	59.94	4	biting	Overt aggression	None	directed towards Callipterus	START
1084.93	F:/Ocellatus/03.11.19/8/GX019871.MP4	395.750	59.94	4	fin spread	Restrained aggression	None	directed towards Callipterus	STOP
1085.43	F:/Ocellatus/03.11.19/8/GX019871.MP4	395.750	59.94	5	fin spread	Restrained aggression	None	due to Callipterus	START
1085.43	F:/Ocellatus/03.11.19/8/GX019871.MP4	395.750	59.94	4	biting	Overt aggression	None	directed towards Callipterus	STOP
1085.68	F:/Ocellatus/03.11.19/8/GX019871.MP4	395.750	59.94	4	operculum spread	Restrained aggression	None	directed towards Callipterus	START
1086.43	F:/Ocellatus/03.11.19/8/GX019871.MP4	395.750	59.94	4	biting	Overt aggression	None	directed towards Callipterus	START
1086.43	F:/Ocellatus/03.11.19/8/GX019871.MP4	395.750	59.94	4	operculum spread	Restrained aggression	None	directed towards Callipterus	STOP
1086.68	F:/Ocellatus/03.11.19/8/GX019871.MP4	395.750	59.94	4	biting	Overt aggression	None	directed towards Callipterus	STOP
1087.18	F:/Ocellatus/03.11.19/8/GX019871.MP4	395.750	59.94	4	fin spread	Restrained aggression	None	directed towards Callipterus	START
1088.68	F:/Ocellatus/03.11.19/8/GX019871.MP4	395.750	59.94	1	fin spread	Restrained aggression	None	directed towards Callipterus	START
1090.67	F:/Ocellatus/03.11.19/8/GX019871.MP4	395.750	59.94	4	operculum spread	Restrained aggression	None	directed towards Callipterus	START
1090.68	F:/Ocellatus/03.11.19/8/GX019871.MP4	395.750	59.94	4	fin spread	Restrained aggression	None	directed towards Callipterus	STOP
1091.19	F:/Ocellatus/03.11.19/8/GX019871.MP4	395.750	59.94	4	operculum spread	Restrained aggression	None	directed towards Callipterus	STOP
1091.94	F:/Ocellatus/03.11.19/8/GX019871.MP4	395.750	59.94	4	fin spread	Restrained aggression	None	directed towards Callipterus	START
1097.44	F:/Ocellatus/03.11.19/8/GX019871.MP4	395.750	59.94	4	fin spread	Restrained aggression	None	directed towards Callipterus	STOP
1097.44	F:/Ocellatus/03.11.19/8/GX019871.MP4	395.750	59.94	4	operculum spread	Restrained aggression	None	directed towards Callipterus	START
1098.19	F:/Ocellatus/03.11.19/8/GX019871.MP4	395.750	59.94	4	operculum spread	Restrained aggression	None	directed towards Callipterus	STOP
1098.19	F:/Ocellatus/03.11.19/8/GX019871.MP4	395.750	59.94	4	operculum spread	Restrained aggression	None	directed towards Callipterus	START
1098.94	F:/Ocellatus/03.11.19/8/GX019871.MP4	395.750	59.94	4	operculum spread	Restrained aggression	None	directed towards Callipterus	STOP
1099.44	F:/Ocellatus/03.11.19/8/GX019871.MP4	395.750	59.94	4	operculum spread	Restrained aggression	None	directed towards Callipterus	START
1100.2	F:/Ocellatus/03.11.19/8/GX019871.MP4	395.750	59.94	5	all fins spread	Restrained aggression	None	due to Callipterus	STOP
1100.43	F:/Ocellatus/03.11.19/8/GX019871.MP4	395.750	59.94	5	fin spread	Restrained aggression	None	due to Callipterus	STOP
1100.5	F:/Ocellatus/03.11.19/8/GX019871.MP4	395.750	59.94	4	operculum spread	Restrained aggression	None	directed towards Callipterus	STOP
1100.7	F:/Ocellatus/03.11.19/8/GX019871.MP4	395.750	59.94	5	operculum spread	Restrained aggression	None	due to Callipterus	START
1100.94	F:/Ocellatus/03.11.19/8/GX019871.MP4	395.750	59.94	4	fin spread	Restrained aggression	None	directed towards Callipterus	START
1101.45	F:/Ocellatus/03.11.19/8/GX019871.MP4	395.750	59.94	5	all fins spread	Restrained aggression	None	due to Callipterus	START
1101.45	F:/Ocellatus/03.11.19/8/GX019871.MP4	395.750	59.94	5	operculum spread	Restrained aggression	None	due to Callipterus	STOP
1104.41	F:/Ocellatus/03.11.19/8/GX019871.MP4	395.750	59.94	2	all fins spread	Restrained aggression	None	due to Callipterus	START
1104.41	F:/Ocellatus/03.11.19/8/GX019871.MP4	395.750	59.94	2	fin spread	Restrained aggression	None	due to Callipterus	START
1105.7	F:/Ocellatus/03.11.19/8/GX019871.MP4	395.750	59.94	5	head up	Restrained aggression	None	due to Callipterus	START
1106.45	F:/Ocellatus/03.11.19/8/GX019871.MP4	395.750	59.94	4	operculum spread	Restrained aggression	None	directed towards Callipterus	START
1107.45	F:/Ocellatus/03.11.19/8/GX019871.MP4	395.750	59.94	4	operculum spread	Restrained aggression	None	directed towards Callipterus	STOP
1108.7	F:/Ocellatus/03.11.19/8/GX019871.MP4	395.750	59.94	5	head up	Restrained aggression	None	due to Callipterus	STOP
1108.7	F:/Ocellatus/03.11.19/8/GX019871.MP4	395.750	59.94	5	operculum spread	Restrained aggression	None	due to Callipterus	START
1109.21	F:/Ocellatus/03.11.19/8/GX019871.MP4	395.750	59.94	5	operculum spread	Restrained aggression	None	due to Callipterus	STOP
1110.21	F:/Ocellatus/03.11.19/8/GX019871.MP4	395.750	59.94	5	head up	Restrained aggression	None	due to Callipterus	START
1112.46	F:/Ocellatus/03.11.19/8/GX019871.MP4	395.750	59.94	4	fin spread	Restrained aggression	None	possibly longer - ind. out of FOV; directed towards Callipterus	STOP
1114.21	F:/Ocellatus/03.11.19/8/GX019871.MP4	395.750	59.94	2	fin spread	Restrained aggression	None	due to Callipterus	STOP
1114.71	F:/Ocellatus/03.11.19/8/GX019871.MP4	395.750	59.94	2	all fins spread	Restrained aggression	None	due to Callipterus	STOP
1114.71	F:/Ocellatus/03.11.19/8/GX019871.MP4	395.750	59.94	2	head up	Restrained aggression	None	due to Callipterus	START
1117.68	F:/Ocellatus/03.11.19/8/GX019871.MP4	395.750	59.94	1	fin spread	Restrained aggression	None	directed towards Callipterus	STOP
1117.71	F:/Ocellatus/03.11.19/8/GX019871.MP4	395.750	59.94	5	head up	Restrained aggression	None	due to Callipterus	STOP
1121.72	F:/Ocellatus/03.11.19/8/GX019871.MP4	395.750	59.94	4	operculum spread	Restrained aggression	None	directed towards Callipterus	START
1122.72	F:/Ocellatus/03.11.19/8/GX019871.MP4	395.750	59.94	4	all fins spread	Restrained aggression	None	directed towards Callipterus	START
1122.72	F:/Ocellatus/03.11.19/8/GX019871.MP4	395.750	59.94	4	operculum spread	Restrained aggression	None	directed towards Callipterus	STOP
1124.47	F:/Ocellatus/03.11.19/8/GX019871.MP4	395.750	59.94	4	fin spread	Restrained aggression	None	directed towards Callipterus	START
1125.72	F:/Ocellatus/03.11.19/8/GX019871.MP4	395.750	59.94	2	quivering	Affiliative behavior	1		START
1127.22	F:/Ocellatus/03.11.19/8/GX019871.MP4	395.750	59.94	2	head up	Restrained aggression	None	due to Callipterus	STOP
1127.97	F:/Ocellatus/03.11.19/8/GX019871.MP4	395.750	59.94	2	quivering	Affiliative behavior	1		STOP
1130.72	F:/Ocellatus/03.11.19/8/GX019871.MP4	395.750	59.94	1	all fins spread	Restrained aggression	None	due to Callipterus	STOP
1130.97	F:/Ocellatus/03.11.19/8/GX019871.MP4	395.750	59.94	4	all fins spread	Restrained aggression	None	directed towards Callipterus	STOP
1130.97	F:/Ocellatus/03.11.19/8/GX019871.MP4	395.750	59.94	4	fin spread	Restrained aggression	None	directed towards Callipterus	STOP
1133.23	F:/Ocellatus/03.11.19/8/GX019871.MP4	395.750	59.94	5	all fins spread	Restrained aggression	None	possibly longer - ind. out of FOV; due to Callipterus	STOP
