# Supplementary material for: TIBA: A web application for the visual analysis of temporal occurrences, interactions, and transitions of animal behavior
Source: PLoS Comput Biol. 2024 Oct 25;20(10):e1012425. doi: 10.1371/journal.pcbi.1012425 (PMC11508483; doi:10.1371/journal.pcbi.1012425)
Supplement: S12 Dataset — (XLSX) [file pcbi.1012425.s012.xlsx]

## Sheet: Sheet1
Observation id	Ocellatus_03.11.19_a.1
Media file(s)
Player #1	D:/Ocellatus/03.11.19/a/GX010419.MP4
Observation date	2019-12-10 10:29:14
Description
Time offset (s)	0.000
independent variables
variable	value
Time	Media file path	Total length	FPS	Subject	Behavior	Behavioral category	Modifier 1	Comment	Status
0	D:/Ocellatus/03.11.19/a/GX010419.MP4	370.070	59.94	1	all fins spread	Restrained aggression	None		START
8.615	D:/Ocellatus/03.11.19/a/GX010419.MP4	370.070	59.94	1	all fins spread	Restrained aggression	None		STOP
23.129	D:/Ocellatus/03.11.19/a/GX010419.MP4	370.070	59.94	1	parallel swimming	Restrained aggression	2		START
23.883	D:/Ocellatus/03.11.19/a/GX010419.MP4	370.070	59.94	1	parallel swimming	Restrained aggression	2		STOP
23.885	D:/Ocellatus/03.11.19/a/GX010419.MP4	370.070	59.94	2	quivering	Affiliative behavior	1		START
24.129	D:/Ocellatus/03.11.19/a/GX010419.MP4	370.070	59.94	2	hook display	Submissive behavior	1		START
24.129	D:/Ocellatus/03.11.19/a/GX010419.MP4	370.070	59.94	2	quivering	Affiliative behavior	1		STOP
24.633	D:/Ocellatus/03.11.19/a/GX010419.MP4	370.070	59.94	2	hook display	Submissive behavior	1		STOP
25.127	D:/Ocellatus/03.11.19/a/GX010419.MP4	370.070	59.94	2	quivering	Affiliative behavior	1		START
26.132	D:/Ocellatus/03.11.19/a/GX010419.MP4	370.070	59.94	2	quivering	Affiliative behavior	1		STOP
26.638	D:/Ocellatus/03.11.19/a/GX010419.MP4	370.070	59.94	2	quivering	Affiliative behavior	1		START
27.126	D:/Ocellatus/03.11.19/a/GX010419.MP4	370.070	59.94	2	bumping	Affiliative behavior	1		START
27.136	D:/Ocellatus/03.11.19/a/GX010419.MP4	370.070	59.94	2	quivering	Affiliative behavior	1		STOP
27.626	D:/Ocellatus/03.11.19/a/GX010419.MP4	370.070	59.94	2	head jolting	Restrained aggression	1		START
27.636	D:/Ocellatus/03.11.19/a/GX010419.MP4	370.070	59.94	2	bumping	Affiliative behavior	1		STOP
28.873	D:/Ocellatus/03.11.19/a/GX010419.MP4	370.070	59.94	2	bumping	Affiliative behavior	1		START
28.883	D:/Ocellatus/03.11.19/a/GX010419.MP4	370.070	59.94	2	head jolting	Restrained aggression	1		STOP
29.372	D:/Ocellatus/03.11.19/a/GX010419.MP4	370.070	59.94	2	head jolting	Restrained aggression	1		START
29.382	D:/Ocellatus/03.11.19/a/GX010419.MP4	370.070	59.94	2	bumping	Affiliative behavior	1		STOP
31.635	D:/Ocellatus/03.11.19/a/GX010419.MP4	370.070	59.94	2	head jolting	Restrained aggression	1		STOP
34.378	D:/Ocellatus/03.11.19/a/GX010419.MP4	370.070	59.94	2	bumping	Affiliative behavior	1		START
34.388	D:/Ocellatus/03.11.19/a/GX010419.MP4	370.070	59.94	2	head up	Restrained aggression	1		START
34.891	D:/Ocellatus/03.11.19/a/GX010419.MP4	370.070	59.94	2	bumping	Affiliative behavior	1		STOP
37.15	D:/Ocellatus/03.11.19/a/GX010419.MP4	370.070	59.94	2	head up	Restrained aggression	1		STOP
37.892	D:/Ocellatus/03.11.19/a/GX010419.MP4	370.070	59.94	1	parallel swimming	Restrained aggression	2		START
39.14	D:/Ocellatus/03.11.19/a/GX010419.MP4	370.070	59.94	1	parallel swimming	Restrained aggression	2		STOP
92.946	D:/Ocellatus/03.11.19/a/GX010419.MP4	370.070	59.94	1	all fins spread	Restrained aggression	meeli	probably Meeli	START
93.187	D:/Ocellatus/03.11.19/a/GX010419.MP4	370.070	59.94	1	operculum spread	Restrained aggression	meeli	operculum spread not clearly visible	START
93.197	D:/Ocellatus/03.11.19/a/GX010419.MP4	370.070	59.94	1	all fins spread	Restrained aggression	meeli	probably Meeli	STOP
93.949	D:/Ocellatus/03.11.19/a/GX010419.MP4	370.070	59.94	1	all fins spread	Restrained aggression	meeli		START
94.199	D:/Ocellatus/03.11.19/a/GX010419.MP4	370.070	59.94	1	operculum spread	Restrained aggression	meeli	operculum spread not clearly visible	STOP
94.449	D:/Ocellatus/03.11.19/a/GX010419.MP4	370.070	59.94	1	all fins spread	Restrained aggression	meeli		STOP
128.231	D:/Ocellatus/03.11.19/a/GX010419.MP4	370.070	59.94	1	operculum spread	Restrained aggression	meeli		START
129.483	D:/Ocellatus/03.11.19/a/GX010419.MP4	370.070	59.94	1	operculum spread	Restrained aggression	meeli		STOP
130.232	D:/Ocellatus/03.11.19/a/GX010419.MP4	370.070	59.94	1	all fins spread	Restrained aggression	meeli		START
130.232	D:/Ocellatus/03.11.19/a/GX010419.MP4	370.070	59.94	1	fin spread	Restrained aggression	meeli		START
138.739	D:/Ocellatus/03.11.19/a/GX010419.MP4	370.070	59.94	1	all fins spread	Restrained aggression	meeli		STOP
138.74	D:/Ocellatus/03.11.19/a/GX010419.MP4	370.070	59.94	1	fin spread	Restrained aggression	meeli		STOP
145.743	D:/Ocellatus/03.11.19/a/GX010419.MP4	370.070	59.94	1	operculum spread	Restrained aggression	None	operculum spread not clearly visible	START
146.499	D:/Ocellatus/03.11.19/a/GX010419.MP4	370.070	59.94	1	operculum spread	Restrained aggression	None	operculum spread not clearly visible	STOP
147.749	D:/Ocellatus/03.11.19/a/GX010419.MP4	370.070	59.94	1	all fins spread	Restrained aggression	None		START
148.4	D:/Ocellatus/03.11.19/a/GX010419.MP4	370.070	59.94	1	head jolting	Restrained aggression	None		START
148.501	D:/Ocellatus/03.11.19/a/GX010419.MP4	370.070	59.94	1	all fins spread	Restrained aggression	None		STOP
148.752	D:/Ocellatus/03.11.19/a/GX010419.MP4	370.070	59.94	1	head jolting	Restrained aggression	None		STOP
223.83	D:/Ocellatus/03.11.19/a/GX010419.MP4	370.070	59.94	1	operculum spread	Restrained aggression	None	unsure who this is directed to!	START
225.079	D:/Ocellatus/03.11.19/a/GX010419.MP4	370.070	59.94	1	operculum spread	Restrained aggression	None	unsure who this is directed to!	STOP
225.079	D:/Ocellatus/03.11.19/a/GX010419.MP4	370.070	59.94	1	shooting out	Restrained aggression	None	unsure who this is directed to!	START
225.33	D:/Ocellatus/03.11.19/a/GX010419.MP4	370.070	59.94	1	shooting out	Restrained aggression	None	unsure who this is directed to!	STOP
225.584	D:/Ocellatus/03.11.19/a/GX010419.MP4	370.070	59.94	1	shooting out	Restrained aggression	None	unsure who this is directed to!	START
226.579	D:/Ocellatus/03.11.19/a/GX010419.MP4	370.070	59.94	1	shooting out	Restrained aggression	None	unsure who this is directed to!	STOP
227.071	D:/Ocellatus/03.11.19/a/GX010419.MP4	370.070	59.94	1	fin spread	Restrained aggression	None	unsure who this is directed to	START
227.081	D:/Ocellatus/03.11.19/a/GX010419.MP4	370.070	59.94	1	all fins spread	Restrained aggression	None	unsure who this is directed to	START
228.33	D:/Ocellatus/03.11.19/a/GX010419.MP4	370.070	59.94	1	fin spread	Restrained aggression	None	unsure who this is directed to	STOP
230.58	D:/Ocellatus/03.11.19/a/GX010419.MP4	370.070	59.94	1	all fins spread	Restrained aggression	None	unsure who this is directed to	STOP
261.89	D:/Ocellatus/03.11.19/a/GX010419.MP4	370.070	59.94	1	scratching	Maintenance		gentle movement	START
262.867	D:/Ocellatus/03.11.19/a/GX010419.MP4	370.070	59.94	1	scratching	Maintenance		gentle movement	STOP
269.623	D:/Ocellatus/03.11.19/a/GX010419.MP4	370.070	59.94	1	all fins spread	Restrained aggression	meeli		START
270.872	D:/Ocellatus/03.11.19/a/GX010419.MP4	370.070	59.94	1	all fins spread	Restrained aggression	meeli		STOP
274.625	D:/Ocellatus/03.11.19/a/GX010419.MP4	370.070	59.94	1	all fins spread	Restrained aggression	meeli	probably directed towards Meeli	START
275.378	D:/Ocellatus/03.11.19/a/GX010419.MP4	370.070	59.94	1	all fins spread	Restrained aggression	meeli	probably directed towards Meeli	STOP
280.879	D:/Ocellatus/03.11.19/a/GX010419.MP4	370.070	59.94	1	all fins spread	Restrained aggression	meeli	probably directed towards Meeli	START
287.08	D:/Ocellatus/03.11.19/a/GX010419.MP4	370.070	59.94	1	all fins spread	Restrained aggression	meeli	probably directed towards Meeli	STOP
349.684	D:/Ocellatus/03.11.19/a/GX010419.MP4	370.070	59.94	1	operculum spread	Restrained aggression	None	only frontal approach!	START
352.957	D:/Ocellatus/03.11.19/a/GX010419.MP4	370.070	59.94	1	operculum spread	Restrained aggression	None	only frontal approach!	STOP
352.957	D:/Ocellatus/03.11.19/a/GX010419.MP4	370.070	59.94	1	parallel swimming	Restrained aggression	2		START
353.958	D:/Ocellatus/03.11.19/a/GX010419.MP4	370.070	59.94	1	parallel swimming	Restrained aggression	2		STOP
353.958	D:/Ocellatus/03.11.19/a/GX010419.MP4	370.070	59.94	2	head up	Restrained aggression	1		START
354.46	D:/Ocellatus/03.11.19/a/GX010419.MP4	370.070	59.94	2	quivering	Affiliative behavior	1		START
355.21	D:/Ocellatus/03.11.19/a/GX010419.MP4	370.070	59.94	2	head up	Restrained aggression	1		STOP
356.71	D:/Ocellatus/03.11.19/a/GX010419.MP4	370.070	59.94	2	quivering	Affiliative behavior	1		STOP
356.96	D:/Ocellatus/03.11.19/a/GX010419.MP4	370.070	59.94	2	quivering	Affiliative behavior	1		START
358.209	D:/Ocellatus/03.11.19/a/GX010419.MP4	370.070	59.94	2	quivering	Affiliative behavior	1		STOP
448.161	F:/Ocellatus/03.11.19/a/GX019872.MP4	385.000	59.94	1	operculum spread	Restrained aggression	meeli	no operculum spread visible	START
449.159	F:/Ocellatus/03.11.19/a/GX019872.MP4	385.000	59.94	1	operculum spread	Restrained aggression	meeli	no operculum spread visible	STOP
453.914	F:/Ocellatus/03.11.19/a/GX019872.MP4	385.000	59.94	1	scratching	Maintenance			START
454.417	F:/Ocellatus/03.11.19/a/GX019872.MP4	385.000	59.94	1	scratching	Maintenance			STOP
469.427	F:/Ocellatus/03.11.19/a/GX019872.MP4	385.000	59.94	1	all fins spread	Restrained aggression	None		START
470.926	F:/Ocellatus/03.11.19/a/GX019872.MP4	385.000	59.94	1	all fins spread	Restrained aggression	None		STOP
471.926	F:/Ocellatus/03.11.19/a/GX019872.MP4	385.000	59.94	1	operculum spread	Restrained aggression	meeli	no operculum spread visible	START
473.43	F:/Ocellatus/03.11.19/a/GX019872.MP4	385.000	59.94	1	operculum spread	Restrained aggression	meeli	no operculum spread visible	STOP
474.679	F:/Ocellatus/03.11.19/a/GX019872.MP4	385.000	59.94	1	operculum spread	Restrained aggression	meeli	no operculum spread visible	START
475.682	F:/Ocellatus/03.11.19/a/GX019872.MP4	385.000	59.94	1	operculum spread	Restrained aggression	meeli	no operculum spread visible	STOP
476.683	F:/Ocellatus/03.11.19/a/GX019872.MP4	385.000	59.94	1	all fins spread	Restrained aggression	meeli		START
476.933	F:/Ocellatus/03.11.19/a/GX019872.MP4	385.000	59.94	1	operculum spread	Restrained aggression	meeli	no operculum spread visible	START
476.935	F:/Ocellatus/03.11.19/a/GX019872.MP4	385.000	59.94	1	all fins spread	Restrained aggression	meeli		STOP
477.685	F:/Ocellatus/03.11.19/a/GX019872.MP4	385.000	59.94	1	operculum spread	Restrained aggression	meeli	no operculum spread visible	STOP
478.932	F:/Ocellatus/03.11.19/a/GX019872.MP4	385.000	59.94	1	all fins spread	Restrained aggression	meeli		START
480.437	F:/Ocellatus/03.11.19/a/GX019872.MP4	385.000	59.94	1	all fins spread	Restrained aggression	meeli		STOP
480.94	F:/Ocellatus/03.11.19/a/GX019872.MP4	385.000	59.94	1	operculum spread	Restrained aggression	meeli		START
481.935	F:/Ocellatus/03.11.19/a/GX019872.MP4	385.000	59.94	1	chasing	Restrained aggression	meeli		START
481.935	F:/Ocellatus/03.11.19/a/GX019872.MP4	385.000	59.94	1	operculum spread	Restrained aggression	meeli		STOP
482.438	F:/Ocellatus/03.11.19/a/GX019872.MP4	385.000	59.94	1	chasing	Restrained aggression	meeli		STOP
495.204	F:/Ocellatus/03.11.19/a/GX019872.MP4	385.000	59.94	1	all fins spread	Restrained aggression	None	due to Callipterus	START
498.453	F:/Ocellatus/03.11.19/a/GX019872.MP4	385.000	59.94	1	all fins spread	Restrained aggression	None	due to Callipterus	STOP
543.246	F:/Ocellatus/03.11.19/a/GX019872.MP4	385.000	59.94	1	all fins spread	Restrained aggression	None		START
550.757	F:/Ocellatus/03.11.19/a/GX019872.MP4	385.000	59.94	1	all fins spread	Restrained aggression	None		STOP
627.583	F:/Ocellatus/03.11.19/a/GX019872.MP4	385.000	59.94	2	hook display	Submissive behavior	1		START
631.082	F:/Ocellatus/03.11.19/a/GX019872.MP4	385.000	59.94	2	hook display	Submissive behavior	1		STOP
636.341	F:/Ocellatus/03.11.19/a/GX019872.MP4	385.000	59.94	2	tail quiver	Submissive behavior	1		START
637.592	F:/Ocellatus/03.11.19/a/GX019872.MP4	385.000	59.94	2	tail quiver	Submissive behavior	1		STOP
646.349	F:/Ocellatus/03.11.19/a/GX019872.MP4	385.000	59.94	1	head up	Restrained aggression	2		START
647.102	F:/Ocellatus/03.11.19/a/GX019872.MP4	385.000	59.94	1	head up	Restrained aggression	2		STOP
654.606	F:/Ocellatus/03.11.19/a/GX019872.MP4	385.000	59.94	2	all fins spread	Restrained aggression	1		START
655.862	F:/Ocellatus/03.11.19/a/GX019872.MP4	385.000	59.94	2	all fins spread	Restrained aggression	1		STOP
656.363	F:/Ocellatus/03.11.19/a/GX019872.MP4	385.000	59.94	2	tail quiver	Submissive behavior	1		START
657.364	F:/Ocellatus/03.11.19/a/GX019872.MP4	385.000	59.94	2	head up	Restrained aggression	1		START
658.363	F:/Ocellatus/03.11.19/a/GX019872.MP4	385.000	59.94	2	tail quiver	Submissive behavior	1		STOP
658.868	F:/Ocellatus/03.11.19/a/GX019872.MP4	385.000	59.94	2	head up	Restrained aggression	1		STOP
659.357	F:/Ocellatus/03.11.19/a/GX019872.MP4	385.000	59.94	1	head up	Restrained aggression	2		START
660.113	F:/Ocellatus/03.11.19/a/GX019872.MP4	385.000	59.94	1	head up	Restrained aggression	2		STOP
662.369	F:/Ocellatus/03.11.19/a/GX019872.MP4	385.000	59.94	1	all fins spread	Restrained aggression	None		START
663.123	F:/Ocellatus/03.11.19/a/GX019872.MP4	385.000	59.94	1	all fins spread	Restrained aggression	None		STOP
663.619	F:/Ocellatus/03.11.19/a/GX019872.MP4	385.000	59.94	1	all fins spread	Restrained aggression	None		START
665.372	F:/Ocellatus/03.11.19/a/GX019872.MP4	385.000	59.94	1	all fins spread	Restrained aggression	None		STOP
665.372	F:/Ocellatus/03.11.19/a/GX019872.MP4	385.000	59.94	1	operculum spread	Restrained aggression	None		START
665.871	F:/Ocellatus/03.11.19/a/GX019872.MP4	385.000	59.94	1	operculum spread	Restrained aggression	None		STOP
669.874	F:/Ocellatus/03.11.19/a/GX019872.MP4	385.000	59.94	2	scratching	Maintenance			START
670.625	F:/Ocellatus/03.11.19/a/GX019872.MP4	385.000	59.94	2	scratching	Maintenance			STOP
672.127	F:/Ocellatus/03.11.19/a/GX019872.MP4	385.000	59.94	2	scratching	Maintenance			START
672.876	F:/Ocellatus/03.11.19/a/GX019872.MP4	385.000	59.94	2	scratching	Maintenance			STOP
690.394	F:/Ocellatus/03.11.19/a/GX019872.MP4	385.000	59.94	1	all fins spread	Restrained aggression	2		START
691.149	F:/Ocellatus/03.11.19/a/GX019872.MP4	385.000	59.94	1	all fins spread	Restrained aggression	2		STOP
693.148	F:/Ocellatus/03.11.19/a/GX019872.MP4	385.000	59.94	1	all fins spread	Restrained aggression	None	due to Callipterus	START
695.152	F:/Ocellatus/03.11.19/a/GX019872.MP4	385.000	59.94	1	fin spread	Restrained aggression	None	due to Callipterus	START
697.902	F:/Ocellatus/03.11.19/a/GX019872.MP4	385.000	59.94	2	all fins spread	Restrained aggression	None		START
698.154	F:/Ocellatus/03.11.19/a/GX019872.MP4	385.000	59.94	1	fin spread	Restrained aggression	None	due to Callipterus	STOP
699.157	F:/Ocellatus/03.11.19/a/GX019872.MP4	385.000	59.94	2	all fins spread	Restrained aggression	None		STOP
701.405	F:/Ocellatus/03.11.19/a/GX019872.MP4	385.000	59.94	1	all fins spread	Restrained aggression	None	due to Callipterus	STOP
701.405	F:/Ocellatus/03.11.19/a/GX019872.MP4	385.000	59.94	1	operculum spread	Restrained aggression	None	directed towards Callipterus	START
701.909	F:/Ocellatus/03.11.19/a/GX019872.MP4	385.000	59.94	1	chasing	Restrained aggression	None	directed towards Callipterus	START
701.909	F:/Ocellatus/03.11.19/a/GX019872.MP4	385.000	59.94	1	operculum spread	Restrained aggression	None	directed towards Callipterus	STOP
702.908	F:/Ocellatus/03.11.19/a/GX019872.MP4	385.000	59.94	2	operculum spread	Restrained aggression	None	directed towards Callipterus; no operculum spread visible	START
705.659	F:/Ocellatus/03.11.19/a/GX019872.MP4	385.000	59.94	1	chasing	Restrained aggression	None	directed towards Callipterus	STOP
705.665	F:/Ocellatus/03.11.19/a/GX019872.MP4	385.000	59.94	2	operculum spread	Restrained aggression	None	directed towards Callipterus; no operculum spread visible	STOP
707.41	F:/Ocellatus/03.11.19/a/GX019872.MP4	385.000	59.94	2	bumping	Affiliative behavior	1		START
708.166	F:/Ocellatus/03.11.19/a/GX019872.MP4	385.000	59.94	2	bumping	Affiliative behavior	1		STOP
712.67	F:/Ocellatus/03.11.19/a/GX019872.MP4	385.000	59.94	2	shell	Maintenance			START
713.67	F:/Ocellatus/03.11.19/a/GX019872.MP4	385.000	59.94	2	digging	Maintenance			START
714.421	F:/Ocellatus/03.11.19/a/GX019872.MP4	385.000	59.94	2	shell	Maintenance			STOP
715.17	F:/Ocellatus/03.11.19/a/GX019872.MP4	385.000	59.94	2	digging	Maintenance			STOP
720.722	F:/Ocellatus/03.11.19/a/GX019872.MP4	385.000	59.94	2	shell	Maintenance			START
721.426	F:/Ocellatus/03.11.19/a/GX019872.MP4	385.000	59.94	2	digging	Maintenance			START
722.722	F:/Ocellatus/03.11.19/a/GX019872.MP4	385.000	59.94	2	shell	Maintenance			STOP
723.429	F:/Ocellatus/03.11.19/a/GX019872.MP4	385.000	59.94	1	scratching	Maintenance			START
723.675	F:/Ocellatus/03.11.19/a/GX019872.MP4	385.000	59.94	2	digging	Maintenance			STOP
724.73	F:/Ocellatus/03.11.19/a/GX019872.MP4	385.000	59.94	1	scratching	Maintenance			STOP
762.623	D:/Ocellatus/03.11.19/b/GX010064.MP4	398.550	59.94	1	parallel swimming	Restrained aggression	2		START
764.875	D:/Ocellatus/03.11.19/b/GX010064.MP4	398.550	59.94	2	tail quiver	Submissive behavior	1		START
765.378	D:/Ocellatus/03.11.19/b/GX010064.MP4	398.550	59.94	2	tail quiver	Submissive behavior	1		STOP
765.624	D:/Ocellatus/03.11.19/b/GX010064.MP4	398.550	59.94	1	parallel swimming	Restrained aggression	2		STOP
767.126	D:/Ocellatus/03.11.19/b/GX010064.MP4	398.550	59.94	1	fin spread	Restrained aggression	meeli		START
767.877	D:/Ocellatus/03.11.19/b/GX010064.MP4	398.550	59.94	1	all fins spread	Restrained aggression	meeli		START
770.379	D:/Ocellatus/03.11.19/b/GX010064.MP4	398.550	59.94	1	fin spread	Restrained aggression	meeli		STOP
770.64	D:/Ocellatus/03.11.19/b/GX010064.MP4	398.550	59.94	1	all fins spread	Restrained aggression	meeli		STOP
770.88	D:/Ocellatus/03.11.19/b/GX010064.MP4	398.550	59.94	1	chasing	Restrained aggression	3	and ind. 4	START
771.631	D:/Ocellatus/03.11.19/b/GX010064.MP4	398.550	59.94	1	chasing	Restrained aggression	3	and ind. 4	STOP
772.633	D:/Ocellatus/03.11.19/b/GX010064.MP4	398.550	59.94	1	chasing	Restrained aggression	4		START
772.881	D:/Ocellatus/03.11.19/b/GX010064.MP4	398.550	59.94	1	chasing	Restrained aggression	4		STOP
774.384	D:/Ocellatus/03.11.19/b/GX010064.MP4	398.550	59.94	2	bumping	Affiliative behavior	1		START
775.635	D:/Ocellatus/03.11.19/b/GX010064.MP4	398.550	59.94	2	bumping	Affiliative behavior	1		STOP
789.653	D:/Ocellatus/03.11.19/b/GX010064.MP4	398.550	59.94	1	scratching	Maintenance			START
790.401	D:/Ocellatus/03.11.19/b/GX010064.MP4	398.550	59.94	1	scratching	Maintenance			STOP
882.744	D:/Ocellatus/03.11.19/b/GX010064.MP4	398.550	59.94	1	parallel swimming	Restrained aggression	2		START
885.246	D:/Ocellatus/03.11.19/b/GX010064.MP4	398.550	59.94	1	parallel swimming	Restrained aggression	2		STOP
899.15	D:/Ocellatus/03.11.19/b/GX010064.MP4	398.550	59.94	1	scratching	Maintenance			START
900.01	D:/Ocellatus/03.11.19/b/GX010064.MP4	398.550	59.94	1	scratching	Maintenance			STOP
905.761	D:/Ocellatus/03.11.19/b/GX010064.MP4	398.550	59.94	1	digging	Maintenance			START
905.78	D:/Ocellatus/03.11.19/b/GX010064.MP4	398.550	59.94	1	driving	Maintenance			START
908.016	D:/Ocellatus/03.11.19/b/GX010064.MP4	398.550	59.94	1	digging	Maintenance			STOP
908.277	D:/Ocellatus/03.11.19/b/GX010064.MP4	398.550	59.94	1	driving	Maintenance			STOP
950.62	D:/Ocellatus/03.11.19/b/GX010064.MP4	398.550	59.94	1	driving	Maintenance			START
950.63	D:/Ocellatus/03.11.19/b/GX010064.MP4	398.550	59.94	1	digging	Maintenance			START
951.562	D:/Ocellatus/03.11.19/b/GX010064.MP4	398.550	59.94	1	driving	Maintenance			STOP
951.81	D:/Ocellatus/03.11.19/b/GX010064.MP4	398.550	59.94	1	digging	Maintenance			STOP
964.322	D:/Ocellatus/03.11.19/b/GX010064.MP4	398.550	59.94	1	scratching	Maintenance			START
964.823	D:/Ocellatus/03.11.19/b/GX010064.MP4	398.550	59.94	1	scratching	Maintenance			STOP
986.345	D:/Ocellatus/03.11.19/b/GX010064.MP4	398.550	59.94	1	digging	Maintenance			START
987.344	D:/Ocellatus/03.11.19/b/GX010064.MP4	398.550	59.94	1	digging	Maintenance			STOP
989.347	D:/Ocellatus/03.11.19/b/GX010064.MP4	398.550	59.94	1	digging	Maintenance			START
991.112	D:/Ocellatus/03.11.19/b/GX010064.MP4	398.550	59.94	1	digging	Maintenance			STOP
998.611	D:/Ocellatus/03.11.19/b/GX010064.MP4	398.550	59.94	1	parallel swimming	Restrained aggression	5		START
999.611	D:/Ocellatus/03.11.19/b/GX010064.MP4	398.550	59.94	1	parallel swimming	Restrained aggression	5		STOP
1019.88	D:/Ocellatus/03.11.19/b/GX010064.MP4	398.550	59.94	6	all fins spread	Restrained aggression	1		START
1022.38	D:/Ocellatus/03.11.19/b/GX010064.MP4	398.550	59.94	6	all fins spread	Restrained aggression	1		STOP
1030.39	D:/Ocellatus/03.11.19/b/GX010064.MP4	398.550	59.94	6	all fins spread	Restrained aggression	meeli		START
1031.39	D:/Ocellatus/03.11.19/b/GX010064.MP4	398.550	59.94	6	all fins spread	Restrained aggression	meeli		STOP
1034.14	D:/Ocellatus/03.11.19/b/GX010064.MP4	398.550	59.94	6	all fins spread	Restrained aggression	None		START
1035.15	D:/Ocellatus/03.11.19/b/GX010064.MP4	398.550	59.94	6	all fins spread	Restrained aggression	None		STOP
1035.15	D:/Ocellatus/03.11.19/b/GX010064.MP4	398.550	59.94	6	all fins spread	Restrained aggression	meeli		START
1035.9	D:/Ocellatus/03.11.19/b/GX010064.MP4	398.550	59.94	6	all fins spread	Restrained aggression	meeli		STOP
1035.9	D:/Ocellatus/03.11.19/b/GX010064.MP4	398.550	59.94	6	all fins spread	Restrained aggression	None	due to Callipterus	START
1037.89	D:/Ocellatus/03.11.19/b/GX010064.MP4	398.550	59.94	6	all fins spread	Restrained aggression	None	due to Callipterus	STOP
1039.65	D:/Ocellatus/03.11.19/b/GX010064.MP4	398.550	59.94	6	all fins spread	Restrained aggression	None	directed towards Callipterus	START
1050.4	D:/Ocellatus/03.11.19/b/GX010064.MP4	398.550	59.94	6	operculum spread	Restrained aggression	None	operculum spread not visible; directed towards Callipterus	START
1050.41	D:/Ocellatus/03.11.19/b/GX010064.MP4	398.550	59.94	6	all fins spread	Restrained aggression	None	directed towards Callipterus	STOP
1050.91	D:/Ocellatus/03.11.19/b/GX010064.MP4	398.550	59.94	6	operculum spread	Restrained aggression	None	operculum spread not visible; directed towards Callipterus	STOP
1054.16	D:/Ocellatus/03.11.19/b/GX010064.MP4	398.550	59.94	6	all fins spread	Restrained aggression	None	directed towards Callipterus	START
1062.42	D:/Ocellatus/03.11.19/b/GX010064.MP4	398.550	59.94	6	all fins spread	Restrained aggression	None	directed towards Callipterus	STOP
1065.67	D:/Ocellatus/03.11.19/b/GX010064.MP4	398.550	59.94	2	parallel swimming	Restrained aggression	1		START
1066.93	D:/Ocellatus/03.11.19/b/GX010064.MP4	398.550	59.94	2	parallel swimming	Restrained aggression	1		STOP
1085.95	D:/Ocellatus/03.11.19/b/GX010064.MP4	398.550	59.94	1	shell	Maintenance			START
1086.7	D:/Ocellatus/03.11.19/b/GX010064.MP4	398.550	59.94	1	shell	Maintenance			STOP
1089.69	D:/Ocellatus/03.11.19/b/GX010064.MP4	398.550	59.94	7	all fins spread	Restrained aggression	1		START
1098.7	D:/Ocellatus/03.11.19/b/GX010064.MP4	398.550	59.94	7	all fins spread	Restrained aggression	1		STOP
1120.48	D:/Ocellatus/03.11.19/b/GX010064.MP4	398.550	59.94	1	scratching	Maintenance			START
1120.98	D:/Ocellatus/03.11.19/b/GX010064.MP4	398.550	59.94	1	scratching	Maintenance			STOP
1121.23	D:/Ocellatus/03.11.19/b/GX010064.MP4	398.550	59.94	1	scratching	Maintenance			START
1122.23	D:/Ocellatus/03.11.19/b/GX010064.MP4	398.550	59.94	1	scratching	Maintenance			STOP
