# Supplementary material for: TIBA: A web application for the visual analysis of temporal occurrences, interactions, and transitions of animal behavior
Source: PLoS Comput Biol. 2024 Oct 25;20(10):e1012425. doi: 10.1371/journal.pcbi.1012425 (PMC11508483; doi:10.1371/journal.pcbi.1012425)
Supplement: S13 Dataset — (XLSX) [file pcbi.1012425.s013.xlsx]

## Sheet: Sheet1
Observation id	Ocellatus_03.11.19_b.2
Media file(s)
Player #1	F:/Ocellatus/03.11.19/b/GX010418.MP4
Observation date	2020-05-26 14:15:26
Description
Time offset (s)	0.000
independent variables
variable	value
Time	Media file path	Total length	FPS	Subject	Behavior	Behavioral category	Modifier 1	Comment	Status
15.374	F:/Ocellatus/03.11.19/b/GX010418.MP4	367.420	59.94	1	scratching	Maintenance			START
16.121	F:/Ocellatus/03.11.19/b/GX010418.MP4	367.420	59.94	1	scratching	Maintenance			STOP
35.145	F:/Ocellatus/03.11.19/b/GX010418.MP4	367.420	59.94	1	operculum spread	Restrained aggression	None		START
37.145	F:/Ocellatus/03.11.19/b/GX010418.MP4	367.420	59.94	1	operculum spread	Restrained aggression	None		STOP
38.146	F:/Ocellatus/03.11.19/b/GX010418.MP4	367.420	59.94	1	all fins spread	Restrained aggression	meeli		START
51.657	F:/Ocellatus/03.11.19/b/GX010418.MP4	367.420	59.94	1	head up	Restrained aggression	meeli		START
77.183	F:/Ocellatus/03.11.19/b/GX010418.MP4	367.420	59.94	1	head jolting	Restrained aggression	meeli		START
77.183	F:/Ocellatus/03.11.19/b/GX010418.MP4	367.420	59.94	1	head up	Restrained aggression	meeli		STOP
77.685	F:/Ocellatus/03.11.19/b/GX010418.MP4	367.420	59.94	1	head jolting	Restrained aggression	meeli		STOP
83.445	F:/Ocellatus/03.11.19/b/GX010418.MP4	367.420	59.94	1	all fins spread	Restrained aggression	meeli		STOP
88.194	F:/Ocellatus/03.11.19/b/GX010418.MP4	367.420	59.94	1	all fins spread	Restrained aggression	None		START
89.198	F:/Ocellatus/03.11.19/b/GX010418.MP4	367.420	59.94	1	fin spread	Restrained aggression	None		START
92.698	F:/Ocellatus/03.11.19/b/GX010418.MP4	367.420	59.94	1	fin spread	Restrained aggression	None		STOP
92.951	F:/Ocellatus/03.11.19/b/GX010418.MP4	367.420	59.94	1	all fins spread	Restrained aggression	None		STOP
97.703	F:/Ocellatus/03.11.19/b/GX010418.MP4	367.420	59.94	1	all fins spread	Restrained aggression	None		START
97.703	F:/Ocellatus/03.11.19/b/GX010418.MP4	367.420	59.94	1	fin spread	Restrained aggression	None		START
109.215	F:/Ocellatus/03.11.19/b/GX010418.MP4	367.420	59.94	1	all fins spread	Restrained aggression	None		STOP
112.717	F:/Ocellatus/03.11.19/b/GX010418.MP4	367.420	59.94	1	all fins spread	Restrained aggression	None	due to Callipterus	START
112.963	F:/Ocellatus/03.11.19/b/GX010418.MP4	367.420	59.94	1	fin spread	Restrained aggression	None		STOP
131.465	F:/Ocellatus/03.11.19/b/GX010418.MP4	367.420	59.94	1	fin spread	Restrained aggression	None	due to Callipterus	START
132.486	F:/Ocellatus/03.11.19/b/GX010418.MP4	367.420	59.94	1	all fins spread	Restrained aggression	None	due to Callipterus	STOP
132.486	F:/Ocellatus/03.11.19/b/GX010418.MP4	367.420	59.94	1	biting	Overt aggression	None	directed towards Callipterus	START
132.486	F:/Ocellatus/03.11.19/b/GX010418.MP4	367.420	59.94	1	fin spread	Restrained aggression	None	due to Callipterus	STOP
133.243	F:/Ocellatus/03.11.19/b/GX010418.MP4	367.420	59.94	1	biting	Overt aggression	None	directed towards Callipterus	STOP
133.243	F:/Ocellatus/03.11.19/b/GX010418.MP4	367.420	59.94	1	chasing	Restrained aggression	None	directed towards Callipterus	START
134.244	F:/Ocellatus/03.11.19/b/GX010418.MP4	367.420	59.94	1	chasing	Restrained aggression	None	directed towards Callipterus	STOP
134.489	F:/Ocellatus/03.11.19/b/GX010418.MP4	367.420	59.94	1	all fins spread	Restrained aggression	None	due to Callipterus	START
135.491	F:/Ocellatus/03.11.19/b/GX010418.MP4	367.420	59.94	1	fin spread	Restrained aggression	None	due to Callipterus	START
139.489	F:/Ocellatus/03.11.19/b/GX010418.MP4	367.420	59.94	1	fin spread	Restrained aggression	None	due to Callipterus	STOP
139.997	F:/Ocellatus/03.11.19/b/GX010418.MP4	367.420	59.94	1	chasing	Restrained aggression	None	directed towards Callipterus	START
140.497	F:/Ocellatus/03.11.19/b/GX010418.MP4	367.420	59.94	1	all fins spread	Restrained aggression	None	due to Callipterus	STOP
140.747	F:/Ocellatus/03.11.19/b/GX010418.MP4	367.420	59.94	1	all fins spread	Restrained aggression	None	due to Callipterus	START
140.998	F:/Ocellatus/03.11.19/b/GX010418.MP4	367.420	59.94	1	chasing	Restrained aggression	None	directed towards Callipterus	STOP
143.566	F:/Ocellatus/03.11.19/b/GX010418.MP4	367.420	59.94	1	all fins spread	Restrained aggression	None	due to Callipterus	STOP
143.994	F:/Ocellatus/03.11.19/b/GX010418.MP4	367.420	59.94	1	all fins spread	Restrained aggression	None		START
156.508	F:/Ocellatus/03.11.19/b/GX010418.MP4	367.420	59.94	1	all fins spread	Restrained aggression	None		STOP
161.516	F:/Ocellatus/03.11.19/b/GX010418.MP4	367.420	59.94	1	all fins spread	Restrained aggression	None		START
163.269	F:/Ocellatus/03.11.19/b/GX010418.MP4	367.420	59.94	1	all fins spread	Restrained aggression	None		STOP
169.523	F:/Ocellatus/03.11.19/b/GX010418.MP4	367.420	59.94	1	all fins spread	Restrained aggression	None	probably due to Meeli	START
172.023	F:/Ocellatus/03.11.19/b/GX010418.MP4	367.420	59.94	1	all fins spread	Restrained aggression	None	probably due to Meeli	STOP
178.032	F:/Ocellatus/03.11.19/b/GX010418.MP4	367.420	59.94	1	all fins spread	Restrained aggression	meeli		START
194.035	F:/Ocellatus/03.11.19/b/GX010418.MP4	367.420	59.94	1	all fins spread	Restrained aggression	meeli		STOP
203.315	F:/Ocellatus/03.11.19/b/GX010418.MP4	367.420	59.94	1	scratching	Maintenance			START
204.059	F:/Ocellatus/03.11.19/b/GX010418.MP4	367.420	59.94	1	scratching	Maintenance			STOP
214.322	F:/Ocellatus/03.11.19/b/GX010418.MP4	367.420	59.94	1	all fins spread	Restrained aggression	None		START
215.071	F:/Ocellatus/03.11.19/b/GX010418.MP4	367.420	59.94	1	all fins spread	Restrained aggression	None		STOP
264.871	F:/Ocellatus/03.11.19/b/GX010418.MP4	367.420	59.94	2	shell	Maintenance		possibly even before - ind. out of FOV	START
267.94	F:/Ocellatus/03.11.19/b/GX010418.MP4	367.420	59.94	2	shell	Maintenance			STOP
281.884	F:/Ocellatus/03.11.19/b/GX010418.MP4	367.420	59.94	2	all fins spread	Restrained aggression	1		START
284.635	F:/Ocellatus/03.11.19/b/GX010418.MP4	367.420	59.94	2	head up	Restrained aggression	1		START
289.641	F:/Ocellatus/03.11.19/b/GX010418.MP4	367.420	59.94	2	all fins spread	Restrained aggression	1		STOP
289.894	F:/Ocellatus/03.11.19/b/GX010418.MP4	367.420	59.94	2	head up	Restrained aggression	1		STOP
291.646	F:/Ocellatus/03.11.19/b/GX010418.MP4	367.420	59.94	1	operculum spread	Restrained aggression	None	probably directed towards Callipterus	START
295.154	F:/Ocellatus/03.11.19/b/GX010418.MP4	367.420	59.94	1	operculum spread	Restrained aggression	None	probably directed towards Callipterus	STOP
297.654	F:/Ocellatus/03.11.19/b/GX010418.MP4	367.420	59.94	1	all fins spread	Restrained aggression	None	due to Callipterus	START
299.961	F:/Ocellatus/03.11.19/b/GX010418.MP4	367.420	59.94	1	all fins spread	Restrained aggression	None	due to Callipterus	STOP
305.161	F:/Ocellatus/03.11.19/b/GX010418.MP4	367.420	59.94	1	all fins spread	Restrained aggression	None		START
305.408	F:/Ocellatus/03.11.19/b/GX010418.MP4	367.420	59.94	1	all fins spread	Restrained aggression	None		STOP
305.41	F:/Ocellatus/03.11.19/b/GX010418.MP4	367.420	59.94	1	chasing	Restrained aggression	None	unsure; due to Callipterus	START
308.16	F:/Ocellatus/03.11.19/b/GX010418.MP4	367.420	59.94	1	chasing	Restrained aggression	None	unsure; due to Callipterus	STOP
310.922	F:/Ocellatus/03.11.19/b/GX010418.MP4	367.420	59.94	3	hook display	Submissive behavior	1		START
311.92	F:/Ocellatus/03.11.19/b/GX010418.MP4	367.420	59.94	3	hook display	Submissive behavior	1		STOP
312.168	F:/Ocellatus/03.11.19/b/GX010418.MP4	367.420	59.94	3	bumping	Affiliative behavior	1		START
312.921	F:/Ocellatus/03.11.19/b/GX010418.MP4	367.420	59.94	3	bumping	Affiliative behavior	1		STOP
313.667	F:/Ocellatus/03.11.19/b/GX010418.MP4	367.420	59.94	3	bumping	Affiliative behavior	1		START
314.417	F:/Ocellatus/03.11.19/b/GX010418.MP4	367.420	59.94	3	bumping	Affiliative behavior	1		STOP
314.917	F:/Ocellatus/03.11.19/b/GX010418.MP4	367.420	59.94	3	bumping	Affiliative behavior	1		START
315.923	F:/Ocellatus/03.11.19/b/GX010418.MP4	367.420	59.94	3	bumping	Affiliative behavior	1		STOP
336.69	F:/Ocellatus/03.11.19/b/GX010418.MP4	367.420	59.94	2	bumping	Affiliative behavior	1		START
337.941	F:/Ocellatus/03.11.19/b/GX010418.MP4	367.420	59.94	2	bumping	Affiliative behavior	1		STOP
344.446	F:/Ocellatus/03.11.19/b/GX010418.MP4	367.420	59.94	4	shell	Maintenance		possibly even before - ind. out of FOV	START
344.446	F:/Ocellatus/03.11.19/b/GX010418.MP4	367.420	59.94	4	tail quiver	Submissive behavior	1		START
346.696	F:/Ocellatus/03.11.19/b/GX010418.MP4	367.420	59.94	4	tail quiver	Submissive behavior	1		STOP
347.448	F:/Ocellatus/03.11.19/b/GX010418.MP4	367.420	59.94	4	shell	Maintenance			STOP
349.957	F:/Ocellatus/03.11.19/b/GX010418.MP4	367.420	59.94	4	all fins spread	Restrained aggression	1		START
359.954	F:/Ocellatus/03.11.19/b/GX010418.MP4	367.420	59.94	4	all fins spread	Restrained aggression	1		STOP
367.305	D:/Ocellatus/03.11.19/d/GOPR9786.MP4	368.770	29.97	1	shooting out	Restrained aggression	meeli		START
367.315	D:/Ocellatus/03.11.19/d/GOPR9786.MP4	368.770	29.97	1	all fins spread	Restrained aggression	meeli		START
368.564	D:/Ocellatus/03.11.19/d/GOPR9786.MP4	368.770	29.97	1	shooting out	Restrained aggression	meeli		STOP
372.318	D:/Ocellatus/03.11.19/d/GOPR9786.MP4	368.770	29.97	1	operculum spread	Restrained aggression	meeli		START
374.069	D:/Ocellatus/03.11.19/d/GOPR9786.MP4	368.770	29.97	1	biting	Overt aggression	meeli		START
374.069	D:/Ocellatus/03.11.19/d/GOPR9786.MP4	368.770	29.97	1	operculum spread	Restrained aggression	meeli		STOP
374.56	D:/Ocellatus/03.11.19/d/GOPR9786.MP4	368.770	29.97	1	operculum spread	Restrained aggression	meeli		START
374.57	D:/Ocellatus/03.11.19/d/GOPR9786.MP4	368.770	29.97	1	biting	Overt aggression	meeli		STOP
375.571	D:/Ocellatus/03.11.19/d/GOPR9786.MP4	368.770	29.97	1	all fins spread	Restrained aggression	meeli		STOP
375.571	D:/Ocellatus/03.11.19/d/GOPR9786.MP4	368.770	29.97	1	operculum spread	Restrained aggression	meeli		STOP
455.401	D:/Ocellatus/03.11.19/d/GOPR9786.MP4	368.770	29.97	1	all fins spread	Restrained aggression	None		START
458.158	D:/Ocellatus/03.11.19/d/GOPR9786.MP4	368.770	29.97	1	all fins spread	Restrained aggression	None		STOP
525.47	D:/Ocellatus/03.11.19/d/GOPR9786.MP4	368.770	29.97	1	all fins spread	Restrained aggression	None		START
529.722	D:/Ocellatus/03.11.19/d/GOPR9786.MP4	368.770	29.97	1	all fins spread	Restrained aggression	None		STOP
533.584	F:/Ocellatus/03.11.19/d/GX010066.MP4	377.860	59.94	1	all fins spread	Restrained aggression	2		START
535.34	F:/Ocellatus/03.11.19/d/GX010066.MP4	377.860	59.94	1	fin spread	Restrained aggression	2		START
539.336	F:/Ocellatus/03.11.19/d/GX010066.MP4	377.860	59.94	1	fin spread	Restrained aggression	2		STOP
539.839	F:/Ocellatus/03.11.19/d/GX010066.MP4	377.860	59.94	1	all fins spread	Restrained aggression	2		STOP
616.165	F:/Ocellatus/03.11.19/d/GX010066.MP4	377.860	59.94	1	scratching	Maintenance			START
616.915	F:/Ocellatus/03.11.19/d/GX010066.MP4	377.860	59.94	1	scratching	Maintenance			STOP
617.163	F:/Ocellatus/03.11.19/d/GX010066.MP4	377.860	59.94	1	scratching	Maintenance			START
617.669	F:/Ocellatus/03.11.19/d/GX010066.MP4	377.860	59.94	1	scratching	Maintenance			STOP
627.925	F:/Ocellatus/03.11.19/d/GX010066.MP4	377.860	59.94	1	scratching	Maintenance			START
628.428	F:/Ocellatus/03.11.19/d/GX010066.MP4	377.860	59.94	1	quivering	Affiliative behavior	None	probably irritated	START
628.43	F:/Ocellatus/03.11.19/d/GX010066.MP4	377.860	59.94	1	scratching	Maintenance			STOP
629.427	F:/Ocellatus/03.11.19/d/GX010066.MP4	377.860	59.94	1	quivering	Affiliative behavior	None	probably irritated	STOP
629.928	F:/Ocellatus/03.11.19/d/GX010066.MP4	377.860	59.94	1	scratching	Maintenance			START
630.678	F:/Ocellatus/03.11.19/d/GX010066.MP4	377.860	59.94	1	scratching	Maintenance			STOP
630.929	F:/Ocellatus/03.11.19/d/GX010066.MP4	377.860	59.94	1	scratching	Maintenance			START
631.429	F:/Ocellatus/03.11.19/d/GX010066.MP4	377.860	59.94	1	scratching	Maintenance			STOP
631.43	F:/Ocellatus/03.11.19/d/GX010066.MP4	377.860	59.94	1	scratching	Maintenance			START
631.928	F:/Ocellatus/03.11.19/d/GX010066.MP4	377.860	59.94	1	scratching	Maintenance			STOP
644.927	F:/Ocellatus/03.11.19/d/GX010066.MP4	377.860	59.94	1	fin spread	Restrained aggression	3		START
644.941	F:/Ocellatus/03.11.19/d/GX010066.MP4	377.860	59.94	1	all fins spread	Restrained aggression	3		START
645.939	F:/Ocellatus/03.11.19/d/GX010066.MP4	377.860	59.94	1	S-bend	Restrained aggression	3		START
645.943	F:/Ocellatus/03.11.19/d/GX010066.MP4	377.860	59.94	1	fin spread	Restrained aggression	3		STOP
646.44	F:/Ocellatus/03.11.19/d/GX010066.MP4	377.860	59.94	3	head up	Restrained aggression	1		START
646.941	F:/Ocellatus/03.11.19/d/GX010066.MP4	377.860	59.94	3	tail quiver	Submissive behavior	1	very unsure; not clearly visible!	START
647.691	F:/Ocellatus/03.11.19/d/GX010066.MP4	377.860	59.94	3	head up	Restrained aggression	1		STOP
647.692	F:/Ocellatus/03.11.19/d/GX010066.MP4	377.860	59.94	3	tail quiver	Submissive behavior	1	very unsure; not clearly visible!	STOP
648.942	F:/Ocellatus/03.11.19/d/GX010066.MP4	377.860	59.94	1	S-bend	Restrained aggression	3		STOP
649.195	F:/Ocellatus/03.11.19/d/GX010066.MP4	377.860	59.94	1	following	Affiliative behavior	3		START
649.198	F:/Ocellatus/03.11.19/d/GX010066.MP4	377.860	59.94	1	all fins spread	Restrained aggression	3		STOP
649.702	F:/Ocellatus/03.11.19/d/GX010066.MP4	377.860	59.94	1	following	Affiliative behavior	3		STOP
649.947	F:/Ocellatus/03.11.19/d/GX010066.MP4	377.860	59.94	1	all fins spread	Restrained aggression	None	probably due to ind. 3	START
650.197	F:/Ocellatus/03.11.19/d/GX010066.MP4	377.860	59.94	1	all fins spread	Restrained aggression	None	probably due to ind. 3	STOP
650.449	F:/Ocellatus/03.11.19/d/GX010066.MP4	377.860	59.94	1	all fins spread	Restrained aggression	None	probably due to ind. 3	START
654.501	F:/Ocellatus/03.11.19/d/GX010066.MP4	377.860	59.94	1	all fins spread	Restrained aggression	None	probably due to ind. 3	STOP
713.509	F:/Ocellatus/03.11.19/d/GX010066.MP4	377.860	59.94	1	all fins spread	Restrained aggression	4		START
715.261	F:/Ocellatus/03.11.19/d/GX010066.MP4	377.860	59.94	4	all fins spread	Restrained aggression	1		START
717.514	F:/Ocellatus/03.11.19/d/GX010066.MP4	377.860	59.94	4	all fins spread	Restrained aggression	1		STOP
721.263	F:/Ocellatus/03.11.19/d/GX010066.MP4	377.860	59.94	1	all fins spread	Restrained aggression	4		STOP
721.264	F:/Ocellatus/03.11.19/d/GX010066.MP4	377.860	59.94	1	all fins spread	Restrained aggression	meeli		START
721.269	F:/Ocellatus/03.11.19/d/GX010066.MP4	377.860	59.94	1	head up	Restrained aggression	meeli		START
731.277	F:/Ocellatus/03.11.19/d/GX010066.MP4	377.860	59.94	1	operculum spread	Restrained aggression	meeli		START
732.033	F:/Ocellatus/03.11.19/d/GX010066.MP4	377.860	59.94	1	head up	Restrained aggression	meeli		STOP
734.03	F:/Ocellatus/03.11.19/d/GX010066.MP4	377.860	59.94	1	operculum spread	Restrained aggression	meeli		STOP
735.034	F:/Ocellatus/03.11.19/d/GX010066.MP4	377.860	59.94	1	head up	Restrained aggression	meeli		START
741.291	F:/Ocellatus/03.11.19/d/GX010066.MP4	377.860	59.94	1	head up	Restrained aggression	meeli		STOP
742.538	F:/Ocellatus/03.11.19/d/GX010066.MP4	377.860	59.94	1	all fins spread	Restrained aggression	meeli		STOP
745.36	F:/Ocellatus/03.11.19/d/GX010066.MP4	377.860	59.94	1	all fins spread	Restrained aggression	4		START
746.043	F:/Ocellatus/03.11.19/d/GX010066.MP4	377.860	59.94	1	head up	Restrained aggression	4		START
757.554	F:/Ocellatus/03.11.19/d/GX010066.MP4	377.860	59.94	1	head up	Restrained aggression	4		STOP
763.308	F:/Ocellatus/03.11.19/d/GX010066.MP4	377.860	59.94	1	S-bend	Restrained aggression	4	unsure	START
763.868	F:/Ocellatus/03.11.19/d/GX010066.MP4	377.860	59.94	1	all fins spread	Restrained aggression	4		STOP
766.061	F:/Ocellatus/03.11.19/d/GX010066.MP4	377.860	59.94	1	all fins spread	Restrained aggression	4		START
766.56	F:/Ocellatus/03.11.19/d/GX010066.MP4	377.860	59.94	1	S-bend	Restrained aggression	4	unsure	STOP
768.813	F:/Ocellatus/03.11.19/d/GX010066.MP4	377.860	59.94	1	all fins spread	Restrained aggression	4		STOP
805.854	F:/Ocellatus/03.11.19/d/GX010066.MP4	377.860	59.94	1	all fins spread	Restrained aggression	5		START
806.6	F:/Ocellatus/03.11.19/d/GX010066.MP4	377.860	59.94	5	tail quiver	Submissive behavior	1		START
806.602	F:/Ocellatus/03.11.19/d/GX010066.MP4	377.860	59.94	5	head up	Restrained aggression	1		START
808.601	F:/Ocellatus/03.11.19/d/GX010066.MP4	377.860	59.94	5	tail quiver	Submissive behavior	1		STOP
808.854	F:/Ocellatus/03.11.19/d/GX010066.MP4	377.860	59.94	1	all fins spread	Restrained aggression	5		STOP
809.603	F:/Ocellatus/03.11.19/d/GX010066.MP4	377.860	59.94	5	head up	Restrained aggression	1		STOP
815.61	F:/Ocellatus/03.11.19/d/GX010066.MP4	377.860	59.94	5	scratching	Maintenance			START
816.363	F:/Ocellatus/03.11.19/d/GX010066.MP4	377.860	59.94	5	scratching	Maintenance			STOP
824.872	F:/Ocellatus/03.11.19/d/GX010066.MP4	377.860	59.94	5	head up	Restrained aggression	1		START
827.373	F:/Ocellatus/03.11.19/d/GX010066.MP4	377.860	59.94	5	head up	Restrained aggression	1		STOP
827.873	F:/Ocellatus/03.11.19/d/GX010066.MP4	377.860	59.94	5	all fins spread	Restrained aggression	1		START
828.374	F:/Ocellatus/03.11.19/d/GX010066.MP4	377.860	59.94	5	all fins spread	Restrained aggression	1		STOP
840.389	F:/Ocellatus/03.11.19/d/GX010066.MP4	377.860	59.94	4	biting	Overt aggression	5	no real biting, more like nibbling!	START
841.139	F:/Ocellatus/03.11.19/d/GX010066.MP4	377.860	59.94	4	biting	Overt aggression	5	no real biting, more like nibbling!	STOP
842.14	F:/Ocellatus/03.11.19/d/GX010066.MP4	377.860	59.94	5	all fins spread	Restrained aggression	4		START
843.144	F:/Ocellatus/03.11.19/d/GX010066.MP4	377.860	59.94	5	all fins spread	Restrained aggression	4		STOP
843.889	F:/Ocellatus/03.11.19/d/GX010066.MP4	377.860	59.94	5	all fins spread	Restrained aggression	4		START
844.889	F:/Ocellatus/03.11.19/d/GX010066.MP4	377.860	59.94	5	S-bend	Restrained aggression	4		START
845.638	F:/Ocellatus/03.11.19/d/GX010066.MP4	377.860	59.94	4	biting	Overt aggression	5	no real biting, more like nibbling!	START
846.64	F:/Ocellatus/03.11.19/d/GX010066.MP4	377.860	59.94	4	all fins spread	Restrained aggression	5		START
846.642	F:/Ocellatus/03.11.19/d/GX010066.MP4	377.860	59.94	4	biting	Overt aggression	5	no real biting, more like nibbling!	STOP
847.887	F:/Ocellatus/03.11.19/d/GX010066.MP4	377.860	59.94	5	S-bend	Restrained aggression	4		STOP
848.145	F:/Ocellatus/03.11.19/d/GX010066.MP4	377.860	59.94	5	chasing	Restrained aggression	4		START
849.394	F:/Ocellatus/03.11.19/d/GX010066.MP4	377.860	59.94	4	all fins spread	Restrained aggression	5		STOP
850.146	F:/Ocellatus/03.11.19/d/GX010066.MP4	377.860	59.94	5	chasing	Restrained aggression	4		STOP
850.191	F:/Ocellatus/03.11.19/d/GX010066.MP4	377.860	59.94	5	all fins spread	Restrained aggression	4	possibly for longer - ind. out of FOV	STOP
862.407	F:/Ocellatus/03.11.19/d/GX010066.MP4	377.860	59.94	1	all fins spread	Restrained aggression	None		START
863.159	F:/Ocellatus/03.11.19/d/GX010066.MP4	377.860	59.94	1	all fins spread	Restrained aggression	None		STOP
962.363	D:/Ocellatus/03.11.19/e/GOPR9787.MP4	391.690	29.97	2	hook display	Submissive behavior	1		START
963.361	D:/Ocellatus/03.11.19/e/GOPR9787.MP4	391.690	29.97	2	hook display	Submissive behavior	1		STOP
963.363	D:/Ocellatus/03.11.19/e/GOPR9787.MP4	391.690	29.97	2	belly display	Submissive behavior	1		START
964.363	D:/Ocellatus/03.11.19/e/GOPR9787.MP4	391.690	29.97	2	tail quiver	Submissive behavior	1		START
965.159	D:/Ocellatus/03.11.19/e/GOPR9787.MP4	391.690	29.97	2	belly display	Submissive behavior	1		STOP
965.159	D:/Ocellatus/03.11.19/e/GOPR9787.MP4	391.690	29.97	2	bumping	Affiliative behavior	1		START
965.159	D:/Ocellatus/03.11.19/e/GOPR9787.MP4	391.690	29.97	2	tail quiver	Submissive behavior	1		STOP
966.117	D:/Ocellatus/03.11.19/e/GOPR9787.MP4	391.690	29.97	2	bumping	Affiliative behavior	1		STOP
967.362	D:/Ocellatus/03.11.19/e/GOPR9787.MP4	391.690	29.97	2	all fins spread	Restrained aggression	1		START
973.613	D:/Ocellatus/03.11.19/e/GOPR9787.MP4	391.690	29.97	2	all fins spread	Restrained aggression	1		STOP
986.132	D:/Ocellatus/03.11.19/e/GOPR9787.MP4	391.690	29.97	2	all fins spread	Restrained aggression	1		START
986.633	D:/Ocellatus/03.11.19/e/GOPR9787.MP4	391.690	29.97	2	head up	Restrained aggression	1		START
988.136	D:/Ocellatus/03.11.19/e/GOPR9787.MP4	391.690	29.97	1	all fins spread	Restrained aggression	None	possibly due to Meeli	START
990.639	D:/Ocellatus/03.11.19/e/GOPR9787.MP4	391.690	29.97	2	head up	Restrained aggression	1		STOP
993.886	D:/Ocellatus/03.11.19/e/GOPR9787.MP4	391.690	29.97	1	all fins spread	Restrained aggression	None	possibly due to Meeli	STOP
999.137	D:/Ocellatus/03.11.19/e/GOPR9787.MP4	391.690	29.97	1	all fins spread	Restrained aggression	meeli		START
1002.4	D:/Ocellatus/03.11.19/e/GOPR9787.MP4	391.690	29.97	1	all fins spread	Restrained aggression	meeli		STOP
1002.63	D:/Ocellatus/03.11.19/e/GOPR9787.MP4	391.690	29.97	2	all fins spread	Restrained aggression	1		STOP
1004.65	D:/Ocellatus/03.11.19/e/GOPR9787.MP4	391.690	29.97	2	all fins spread	Restrained aggression	None	probably due to Callipterus	START
1005.65	D:/Ocellatus/03.11.19/e/GOPR9787.MP4	391.690	29.97	2	all fins spread	Restrained aggression	None	probably due to Callipterus	STOP
1006.65	D:/Ocellatus/03.11.19/e/GOPR9787.MP4	391.690	29.97	2	all fins spread	Restrained aggression	None	probably due to Callipterus	START
1008.4	D:/Ocellatus/03.11.19/e/GOPR9787.MP4	391.690	29.97	2	all fins spread	Restrained aggression	None	probably due to Callipterus	STOP
1016.91	D:/Ocellatus/03.11.19/e/GOPR9787.MP4	391.690	29.97	2	all fins spread	Restrained aggression	None	due to Callipterus	START
1031.18	D:/Ocellatus/03.11.19/e/GOPR9787.MP4	391.690	29.97	2	all fins spread	Restrained aggression	None	due to Callipterus	STOP
1039.43	D:/Ocellatus/03.11.19/e/GOPR9787.MP4	391.690	29.97	2	all fins spread	Restrained aggression	1	or due to Meeli?	START
1041.69	D:/Ocellatus/03.11.19/e/GOPR9787.MP4	391.690	29.97	1	all fins spread	Restrained aggression	meeli		START
1042.69	D:/Ocellatus/03.11.19/e/GOPR9787.MP4	391.690	29.97	1	all fins spread	Restrained aggression	meeli		STOP
1043.69	D:/Ocellatus/03.11.19/e/GOPR9787.MP4	391.690	29.97	2	all fins spread	Restrained aggression	1	or due to Meeli?	STOP
1043.94	D:/Ocellatus/03.11.19/e/GOPR9787.MP4	391.690	29.97	2	head up	Restrained aggression	1		START
1043.94	D:/Ocellatus/03.11.19/e/GOPR9787.MP4	391.690	29.97	1	all fins spread	Restrained aggression	meeli	and/or Callipterus	START
1045.44	D:/Ocellatus/03.11.19/e/GOPR9787.MP4	391.690	29.97	2	all fins spread	Restrained aggression	meeli		START
1045.69	D:/Ocellatus/03.11.19/e/GOPR9787.MP4	391.690	29.97	2	head up	Restrained aggression	1		STOP
1052.95	D:/Ocellatus/03.11.19/e/GOPR9787.MP4	391.690	29.97	1	all fins spread	Restrained aggression	meeli	and/or Callipterus	STOP
1055.19	D:/Ocellatus/03.11.19/e/GOPR9787.MP4	391.690	29.97	2	all fins spread	Restrained aggression	meeli	possibly for longer, but ind. out of FOV!	STOP
1120.51	D:/Ocellatus/03.11.19/e/GOPR9787.MP4	391.690	29.97	3	fin spread	Restrained aggression	meeli	head down	START
1120.52	D:/Ocellatus/03.11.19/e/GOPR9787.MP4	391.690	29.97	3	all fins spread	Restrained aggression	meeli		START
1123.27	D:/Ocellatus/03.11.19/e/GOPR9787.MP4	391.690	29.97	3	fin spread	Restrained aggression	meeli	head down	STOP
1124.02	D:/Ocellatus/03.11.19/e/GOPR9787.MP4	391.690	29.97	3	head up	Restrained aggression	meeli		START
1125.52	D:/Ocellatus/03.11.19/e/GOPR9787.MP4	391.690	29.97	1	all fins spread	Restrained aggression	meeli		START
1126.76	D:/Ocellatus/03.11.19/e/GOPR9787.MP4	391.690	29.97	1	chasing	Restrained aggression	meeli		START
1126.77	D:/Ocellatus/03.11.19/e/GOPR9787.MP4	391.690	29.97	1	all fins spread	Restrained aggression	meeli		STOP
1128.53	D:/Ocellatus/03.11.19/e/GOPR9787.MP4	391.690	29.97	1	chasing	Restrained aggression	meeli		STOP
1129.27	D:/Ocellatus/03.11.19/e/GOPR9787.MP4	391.690	29.97	3	head up	Restrained aggression	meeli		STOP
1129.27	D:/Ocellatus/03.11.19/e/GOPR9787.MP4	391.690	29.97	3	head up	Restrained aggression	1		START
1132.28	D:/Ocellatus/03.11.19/e/GOPR9787.MP4	391.690	29.97	1	all fins spread	Restrained aggression	meeli		START
1134.28	D:/Ocellatus/03.11.19/e/GOPR9787.MP4	391.690	29.97	3	all fins spread	Restrained aggression	meeli		STOP
1134.28	D:/Ocellatus/03.11.19/e/GOPR9787.MP4	391.690	29.97	3	all fins spread	Restrained aggression	1		START
1134.78	D:/Ocellatus/03.11.19/e/GOPR9787.MP4	391.690	29.97	3	S-bend	Restrained aggression	1	S-Bend visible; probably courtship context!	START
1137.03	D:/Ocellatus/03.11.19/e/GOPR9787.MP4	391.690	29.97	1	all fins spread	Restrained aggression	meeli		STOP
1137.78	D:/Ocellatus/03.11.19/e/GOPR9787.MP4	391.690	29.97	3	belly display	Submissive behavior	1		START
1137.78	D:/Ocellatus/03.11.19/e/GOPR9787.MP4	391.690	29.97	3	tail quiver	Submissive behavior	1		START
1141.54	D:/Ocellatus/03.11.19/e/GOPR9787.MP4	391.690	29.97	1	all fins spread	Restrained aggression	None	directed towards Callipterus	START
1143.29	D:/Ocellatus/03.11.19/e/GOPR9787.MP4	391.690	29.97	3	tail quiver	Submissive behavior	1		STOP
1143.53	D:/Ocellatus/03.11.19/e/GOPR9787.MP4	391.690	29.97	3	S-bend	Restrained aggression	1	S-Bend visible; probably courtship context!	STOP
1143.53	D:/Ocellatus/03.11.19/e/GOPR9787.MP4	391.690	29.97	3	belly display	Submissive behavior	1		STOP
1144.28	D:/Ocellatus/03.11.19/e/GOPR9787.MP4	391.690	29.97	3	tail quiver	Submissive behavior	1		START
1144.29	D:/Ocellatus/03.11.19/e/GOPR9787.MP4	391.690	29.97	3	belly display	Submissive behavior	1		START
1144.79	D:/Ocellatus/03.11.19/e/GOPR9787.MP4	391.690	29.97	3	belly display	Submissive behavior	1		STOP
1144.79	D:/Ocellatus/03.11.19/e/GOPR9787.MP4	391.690	29.97	3	tail quiver	Submissive behavior	1		STOP
1145.54	D:/Ocellatus/03.11.19/e/GOPR9787.MP4	391.690	29.97	3	S-bend	Restrained aggression	1	S-Bend visible; probably courtship context!	START
1145.79	D:/Ocellatus/03.11.19/e/GOPR9787.MP4	391.690	29.97	3	belly display	Submissive behavior	1		START
1146.55	D:/Ocellatus/03.11.19/e/GOPR9787.MP4	391.690	29.97	3	tail quiver	Submissive behavior	1		START
1148.79	D:/Ocellatus/03.11.19/e/GOPR9787.MP4	391.690	29.97	3	tail quiver	Submissive behavior	1		STOP
1148.79	D:/Ocellatus/03.11.19/e/GOPR9787.MP4	391.690	29.97	3	belly display	Submissive behavior	1		STOP
1151.29	D:/Ocellatus/03.11.19/e/GOPR9787.MP4	391.690	29.97	3	S-bend	Restrained aggression	1	S-Bend visible; probably courtship context!	STOP
1151.8	D:/Ocellatus/03.11.19/e/GOPR9787.MP4	391.690	29.97	3	tail quiver	Submissive behavior	1		START
1153.55	D:/Ocellatus/03.11.19/e/GOPR9787.MP4	391.690	29.97	1	all fins spread	Restrained aggression	None	directed towards Callipterus	STOP
1154.05	D:/Ocellatus/03.11.19/e/GOPR9787.MP4	391.690	29.97	3	tail quiver	Submissive behavior	1		STOP
1155.52	D:/Ocellatus/03.11.19/e/GOPR9787.MP4	391.690	29.97	3	head up	Restrained aggression	1		STOP
1157.3	D:/Ocellatus/03.11.19/e/GOPR9787.MP4	391.690	29.97	3	all fins spread	Restrained aggression	1		STOP
1163.56	D:/Ocellatus/03.11.19/e/GOPR9787.MP4	391.690	29.97	1	all fins spread	Restrained aggression	None		START
1166.31	D:/Ocellatus/03.11.19/e/GOPR9787.MP4	391.690	29.97	1	all fins spread	Restrained aggression	None		STOP
1172.83	D:/Ocellatus/03.11.19/e/GOPR9787.MP4	391.690	29.97	1	all fins spread	Restrained aggression	None		START
1173.32	D:/Ocellatus/03.11.19/e/GOPR9787.MP4	391.690	29.97	1	all fins spread	Restrained aggression	None		STOP
1175.82	D:/Ocellatus/03.11.19/e/GOPR9787.MP4	391.690	29.97	1	all fins spread	Restrained aggression	None		START
1177.07	D:/Ocellatus/03.11.19/e/GOPR9787.MP4	391.690	29.97	1	all fins spread	Restrained aggression	None		STOP
1190.59	D:/Ocellatus/03.11.19/e/GOPR9787.MP4	391.690	29.97	1	all fins spread	Restrained aggression	meeli		START
1197.09	D:/Ocellatus/03.11.19/e/GOPR9787.MP4	391.690	29.97	2	all fins spread	Restrained aggression	None		START
1200.09	D:/Ocellatus/03.11.19/e/GOPR9787.MP4	391.690	29.97	2	all fins spread	Restrained aggression	None		STOP
1200.09	D:/Ocellatus/03.11.19/e/GOPR9787.MP4	391.690	29.97	2	head up	Restrained aggression	1		START
1200.1	D:/Ocellatus/03.11.19/e/GOPR9787.MP4	391.690	29.97	2	S-bend	Restrained aggression	1		START
1201.35	D:/Ocellatus/03.11.19/e/GOPR9787.MP4	391.690	29.97	2	S-bend	Restrained aggression	1		STOP
1206.85	D:/Ocellatus/03.11.19/e/GOPR9787.MP4	391.690	29.97	2	head up	Restrained aggression	1		STOP
1207.35	D:/Ocellatus/03.11.19/e/GOPR9787.MP4	391.690	29.97	2	all fins spread	Restrained aggression	1		START
1209.11	D:/Ocellatus/03.11.19/e/GOPR9787.MP4	391.690	29.97	1	all fins spread	Restrained aggression	meeli		STOP
1209.61	D:/Ocellatus/03.11.19/e/GOPR9787.MP4	391.690	29.97	2	tail quiver	Submissive behavior	1		START
1211.16	D:/Ocellatus/03.11.19/e/GOPR9787.MP4	391.690	29.97	2	tail quiver	Submissive behavior	1		STOP
1211.86	D:/Ocellatus/03.11.19/e/GOPR9787.MP4	391.690	29.97	1	all fins spread	Restrained aggression	None		START
1212.36	D:/Ocellatus/03.11.19/e/GOPR9787.MP4	391.690	29.97	2	S-bend	Restrained aggression	1	S-Bend visible; probably courtship context	START
1212.86	D:/Ocellatus/03.11.19/e/GOPR9787.MP4	391.690	29.97	2	head up	Restrained aggression	1		START
1212.86	D:/Ocellatus/03.11.19/e/GOPR9787.MP4	391.690	29.97	2	belly display	Submissive behavior	1		START
1213.11	D:/Ocellatus/03.11.19/e/GOPR9787.MP4	391.690	29.97	2	tail quiver	Submissive behavior	1		START
1215.11	D:/Ocellatus/03.11.19/e/GOPR9787.MP4	391.690	29.97	2	tail quiver	Submissive behavior	1		STOP
1215.36	D:/Ocellatus/03.11.19/e/GOPR9787.MP4	391.690	29.97	2	belly display	Submissive behavior	1		STOP
1215.36	D:/Ocellatus/03.11.19/e/GOPR9787.MP4	391.690	29.97	2	S-bend	Restrained aggression	1	S-Bend visible; probably courtship context	STOP
1215.61	D:/Ocellatus/03.11.19/e/GOPR9787.MP4	391.690	29.97	2	head up	Restrained aggression	1		STOP
1215.86	D:/Ocellatus/03.11.19/e/GOPR9787.MP4	391.690	29.97	2	bumping	Affiliative behavior	1		START
1216.76	D:/Ocellatus/03.11.19/e/GOPR9787.MP4	391.690	29.97	2	bumping	Affiliative behavior	1		STOP
1216.86	D:/Ocellatus/03.11.19/e/GOPR9787.MP4	391.690	29.97	1	shooting out	Restrained aggression	2		START
1217.62	D:/Ocellatus/03.11.19/e/GOPR9787.MP4	391.690	29.97	1	shooting out	Restrained aggression	2		STOP
1218.86	D:/Ocellatus/03.11.19/e/GOPR9787.MP4	391.690	29.97	2	all fins spread	Restrained aggression	1		STOP
1219.62	D:/Ocellatus/03.11.19/e/GOPR9787.MP4	391.690	29.97	1	all fins spread	Restrained aggression	None		STOP
