# Supplementary material for: TIBA: A web application for the visual analysis of temporal occurrences, interactions, and transitions of animal behavior
Source: PLoS Comput Biol. 2024 Oct 25;20(10):e1012425. doi: 10.1371/journal.pcbi.1012425 (PMC11508483; doi:10.1371/journal.pcbi.1012425)
Supplement: S15 Dataset — (XLSX) [file pcbi.1012425.s015.xlsx]

## Sheet: Sheet1
Observation id	Ocellatus_04.11.19_9
Media file(s)
Player #1	D:/Ocellatus/04.11.19/9/GX010027.MP4
Observation date	2019-12-18 10:43:04
Description
Time offset (s)	0.000
independent variables
variable	value
Time	Media file path	Total length	FPS	Subject	Behavior	Behavioral category	Modifier 1	Comment	Status
32.386	D:/Ocellatus/04.11.19/9/GX010027.MP4	376.380	59.94	2	shell	Maintenance			START
32.389	D:/Ocellatus/04.11.19/9/GX010027.MP4	376.380	59.94	2	tail quiver	Submissive behavior	1		START
34	D:/Ocellatus/04.11.19/9/GX010027.MP4	376.380	59.94	2	tail quiver	Submissive behavior	1		STOP
34.891	D:/Ocellatus/04.11.19/9/GX010027.MP4	376.380	59.94	2	shell	Maintenance			STOP
36.392	D:/Ocellatus/04.11.19/9/GX010027.MP4	376.380	59.94	2	shell	Maintenance			START
36.392	D:/Ocellatus/04.11.19/9/GX010027.MP4	376.380	59.94	2	tail quiver	Submissive behavior	None	unsure who this is directed to	START
37.144	D:/Ocellatus/04.11.19/9/GX010027.MP4	376.380	59.94	2	tail quiver	Submissive behavior	None	unsure who this is directed to; possibly even longer	STOP
40.401	D:/Ocellatus/04.11.19/9/GX010027.MP4	376.380	59.94	2	shell	Maintenance			STOP
58.412	D:/Ocellatus/04.11.19/9/GX010027.MP4	376.380	59.94	2	all fins spread	Restrained aggression	meeli		START
68.423	D:/Ocellatus/04.11.19/9/GX010027.MP4	376.380	59.94	2	fin spread	Restrained aggression	meeli		START
69.922	D:/Ocellatus/04.11.19/9/GX010027.MP4	376.380	59.94	2	fin spread	Restrained aggression	meeli		STOP
70.163	D:/Ocellatus/04.11.19/9/GX010027.MP4	376.380	59.94	2	operculum spread	Restrained aggression	meeli		START
70.425	D:/Ocellatus/04.11.19/9/GX010027.MP4	376.380	59.94	1	all fins spread	Restrained aggression	meeli		START
70.929	D:/Ocellatus/04.11.19/9/GX010027.MP4	376.380	59.94	2	operculum spread	Restrained aggression	meeli		STOP
71.681	D:/Ocellatus/04.11.19/9/GX010027.MP4	376.380	59.94	1	operculum spread	Restrained aggression	meeli		START
71.927	D:/Ocellatus/04.11.19/9/GX010027.MP4	376.380	59.94	2	shooting out	Restrained aggression	meeli	potentially with operculum spread	START
72.676	D:/Ocellatus/04.11.19/9/GX010027.MP4	376.380	59.94	2	shooting out	Restrained aggression	meeli	potentially with operculum spread	STOP
73.177	D:/Ocellatus/04.11.19/9/GX010027.MP4	376.380	59.94	1	operculum spread	Restrained aggression	meeli		STOP
73.187	D:/Ocellatus/04.11.19/9/GX010027.MP4	376.380	59.94	1	operculum spread	Restrained aggression	meeli		START
74.178	D:/Ocellatus/04.11.19/9/GX010027.MP4	376.380	59.94	1	operculum spread	Restrained aggression	meeli		STOP
74.186	D:/Ocellatus/04.11.19/9/GX010027.MP4	376.380	59.94	1	operculum spread	Restrained aggression	meeli		START
76.23	D:/Ocellatus/04.11.19/9/GX010027.MP4	376.380	59.94	1	operculum spread	Restrained aggression	meeli		STOP
76.43	D:/Ocellatus/04.11.19/9/GX010027.MP4	376.380	59.94	1	all fins spread	Restrained aggression	meeli		STOP
77.18	D:/Ocellatus/04.11.19/9/GX010027.MP4	376.380	59.94	1	all fins spread	Restrained aggression	meeli		START
77.931	D:/Ocellatus/04.11.19/9/GX010027.MP4	376.380	59.94	1	operculum spread	Restrained aggression	meeli		START
78.185	D:/Ocellatus/04.11.19/9/GX010027.MP4	376.380	59.94	2	all fins spread	Restrained aggression	meeli	possibly even for longer - ind. out of FOV!	STOP
78.6	D:/Ocellatus/04.11.19/9/GX010027.MP4	376.380	59.94	1	operculum spread	Restrained aggression	meeli		STOP
79.43	D:/Ocellatus/04.11.19/9/GX010027.MP4	376.380	59.94	1	all fins spread	Restrained aggression	meeli		STOP
79.688	D:/Ocellatus/04.11.19/9/GX010027.MP4	376.380	59.94	1	all fins spread	Restrained aggression	meeli		START
79.936	D:/Ocellatus/04.11.19/9/GX010027.MP4	376.380	59.94	1	operculum spread	Restrained aggression	meeli		START
80.687	D:/Ocellatus/04.11.19/9/GX010027.MP4	376.380	59.94	1	all fins spread	Restrained aggression	meeli		STOP
80.687	D:/Ocellatus/04.11.19/9/GX010027.MP4	376.380	59.94	1	operculum spread	Restrained aggression	meeli		STOP
83.437	D:/Ocellatus/04.11.19/9/GX010027.MP4	376.380	59.94	2	all fins spread	Restrained aggression	meeli		START
83.693	D:/Ocellatus/04.11.19/9/GX010027.MP4	376.380	59.94	2	fin spread	Restrained aggression	meeli		START
86.701	D:/Ocellatus/04.11.19/9/GX010027.MP4	376.380	59.94	2	all fins spread	Restrained aggression	meeli		STOP
86.945	D:/Ocellatus/04.11.19/9/GX010027.MP4	376.380	59.94	2	fin spread	Restrained aggression	meeli		STOP
107.712	D:/Ocellatus/04.11.19/9/GX010027.MP4	376.380	59.94	1	all fins spread	Restrained aggression	2	probably startled by movement of ind. 2	START
107.964	D:/Ocellatus/04.11.19/9/GX010027.MP4	376.380	59.94	1	all fins spread	Restrained aggression	2	probably startled by movement of ind. 2	STOP
118.221	D:/Ocellatus/04.11.19/9/GX010027.MP4	376.380	59.94	1	all fins spread	Restrained aggression	meeli		START
120.483	D:/Ocellatus/04.11.19/9/GX010027.MP4	376.380	59.94	1	all fins spread	Restrained aggression	meeli		STOP
120.728	D:/Ocellatus/04.11.19/9/GX010027.MP4	376.380	59.94	1	all fins spread	Restrained aggression	meeli		START
121.474	D:/Ocellatus/04.11.19/9/GX010027.MP4	376.380	59.94	2	all fins spread	Restrained aggression	meeli	or due to Callipterus	START
122.475	D:/Ocellatus/04.11.19/9/GX010027.MP4	376.380	59.94	1	operculum spread	Restrained aggression	meeli		START
122.475	D:/Ocellatus/04.11.19/9/GX010027.MP4	376.380	59.94	2	all fins spread	Restrained aggression	meeli	or due to Callipterus	STOP
122.475	D:/Ocellatus/04.11.19/9/GX010027.MP4	376.380	59.94	2	operculum spread	Restrained aggression	meeli		START
123.728	D:/Ocellatus/04.11.19/9/GX010027.MP4	376.380	59.94	2	operculum spread	Restrained aggression	meeli		STOP
123.729	D:/Ocellatus/04.11.19/9/GX010027.MP4	376.380	59.94	2	head up	Restrained aggression	meeli		START
123.732	D:/Ocellatus/04.11.19/9/GX010027.MP4	376.380	59.94	2	all fins spread	Restrained aggression	meeli		START
124.07	D:/Ocellatus/04.11.19/9/GX010027.MP4	376.380	59.94	1	operculum spread	Restrained aggression	meeli		STOP
124.478	D:/Ocellatus/04.11.19/9/GX010027.MP4	376.380	59.94	2	head up	Restrained aggression	meeli		STOP
124.48	D:/Ocellatus/04.11.19/9/GX010027.MP4	376.380	59.94	1	operculum spread	Restrained aggression	meeli		START
125.228	D:/Ocellatus/04.11.19/9/GX010027.MP4	376.380	59.94	2	all fins spread	Restrained aggression	meeli		STOP
125.231	D:/Ocellatus/04.11.19/9/GX010027.MP4	376.380	59.94	1	operculum spread	Restrained aggression	meeli		STOP
125.237	D:/Ocellatus/04.11.19/9/GX010027.MP4	376.380	59.94	1	operculum spread	Restrained aggression	meeli		START
125.985	D:/Ocellatus/04.11.19/9/GX010027.MP4	376.380	59.94	2	all fins spread	Restrained aggression	meeli		START
126.482	D:/Ocellatus/04.11.19/9/GX010027.MP4	376.380	59.94	1	operculum spread	Restrained aggression	meeli		STOP
126.733	D:/Ocellatus/04.11.19/9/GX010027.MP4	376.380	59.94	2	all fins spread	Restrained aggression	meeli		STOP
126.983	D:/Ocellatus/04.11.19/9/GX010027.MP4	376.380	59.94	1	all fins spread	Restrained aggression	meeli		STOP
128.98	D:/Ocellatus/04.11.19/9/GX010027.MP4	376.380	59.94	1	all fins spread	Restrained aggression	meeli		START
130.736	D:/Ocellatus/04.11.19/9/GX010027.MP4	376.380	59.94	1	operculum spread	Restrained aggression	meeli		START
133.487	D:/Ocellatus/04.11.19/9/GX010027.MP4	376.380	59.94	1	operculum spread	Restrained aggression	meeli		STOP
133.741	D:/Ocellatus/04.11.19/9/GX010027.MP4	376.380	59.94	2	all fins spread	Restrained aggression	meeli		START
134.03	D:/Ocellatus/04.11.19/9/GX010027.MP4	376.380	59.94	1	operculum spread	Restrained aggression	meeli	no forward motion!	START
136.43	D:/Ocellatus/04.11.19/9/GX010027.MP4	376.380	59.94	2	all fins spread	Restrained aggression	meeli		STOP
136.491	D:/Ocellatus/04.11.19/9/GX010027.MP4	376.380	59.94	1	operculum spread	Restrained aggression	meeli	no forward motion!	STOP
137.49	D:/Ocellatus/04.11.19/9/GX010027.MP4	376.380	59.94	1	operculum spread	Restrained aggression	meeli		START
137.74	D:/Ocellatus/04.11.19/9/GX010027.MP4	376.380	59.94	2	all fins spread	Restrained aggression	meeli		START
138.744	D:/Ocellatus/04.11.19/9/GX010027.MP4	376.380	59.94	2	head up	Restrained aggression	meeli		START
138.994	D:/Ocellatus/04.11.19/9/GX010027.MP4	376.380	59.94	1	operculum spread	Restrained aggression	meeli		STOP
139.242	D:/Ocellatus/04.11.19/9/GX010027.MP4	376.380	59.94	1	operculum spread	Restrained aggression	meeli		START
142.751	D:/Ocellatus/04.11.19/9/GX010027.MP4	376.380	59.94	1	all fins spread	Restrained aggression	meeli		STOP
142.994	D:/Ocellatus/04.11.19/9/GX010027.MP4	376.380	59.94	1	operculum spread	Restrained aggression	meeli		STOP
143.495	D:/Ocellatus/04.11.19/9/GX010027.MP4	376.380	59.94	2	head up	Restrained aggression	meeli		STOP
143.501	D:/Ocellatus/04.11.19/9/GX010027.MP4	376.380	59.94	2	all fins spread	Restrained aggression	meeli		STOP
144.34	D:/Ocellatus/04.11.19/9/GX010027.MP4	376.380	59.94	1	operculum spread	Restrained aggression	meeli		START
145.252	D:/Ocellatus/04.11.19/9/GX010027.MP4	376.380	59.94	2	all fins spread	Restrained aggression	meeli		START
145.259	D:/Ocellatus/04.11.19/9/GX010027.MP4	376.380	59.94	1	operculum spread	Restrained aggression	meeli		STOP
145.497	D:/Ocellatus/04.11.19/9/GX010027.MP4	376.380	59.94	1	all fins spread	Restrained aggression	meeli		START
145.499	D:/Ocellatus/04.11.19/9/GX010027.MP4	376.380	59.94	1	operculum spread	Restrained aggression	meeli	no forward motion!	START
147.9	D:/Ocellatus/04.11.19/9/GX010027.MP4	376.380	59.94	2	all fins spread	Restrained aggression	meeli		STOP
148.249	D:/Ocellatus/04.11.19/9/GX010027.MP4	376.380	59.94	1	operculum spread	Restrained aggression	meeli	no forward motion!	STOP
148.503	D:/Ocellatus/04.11.19/9/GX010027.MP4	376.380	59.94	2	operculum spread	Restrained aggression	meeli	operculum spread not visible	START
148.504	D:/Ocellatus/04.11.19/9/GX010027.MP4	376.380	59.94	1	operculum spread	Restrained aggression	meeli	no forward motion!	START
150.005	D:/Ocellatus/04.11.19/9/GX010027.MP4	376.380	59.94	2	operculum spread	Restrained aggression	meeli	operculum spread not visible	STOP
150.253	D:/Ocellatus/04.11.19/9/GX010027.MP4	376.380	59.94	1	operculum spread	Restrained aggression	meeli	no forward motion!	STOP
150.506	D:/Ocellatus/04.11.19/9/GX010027.MP4	376.380	59.94	2	all fins spread	Restrained aggression	meeli		START
150.757	D:/Ocellatus/04.11.19/9/GX010027.MP4	376.380	59.94	1	operculum spread	Restrained aggression	meeli		START
152.505	D:/Ocellatus/04.11.19/9/GX010027.MP4	376.380	59.94	2	operculum spread	Restrained aggression	meeli		START
153.508	D:/Ocellatus/04.11.19/9/GX010027.MP4	376.380	59.94	1	operculum spread	Restrained aggression	meeli		STOP
153.509	D:/Ocellatus/04.11.19/9/GX010027.MP4	376.380	59.94	1	all fins spread	Restrained aggression	meeli		STOP
153.7	D:/Ocellatus/04.11.19/9/GX010027.MP4	376.380	59.94	2	operculum spread	Restrained aggression	meeli		STOP
154.269	D:/Ocellatus/04.11.19/9/GX010027.MP4	376.380	59.94	2	all fins spread	Restrained aggression	meeli		STOP
198.798	D:/Ocellatus/04.11.19/9/GX010027.MP4	376.380	59.94	2	all fins spread	Restrained aggression	None		START
206.061	D:/Ocellatus/04.11.19/9/GX010027.MP4	376.380	59.94	1	all fins spread	Restrained aggression	3		START
207.591	D:/Ocellatus/04.11.19/9/GX010027.MP4	376.380	59.94	2	all fins spread	Restrained aggression	None		STOP
208.061	D:/Ocellatus/04.11.19/9/GX010027.MP4	376.380	59.94	1	all fins spread	Restrained aggression	3		STOP
208.813	D:/Ocellatus/04.11.19/9/GX010027.MP4	376.380	59.94	3	biting	Overt aggression	4		START
209.059	D:/Ocellatus/04.11.19/9/GX010027.MP4	376.380	59.94	1	all fins spread	Restrained aggression	3		START
209.061	D:/Ocellatus/04.11.19/9/GX010027.MP4	376.380	59.94	3	all fins spread	Restrained aggression	4		START
209.311	D:/Ocellatus/04.11.19/9/GX010027.MP4	376.380	59.94	1	all fins spread	Restrained aggression	3		STOP
209.35	D:/Ocellatus/04.11.19/9/GX010027.MP4	376.380	59.94	3	biting	Overt aggression	4		STOP
209.563	D:/Ocellatus/04.11.19/9/GX010027.MP4	376.380	59.94	3	operculum spread	Restrained aggression	4		START
209.812	D:/Ocellatus/04.11.19/9/GX010027.MP4	376.380	59.94	1	all fins spread	Restrained aggression	3		START
210.062	D:/Ocellatus/04.11.19/9/GX010027.MP4	376.380	59.94	3	operculum spread	Restrained aggression	4		STOP
210.562	D:/Ocellatus/04.11.19/9/GX010027.MP4	376.380	59.94	3	biting	Overt aggression	4		START
211.062	D:/Ocellatus/04.11.19/9/GX010027.MP4	376.380	59.94	3	biting	Overt aggression	4		STOP
212.815	D:/Ocellatus/04.11.19/9/GX010027.MP4	376.380	59.94	3	all fins spread	Restrained aggression	4		STOP
212.822	D:/Ocellatus/04.11.19/9/GX010027.MP4	376.380	59.94	1	fin spread	Restrained aggression	3		START
213.57	D:/Ocellatus/04.11.19/9/GX010027.MP4	376.380	59.94	4	chasing	Restrained aggression	3		START
213.816	D:/Ocellatus/04.11.19/9/GX010027.MP4	376.380	59.94	1	all fins spread	Restrained aggression	3		STOP
215.566	D:/Ocellatus/04.11.19/9/GX010027.MP4	376.380	59.94	1	all fins spread	Restrained aggression	3	unsure if this is directed towards ind. 3	START
216.567	D:/Ocellatus/04.11.19/9/GX010027.MP4	376.380	59.94	4	chasing	Restrained aggression	3		STOP
216.569	D:/Ocellatus/04.11.19/9/GX010027.MP4	376.380	59.94	2	all fins spread	Restrained aggression	None		START
216.821	D:/Ocellatus/04.11.19/9/GX010027.MP4	376.380	59.94	3	all fins spread	Restrained aggression	4		START
216.821	D:/Ocellatus/04.11.19/9/GX010027.MP4	376.380	59.94	3	head up	Restrained aggression	4		START
216.821	D:/Ocellatus/04.11.19/9/GX010027.MP4	376.380	59.94	4	all fins spread	Restrained aggression	3		START
216.821	D:/Ocellatus/04.11.19/9/GX010027.MP4	376.380	59.94	4	head up	Restrained aggression	3		START
217.574	D:/Ocellatus/04.11.19/9/GX010027.MP4	376.380	59.94	3	all fins spread	Restrained aggression	4		STOP
217.574	D:/Ocellatus/04.11.19/9/GX010027.MP4	376.380	59.94	3	head up	Restrained aggression	4		STOP
217.574	D:/Ocellatus/04.11.19/9/GX010027.MP4	376.380	59.94	4	all fins spread	Restrained aggression	3		STOP
217.574	D:/Ocellatus/04.11.19/9/GX010027.MP4	376.380	59.94	4	head up	Restrained aggression	3		STOP
218.571	D:/Ocellatus/04.11.19/9/GX010027.MP4	376.380	59.94	1	fin spread	Restrained aggression	3		STOP
218.822	D:/Ocellatus/04.11.19/9/GX010027.MP4	376.380	59.94	2	fin spread	Restrained aggression	None		START
219.82	D:/Ocellatus/04.11.19/9/GX010027.MP4	376.380	59.94	1	all fins spread	Restrained aggression	3	unsure if this is directed towards ind. 3	STOP
220.819	D:/Ocellatus/04.11.19/9/GX010027.MP4	376.380	59.94	2	all fins spread	Restrained aggression	None	possibly even for longer - ind. out of FOV!	STOP
220.819	D:/Ocellatus/04.11.19/9/GX010027.MP4	376.380	59.94	2	fin spread	Restrained aggression	None	possibly even for longer - ind. out of FOV!	STOP
221.327	D:/Ocellatus/04.11.19/9/GX010027.MP4	376.380	59.94	1	all fins spread	Restrained aggression	3		START
222.576	D:/Ocellatus/04.11.19/9/GX010027.MP4	376.380	59.94	1	all fins spread	Restrained aggression	3		STOP
223.83	D:/Ocellatus/04.11.19/9/GX010027.MP4	376.380	59.94	1	all fins spread	Restrained aggression	3		START
225.333	D:/Ocellatus/04.11.19/9/GX010027.MP4	376.380	59.94	1	all fins spread	Restrained aggression	3		STOP
226.332	D:/Ocellatus/04.11.19/9/GX010027.MP4	376.380	59.94	1	all fins spread	Restrained aggression	None		START
228.342	D:/Ocellatus/04.11.19/9/GX010027.MP4	376.380	59.94	1	all fins spread	Restrained aggression	None		STOP
231.086	D:/Ocellatus/04.11.19/9/GX010027.MP4	376.380	59.94	1	operculum spread	Restrained aggression	meeli	no operculum spread visible	START
231.837	D:/Ocellatus/04.11.19/9/GX010027.MP4	376.380	59.94	2	all fins spread	Restrained aggression	meeli		START
231.837	D:/Ocellatus/04.11.19/9/GX010027.MP4	376.380	59.94	2	head up	Restrained aggression	meeli		START
232.086	D:/Ocellatus/04.11.19/9/GX010027.MP4	376.380	59.94	2	operculum spread	Restrained aggression	meeli		START
232.341	D:/Ocellatus/04.11.19/9/GX010027.MP4	376.380	59.94	2	head up	Restrained aggression	meeli		STOP
232.585	D:/Ocellatus/04.11.19/9/GX010027.MP4	376.380	59.94	1	operculum spread	Restrained aggression	meeli	no operculum spread visible	STOP
233.585	D:/Ocellatus/04.11.19/9/GX010027.MP4	376.380	59.94	2	operculum spread	Restrained aggression	meeli		STOP
234.588	D:/Ocellatus/04.11.19/9/GX010027.MP4	376.380	59.94	2	head up	Restrained aggression	meeli		START
236.34	D:/Ocellatus/04.11.19/9/GX010027.MP4	376.380	59.94	2	tail quiver	Submissive behavior	meeli	while keeping a C-shaped posture towards the Meeli	START
237.589	D:/Ocellatus/04.11.19/9/GX010027.MP4	376.380	59.94	1	all fins spread	Restrained aggression	None	probably directed towards Meeli (or ind. 2?)	START
238.591	D:/Ocellatus/04.11.19/9/GX010027.MP4	376.380	59.94	2	tail quiver	Submissive behavior	meeli	while keeping a C-shaped posture towards the Meeli	STOP
241.094	D:/Ocellatus/04.11.19/9/GX010027.MP4	376.380	59.94	1	all fins spread	Restrained aggression	None	probably directed towards Meeli (or ind. 2?)	STOP
241.843	D:/Ocellatus/04.11.19/9/GX010027.MP4	376.380	59.94	2	tail quiver	Submissive behavior	meeli	while keeping a C-shaped posture towards the Meeli	START
242.097	D:/Ocellatus/04.11.19/9/GX010027.MP4	376.380	59.94	1	all fins spread	Restrained aggression	None	probably directed towards Meeli (or ind. 2?)	START
242.598	D:/Ocellatus/04.11.19/9/GX010027.MP4	376.380	59.94	1	all fins spread	Restrained aggression	None	probably directed towards Meeli (or ind. 2?)	STOP
243.346	D:/Ocellatus/04.11.19/9/GX010027.MP4	376.380	59.94	2	tail quiver	Submissive behavior	meeli	while keeping a C-shaped posture towards the Meeli	STOP
243.347	D:/Ocellatus/04.11.19/9/GX010027.MP4	376.380	59.94	1	all fins spread	Restrained aggression	None	probably directed towards Meeli (or ind. 2?)	START
243.847	D:/Ocellatus/04.11.19/9/GX010027.MP4	376.380	59.94	2	all fins spread	Restrained aggression	meeli		STOP
243.851	D:/Ocellatus/04.11.19/9/GX010027.MP4	376.380	59.94	2	head up	Restrained aggression	meeli		STOP
244.845	D:/Ocellatus/04.11.19/9/GX010027.MP4	376.380	59.94	2	head up	Restrained aggression	1		START
245.852	D:/Ocellatus/04.11.19/9/GX010027.MP4	376.380	59.94	2	tail quiver	Submissive behavior	1		START
246.347	D:/Ocellatus/04.11.19/9/GX010027.MP4	376.380	59.94	1	all fins spread	Restrained aggression	None	probably directed towards Meeli (or ind. 2?)	STOP
246.352	D:/Ocellatus/04.11.19/9/GX010027.MP4	376.380	59.94	2	tail quiver	Submissive behavior	1		STOP
246.4	D:/Ocellatus/04.11.19/9/GX010027.MP4	376.380	59.94	2	head up	Restrained aggression	1		STOP
249.1	D:/Ocellatus/04.11.19/9/GX010027.MP4	376.380	59.94	1	all fins spread	Restrained aggression	None		START
251.856	D:/Ocellatus/04.11.19/9/GX010027.MP4	376.380	59.94	2	all fins spread	Restrained aggression	5		START
253.353	D:/Ocellatus/04.11.19/9/GX010027.MP4	376.380	59.94	1	all fins spread	Restrained aggression	None		STOP
254.355	D:/Ocellatus/04.11.19/9/GX010027.MP4	376.380	59.94	2	all fins spread	Restrained aggression	5		STOP
258.613	D:/Ocellatus/04.11.19/9/GX010027.MP4	376.380	59.94	1	all fins spread	Restrained aggression	None		START
259.102	D:/Ocellatus/04.11.19/9/GX010027.MP4	376.380	59.94	2	all fins spread	Restrained aggression	5		START
259.112	D:/Ocellatus/04.11.19/9/GX010027.MP4	376.380	59.94	2	S-bend	Restrained aggression	5		START
259.612	D:/Ocellatus/04.11.19/9/GX010027.MP4	376.380	59.94	2	fin spread	Restrained aggression	5		START
261.368	D:/Ocellatus/04.11.19/9/GX010027.MP4	376.380	59.94	2	S-bend	Restrained aggression	5		STOP
266.622	D:/Ocellatus/04.11.19/9/GX010027.MP4	376.380	59.94	2	all fins spread	Restrained aggression	5	possibly for longer - ind. out of FOV!	STOP
266.622	D:/Ocellatus/04.11.19/9/GX010027.MP4	376.380	59.94	2	fin spread	Restrained aggression	5	possibly for longer - ind. out of FOV!	STOP
267.101	D:/Ocellatus/04.11.19/9/GX010027.MP4	376.380	59.94	1	fin spread	Restrained aggression	None		START
269.123	D:/Ocellatus/04.11.19/9/GX010027.MP4	376.380	59.94	2	all fins spread	Restrained aggression	5		START
270.876	D:/Ocellatus/04.11.19/9/GX010027.MP4	376.380	59.94	5	S-bend	Restrained aggression	2		START
270.95	D:/Ocellatus/04.11.19/9/GX010027.MP4	376.380	59.94	2	biting	Overt aggression	5		START
271.123	D:/Ocellatus/04.11.19/9/GX010027.MP4	376.380	59.94	5	S-bend	Restrained aggression	2		STOP
271.21	D:/Ocellatus/04.11.19/9/GX010027.MP4	376.380	59.94	2	chasing	Restrained aggression	5		START
271.22	D:/Ocellatus/04.11.19/9/GX010027.MP4	376.380	59.94	2	biting	Overt aggression	5		STOP
271.874	D:/Ocellatus/04.11.19/9/GX010027.MP4	376.380	59.94	2	chasing	Restrained aggression	5		STOP
275.125	D:/Ocellatus/04.11.19/9/GX010027.MP4	376.380	59.94	2	all fins spread	Restrained aggression	5		STOP
275.856	D:/Ocellatus/04.11.19/9/GX010027.MP4	376.380	59.94	1	fin spread	Restrained aggression	None		STOP
277.113	D:/Ocellatus/04.11.19/9/GX010027.MP4	376.380	59.94	1	all fins spread	Restrained aggression	None		STOP
277.381	D:/Ocellatus/04.11.19/9/GX010027.MP4	376.380	59.94	2	tail quiver	Submissive behavior	1		START
277.628	D:/Ocellatus/04.11.19/9/GX010027.MP4	376.380	59.94	2	shell	Maintenance			START
278.133	D:/Ocellatus/04.11.19/9/GX010027.MP4	376.380	59.94	2	tail quiver	Submissive behavior	1		STOP
278.634	D:/Ocellatus/04.11.19/9/GX010027.MP4	376.380	59.94	2	shell	Maintenance			STOP
326.171	D:/Ocellatus/04.11.19/9/GX010027.MP4	376.380	59.94	2	tail quiver	Submissive behavior	1		START
326.181	D:/Ocellatus/04.11.19/9/GX010027.MP4	376.380	59.94	2	shell	Maintenance			START
327.682	D:/Ocellatus/04.11.19/9/GX010027.MP4	376.380	59.94	2	tail quiver	Submissive behavior	1		STOP
327.941	D:/Ocellatus/04.11.19/9/GX010027.MP4	376.380	59.94	2	shell	Maintenance			STOP
328.933	D:/Ocellatus/04.11.19/9/GX010027.MP4	376.380	59.94	2	parallel swimming	Restrained aggression	1		START
329.27	D:/Ocellatus/04.11.19/9/GX010027.MP4	376.380	59.94	2	quivering	Affiliative behavior	1	or head jolting?	START
329.432	D:/Ocellatus/04.11.19/9/GX010027.MP4	376.380	59.94	2	parallel swimming	Restrained aggression	1		STOP
329.687	D:/Ocellatus/04.11.19/9/GX010027.MP4	376.380	59.94	2	quivering	Affiliative behavior	1	or head jolting?	STOP
345.188	D:/Ocellatus/04.11.19/9/GX010027.MP4	376.380	59.94	2	tail quiver	Submissive behavior	None	unsure!	START
345.198	D:/Ocellatus/04.11.19/9/GX010027.MP4	376.380	59.94	2	shell	Maintenance			START
345.449	D:/Ocellatus/04.11.19/9/GX010027.MP4	376.380	59.94	2	digging	Maintenance			START
345.705	D:/Ocellatus/04.11.19/9/GX010027.MP4	376.380	59.94	2	tail quiver	Submissive behavior	None	unsure!	STOP
346.202	D:/Ocellatus/04.11.19/9/GX010027.MP4	376.380	59.94	2	shell	Maintenance			STOP
346.699	D:/Ocellatus/04.11.19/9/GX010027.MP4	376.380	59.94	2	digging	Maintenance			STOP
348.711	D:/Ocellatus/04.11.19/9/GX010027.MP4	376.380	59.94	2	shell	Maintenance			START
349.709	D:/Ocellatus/04.11.19/9/GX010027.MP4	376.380	59.94	2	shell	Maintenance			STOP
394.858	D:/Ocellatus/04.11.19/10/GX010423.MP4	380.460	59.94	2	parallel swimming	Restrained aggression	1		START
395.111	D:/Ocellatus/04.11.19/10/GX010423.MP4	380.460	59.94	2	tail quiver	Submissive behavior	1		START
395.61	D:/Ocellatus/04.11.19/10/GX010423.MP4	380.460	59.94	2	parallel swimming	Restrained aggression	1		STOP
395.611	D:/Ocellatus/04.11.19/10/GX010423.MP4	380.460	59.94	2	tail quiver	Submissive behavior	1		STOP
395.649	D:/Ocellatus/04.11.19/10/GX010423.MP4	380.460	59.94	2	tail quiver	Submissive behavior	1		START
396.209	D:/Ocellatus/04.11.19/10/GX010423.MP4	380.460	59.94	2	tail quiver	Submissive behavior	1		STOP
396.859	D:/Ocellatus/04.11.19/10/GX010423.MP4	380.460	59.94	2	parallel swimming	Restrained aggression	1		START
397.009	D:/Ocellatus/04.11.19/10/GX010423.MP4	380.460	59.94	2	parallel swimming	Restrained aggression	1		STOP
413.88	D:/Ocellatus/04.11.19/10/GX010423.MP4	380.460	59.94	1	all fins spread	Restrained aggression	meeli		START
413.888	D:/Ocellatus/04.11.19/10/GX010423.MP4	380.460	59.94	1	chasing	Restrained aggression	meeli		START
414.13	D:/Ocellatus/04.11.19/10/GX010423.MP4	380.460	59.94	1	all fins spread	Restrained aggression	meeli		STOP
416.379	D:/Ocellatus/04.11.19/10/GX010423.MP4	380.460	59.94	2	operculum spread	Restrained aggression	meeli		START
416.387	D:/Ocellatus/04.11.19/10/GX010423.MP4	380.460	59.94	1	all fins spread	Restrained aggression	meeli		START
416.387	D:/Ocellatus/04.11.19/10/GX010423.MP4	380.460	59.94	1	chasing	Restrained aggression	meeli		STOP
417.121	D:/Ocellatus/04.11.19/10/GX010423.MP4	380.460	59.94	1	chasing	Restrained aggression	meeli		START
417.131	D:/Ocellatus/04.11.19/10/GX010423.MP4	380.460	59.94	1	all fins spread	Restrained aggression	meeli		STOP
417.38	D:/Ocellatus/04.11.19/10/GX010423.MP4	380.460	59.94	2	all fins spread	Restrained aggression	meeli		START
417.631	D:/Ocellatus/04.11.19/10/GX010423.MP4	380.460	59.94	1	chasing	Restrained aggression	meeli		STOP
417.659	D:/Ocellatus/04.11.19/10/GX010423.MP4	380.460	59.94	2	operculum spread	Restrained aggression	meeli		STOP
418.123	D:/Ocellatus/04.11.19/10/GX010423.MP4	380.460	59.94	2	operculum spread	Restrained aggression	None	directed towards Callipterus	START
418.133	D:/Ocellatus/04.11.19/10/GX010423.MP4	380.460	59.94	2	all fins spread	Restrained aggression	meeli		STOP
418.134	D:/Ocellatus/04.11.19/10/GX010423.MP4	380.460	59.94	1	operculum spread	Restrained aggression	meeli		START
418.63	D:/Ocellatus/04.11.19/10/GX010423.MP4	380.460	59.94	2	all fins spread	Restrained aggression	None	directed towards Callipterus	START
418.809	D:/Ocellatus/04.11.19/10/GX010423.MP4	380.460	59.94	2	operculum spread	Restrained aggression	None	directed towards Callipterus	STOP
419.134	D:/Ocellatus/04.11.19/10/GX010423.MP4	380.460	59.94	1	all fins spread	Restrained aggression	meeli		START
419.383	D:/Ocellatus/04.11.19/10/GX010423.MP4	380.460	59.94	2	operculum spread	Restrained aggression	None	directed towards Callipterus	START
419.633	D:/Ocellatus/04.11.19/10/GX010423.MP4	380.460	59.94	1	operculum spread	Restrained aggression	meeli		STOP
419.884	D:/Ocellatus/04.11.19/10/GX010423.MP4	380.460	59.94	1	operculum spread	Restrained aggression	None		START
419.886	D:/Ocellatus/04.11.19/10/GX010423.MP4	380.460	59.94	1	all fins spread	Restrained aggression	meeli		STOP
419.887	D:/Ocellatus/04.11.19/10/GX010423.MP4	380.460	59.94	1	all fins spread	Restrained aggression	None	directed towards Callipterus	START
420.64	D:/Ocellatus/04.11.19/10/GX010423.MP4	380.460	59.94	1	operculum spread	Restrained aggression	None	directed towards Callipterus	STOP
420.882	D:/Ocellatus/04.11.19/10/GX010423.MP4	380.460	59.94	2	all fins spread	Restrained aggression	None	directed towards Callipterus	STOP
420.882	D:/Ocellatus/04.11.19/10/GX010423.MP4	380.460	59.94	2	operculum spread	Restrained aggression	None	directed towards Callipterus	STOP
420.893	D:/Ocellatus/04.11.19/10/GX010423.MP4	380.460	59.94	1	fin spread	Restrained aggression	None	directed towards Callipterus	START
421.385	D:/Ocellatus/04.11.19/10/GX010423.MP4	380.460	59.94	2	operculum spread	Restrained aggression	None	directed towards Callipterus	START
421.635	D:/Ocellatus/04.11.19/10/GX010423.MP4	380.460	59.94	2	all fins spread	Restrained aggression	None	directed towards Callipterus	START
422.759	D:/Ocellatus/04.11.19/10/GX010423.MP4	380.460	59.94	2	operculum spread	Restrained aggression	None	directed towards Callipterus	STOP
425.648	D:/Ocellatus/04.11.19/10/GX010423.MP4	380.460	59.94	2	all fins spread	Restrained aggression	None	directed towards Callipterus	STOP
434.388	D:/Ocellatus/04.11.19/10/GX010423.MP4	380.460	59.94	2	all fins spread	Restrained aggression	None	directed towards Callipterus	START
436.649	D:/Ocellatus/04.11.19/10/GX010423.MP4	380.460	59.94	2	operculum spread	Restrained aggression	None	directed towards Callipterus	START
437.151	D:/Ocellatus/04.11.19/10/GX010423.MP4	380.460	59.94	2	all fins spread	Restrained aggression	None	directed towards Callipterus	STOP
437.359	D:/Ocellatus/04.11.19/10/GX010423.MP4	380.460	59.94	1	operculum spread	Restrained aggression	None	directed towards Callipterus	START
437.4	D:/Ocellatus/04.11.19/10/GX010423.MP4	380.460	59.94	2	all fins spread	Restrained aggression	None	directed towards Callipterus	START
437.4	D:/Ocellatus/04.11.19/10/GX010423.MP4	380.460	59.94	2	operculum spread	Restrained aggression	None	directed towards Callipterus	STOP
437.905	D:/Ocellatus/04.11.19/10/GX010423.MP4	380.460	59.94	1	operculum spread	Restrained aggression	None	directed towards Callipterus	STOP
438.709	D:/Ocellatus/04.11.19/10/GX010423.MP4	380.460	59.94	2	operculum spread	Restrained aggression	None	directed towards Callipterus	START
438.913	D:/Ocellatus/04.11.19/10/GX010423.MP4	380.460	59.94	1	fin spread	Restrained aggression	None	directed towards Callipterus	STOP
439.154	D:/Ocellatus/04.11.19/10/GX010423.MP4	380.460	59.94	1	fin spread	Restrained aggression	None	directed towards Callipterus	START
439.154	D:/Ocellatus/04.11.19/10/GX010423.MP4	380.460	59.94	2	all fins spread	Restrained aggression	None	directed towards Callipterus	STOP
439.404	D:/Ocellatus/04.11.19/10/GX010423.MP4	380.460	59.94	2	all fins spread	Restrained aggression	None	directed towards Callipterus	START
440.405	D:/Ocellatus/04.11.19/10/GX010423.MP4	380.460	59.94	1	fin spread	Restrained aggression	None	directed towards Callipterus	STOP
440.653	D:/Ocellatus/04.11.19/10/GX010423.MP4	380.460	59.94	1	operculum spread	Restrained aggression	None	directed towards Callipterus	START
441.155	D:/Ocellatus/04.11.19/10/GX010423.MP4	380.460	59.94	1	operculum spread	Restrained aggression	None	directed towards Callipterus	STOP
441.402	D:/Ocellatus/04.11.19/10/GX010423.MP4	380.460	59.94	2	operculum spread	Restrained aggression	None	directed towards Callipterus	STOP
441.407	D:/Ocellatus/04.11.19/10/GX010423.MP4	380.460	59.94	1	operculum spread	Restrained aggression	None	directed towards Callipterus	START
442.156	D:/Ocellatus/04.11.19/10/GX010423.MP4	380.460	59.94	2	operculum spread	Restrained aggression	None	directed towards Callipterus	START
442.157	D:/Ocellatus/04.11.19/10/GX010423.MP4	380.460	59.94	2	all fins spread	Restrained aggression	None	directed towards Callipterus	STOP
442.158	D:/Ocellatus/04.11.19/10/GX010423.MP4	380.460	59.94	1	operculum spread	Restrained aggression	None	directed towards Callipterus	STOP
442.406	D:/Ocellatus/04.11.19/10/GX010423.MP4	380.460	59.94	1	fin spread	Restrained aggression	None	directed towards Callipterus	START
443.657	D:/Ocellatus/04.11.19/10/GX010423.MP4	380.460	59.94	2	fin spread	Restrained aggression	None	head down; directed towards Callipterus	START
443.907	D:/Ocellatus/04.11.19/10/GX010423.MP4	380.460	59.94	2	operculum spread	Restrained aggression	None	directed towards Callipterus	STOP
446.158	D:/Ocellatus/04.11.19/10/GX010423.MP4	380.460	59.94	2	fin spread	Restrained aggression	None	head down; directed towards Callipterus	STOP
446.259	D:/Ocellatus/04.11.19/10/GX010423.MP4	380.460	59.94	2	shooting out	Restrained aggression	None	directed towards Callipterus	START
446.66	D:/Ocellatus/04.11.19/10/GX010423.MP4	380.460	59.94	2	shooting out	Restrained aggression	None	directed towards Callipterus	STOP
446.905	D:/Ocellatus/04.11.19/10/GX010423.MP4	380.460	59.94	2	all fins spread	Restrained aggression	None	directed towards Callipterus	START
448.155	D:/Ocellatus/04.11.19/10/GX010423.MP4	380.460	59.94	1	fin spread	Restrained aggression	None	directed towards Callipterus	STOP
448.155	D:/Ocellatus/04.11.19/10/GX010423.MP4	380.460	59.94	1	shooting out	Restrained aggression	None	directed towards Callipterus	START
448.163	D:/Ocellatus/04.11.19/10/GX010423.MP4	380.460	59.94	2	operculum spread	Restrained aggression	None	directed towards Callipterus	START
448.41	D:/Ocellatus/04.11.19/10/GX010423.MP4	380.460	59.94	2	all fins spread	Restrained aggression	None	directed towards Callipterus	STOP
448.413	D:/Ocellatus/04.11.19/10/GX010423.MP4	380.460	59.94	1	shooting out	Restrained aggression	None	directed towards Callipterus	STOP
448.917	D:/Ocellatus/04.11.19/10/GX010423.MP4	380.460	59.94	2	all fins spread	Restrained aggression	None	directed towards Callipterus	START
448.921	D:/Ocellatus/04.11.19/10/GX010423.MP4	380.460	59.94	2	operculum spread	Restrained aggression	None	directed towards Callipterus	STOP
450.164	D:/Ocellatus/04.11.19/10/GX010423.MP4	380.460	59.94	2	all fins spread	Restrained aggression	None	directed towards Callipterus	STOP
451.663	D:/Ocellatus/04.11.19/10/GX010423.MP4	380.460	59.94	2	all fins spread	Restrained aggression	None	directed towards Callipterus	START
452.919	D:/Ocellatus/04.11.19/10/GX010423.MP4	380.460	59.94	2	all fins spread	Restrained aggression	None	directed towards Callipterus	STOP
459.924	D:/Ocellatus/04.11.19/10/GX010423.MP4	380.460	59.94	1	fin spread	Restrained aggression	None	directed towards Callipterus	START
462.928	D:/Ocellatus/04.11.19/10/GX010423.MP4	380.460	59.94	2	all fins spread	Restrained aggression	None	directed towards Callipterus	START
465.417	D:/Ocellatus/04.11.19/10/GX010423.MP4	380.460	59.94	1	operculum spread	Restrained aggression	None	directed towards Callipterus	START
465.427	D:/Ocellatus/04.11.19/10/GX010423.MP4	380.460	59.94	1	fin spread	Restrained aggression	None	directed towards Callipterus	STOP
465.93	D:/Ocellatus/04.11.19/10/GX010423.MP4	380.460	59.94	2	operculum spread	Restrained aggression	meeli		START
466.009	D:/Ocellatus/04.11.19/10/GX010423.MP4	380.460	59.94	1	operculum spread	Restrained aggression	None	directed towards Callipterus	STOP
466.163	D:/Ocellatus/04.11.19/10/GX010423.MP4	380.460	59.94	1	all fins spread	Restrained aggression	None	directed towards Callipterus	STOP
466.171	D:/Ocellatus/04.11.19/10/GX010423.MP4	380.460	59.94	1	operculum spread	Restrained aggression	meeli		START
466.178	D:/Ocellatus/04.11.19/10/GX010423.MP4	380.460	59.94	2	all fins spread	Restrained aggression	None	directed towards Callipterus	STOP
466.181	D:/Ocellatus/04.11.19/10/GX010423.MP4	380.460	59.94	1	all fins spread	Restrained aggression	meeli		START
467.169	D:/Ocellatus/04.11.19/10/GX010423.MP4	380.460	59.94	1	operculum spread	Restrained aggression	meeli		STOP
467.179	D:/Ocellatus/04.11.19/10/GX010423.MP4	380.460	59.94	1	all fins spread	Restrained aggression	meeli		STOP
467.18	D:/Ocellatus/04.11.19/10/GX010423.MP4	380.460	59.94	1	all fins spread	Restrained aggression	None	directed towards Callipterus	START
467.939	D:/Ocellatus/04.11.19/10/GX010423.MP4	380.460	59.94	2	operculum spread	Restrained aggression	meeli		STOP
467.984	D:/Ocellatus/04.11.19/10/GX010423.MP4	380.460	59.94	2	all fins spread	Restrained aggression	None	directed towards Callipterus	START
467.984	D:/Ocellatus/04.11.19/10/GX010423.MP4	380.460	59.94	2	operculum spread	Restrained aggression	None	directed towards Callipterus	START
468.181	D:/Ocellatus/04.11.19/10/GX010423.MP4	380.460	59.94	2	all fins spread	Restrained aggression	None	directed towards Callipterus	STOP
468.431	D:/Ocellatus/04.11.19/10/GX010423.MP4	380.460	59.94	1	fin spread	Restrained aggression	None	directed towards Callipterus	START
468.432	D:/Ocellatus/04.11.19/10/GX010423.MP4	380.460	59.94	2	operculum spread	Restrained aggression	None	directed towards Callipterus	STOP
468.931	D:/Ocellatus/04.11.19/10/GX010423.MP4	380.460	59.94	1	shooting out	Restrained aggression	None	directed towards Callipterus	START
468.932	D:/Ocellatus/04.11.19/10/GX010423.MP4	380.460	59.94	1	fin spread	Restrained aggression	None	directed towards Callipterus	STOP
468.934	D:/Ocellatus/04.11.19/10/GX010423.MP4	380.460	59.94	2	fin spread	Restrained aggression	None	head down; directed towards Callipterus	START
469.44	D:/Ocellatus/04.11.19/10/GX010423.MP4	380.460	59.94	1	shooting out	Restrained aggression	None	directed towards Callipterus	STOP
469.682	D:/Ocellatus/04.11.19/10/GX010423.MP4	380.460	59.94	2	all fins spread	Restrained aggression	None	directed towards Callipterus	START
470.425	D:/Ocellatus/04.11.19/10/GX010423.MP4	380.460	59.94	1	fin spread	Restrained aggression	None	directed towards Callipterus	START
472.436	D:/Ocellatus/04.11.19/10/GX010423.MP4	380.460	59.94	1	fin spread	Restrained aggression	None	directed towards Callipterus	STOP
472.443	D:/Ocellatus/04.11.19/10/GX010423.MP4	380.460	59.94	2	fin spread	Restrained aggression	None	head down; directed towards Callipterus	STOP
473.938	D:/Ocellatus/04.11.19/10/GX010423.MP4	380.460	59.94	1	fin spread	Restrained aggression	None	directed towards Callipterus	START
473.938	D:/Ocellatus/04.11.19/10/GX010423.MP4	380.460	59.94	2	fin spread	Restrained aggression	None	head down; directed towards Callipterus	START
475.688	D:/Ocellatus/04.11.19/10/GX010423.MP4	380.460	59.94	1	fin spread	Restrained aggression	None	directed towards Callipterus	STOP
475.688	D:/Ocellatus/04.11.19/10/GX010423.MP4	380.460	59.94	1	operculum spread	Restrained aggression	None	directed towards Callipterus	START
476.19	D:/Ocellatus/04.11.19/10/GX010423.MP4	380.460	59.94	1	operculum spread	Restrained aggression	None	directed towards Callipterus	STOP
478.94	D:/Ocellatus/04.11.19/10/GX010423.MP4	380.460	59.94	2	all fins spread	Restrained aggression	None	directed towards Callipterus	STOP
484.196	D:/Ocellatus/04.11.19/10/GX010423.MP4	380.460	59.94	1	fin spread	Restrained aggression	None	directed towards Callipterus	START
484.957	D:/Ocellatus/04.11.19/10/GX010423.MP4	380.460	59.94	2	fin spread	Restrained aggression	None	head down; directed towards Callipterus	STOP
486.698	D:/Ocellatus/04.11.19/10/GX010423.MP4	380.460	59.94	1	fin spread	Restrained aggression	None	directed towards Callipterus	STOP
488.202	D:/Ocellatus/04.11.19/10/GX010423.MP4	380.460	59.94	2	all fins spread	Restrained aggression	None	directed towards Callipterus	START
491.707	D:/Ocellatus/04.11.19/10/GX010423.MP4	380.460	59.94	1	fin spread	Restrained aggression	None	directed towards Callipterus	START
492.201	D:/Ocellatus/04.11.19/10/GX010423.MP4	380.460	59.94	2	all fins spread	Restrained aggression	None	directed towards Callipterus	STOP
495.453	D:/Ocellatus/04.11.19/10/GX010423.MP4	380.460	59.94	1	fin spread	Restrained aggression	None	directed towards Callipterus	STOP
500.213	D:/Ocellatus/04.11.19/10/GX010423.MP4	380.460	59.94	2	all fins spread	Restrained aggression	None	unsure; unsure who this is directed to (ind. 1?)	START
505.445	D:/Ocellatus/04.11.19/10/GX010423.MP4	380.460	59.94	1	all fins spread	Restrained aggression	None	directed towards Callipterus	STOP
509.715	D:/Ocellatus/04.11.19/10/GX010423.MP4	380.460	59.94	2	all fins spread	Restrained aggression	None	unsure; unsure who this is directed to (ind. 1?)	STOP
513.475	D:/Ocellatus/04.11.19/10/GX010423.MP4	380.460	59.94	1	all fins spread	Restrained aggression	None	directed towards Callipterus	START
515.726	D:/Ocellatus/04.11.19/10/GX010423.MP4	380.460	59.94	2	all fins spread	Restrained aggression	None	directed towards Callipterus	START
521.986	D:/Ocellatus/04.11.19/10/GX010423.MP4	380.460	59.94	2	all fins spread	Restrained aggression	None	directed towards Callipterus	STOP
524.235	D:/Ocellatus/04.11.19/10/GX010423.MP4	380.460	59.94	2	all fins spread	Restrained aggression	None	directed towards Callipterus	START
530.231	D:/Ocellatus/04.11.19/10/GX010423.MP4	380.460	59.94	1	all fins spread	Restrained aggression	None	directed towards Callipterus	STOP
531.246	D:/Ocellatus/04.11.19/10/GX010423.MP4	380.460	59.94	2	all fins spread	Restrained aggression	None	directed towards Callipterus	STOP
531.494	D:/Ocellatus/04.11.19/10/GX010423.MP4	380.460	59.94	2	all fins spread	Restrained aggression	1		START
532.493	D:/Ocellatus/04.11.19/10/GX010423.MP4	380.460	59.94	2	all fins spread	Restrained aggression	1		STOP
532.728	D:/Ocellatus/04.11.19/10/GX010423.MP4	380.460	59.94	1	all fins spread	Restrained aggression	2		START
536.499	D:/Ocellatus/04.11.19/10/GX010423.MP4	380.460	59.94	1	all fins spread	Restrained aggression	2		STOP
538.502	D:/Ocellatus/04.11.19/10/GX010423.MP4	380.460	59.94	1	all fins spread	Restrained aggression	None		START
542.502	D:/Ocellatus/04.11.19/10/GX010423.MP4	380.460	59.94	1	all fins spread	Restrained aggression	None		STOP
543.259	D:/Ocellatus/04.11.19/10/GX010423.MP4	380.460	59.94	1	following	Affiliative behavior	2	unsure!	START
543.506	D:/Ocellatus/04.11.19/10/GX010423.MP4	380.460	59.94	1	all fins spread	Restrained aggression	2		START
544.765	D:/Ocellatus/04.11.19/10/GX010423.MP4	380.460	59.94	1	following	Affiliative behavior	2	unsure!	STOP
545.249	D:/Ocellatus/04.11.19/10/GX010423.MP4	380.460	59.94	2	all fins spread	Restrained aggression	1		START
545.993	D:/Ocellatus/04.11.19/10/GX010423.MP4	380.460	59.94	2	all fins spread	Restrained aggression	1		STOP
546.508	D:/Ocellatus/04.11.19/10/GX010423.MP4	380.460	59.94	2	all fins spread	Restrained aggression	None	directed towards Callipterus	START
547.259	D:/Ocellatus/04.11.19/10/GX010423.MP4	380.460	59.94	1	all fins spread	Restrained aggression	2		STOP
548.01	D:/Ocellatus/04.11.19/10/GX010423.MP4	380.460	59.94	2	all fins spread	Restrained aggression	None	directed towards Callipterus	STOP
549.265	D:/Ocellatus/04.11.19/10/GX010423.MP4	380.460	59.94	1	all fins spread	Restrained aggression	None	unsure who this is directed to (juveniles?)	START
550.266	D:/Ocellatus/04.11.19/10/GX010423.MP4	380.460	59.94	1	all fins spread	Restrained aggression	None	unsure who this is directed to (juveniles?)	STOP
552.518	D:/Ocellatus/04.11.19/10/GX010423.MP4	380.460	59.94	2	operculum spread	Restrained aggression	None	unsure; directed towards Callipterus	START
553.513	D:/Ocellatus/04.11.19/10/GX010423.MP4	380.460	59.94	2	operculum spread	Restrained aggression	None	unsure; directed towards Callipterus	STOP
554.768	D:/Ocellatus/04.11.19/10/GX010423.MP4	380.460	59.94	2	all fins spread	Restrained aggression	None	directed towards Callipterus	START
554.768	D:/Ocellatus/04.11.19/10/GX010423.MP4	380.460	59.94	2	fin spread	Restrained aggression	None	head down	START
558.282	D:/Ocellatus/04.11.19/10/GX010423.MP4	380.460	59.94	2	all fins spread	Restrained aggression	None	possibly for longer - ind. out of FOV!	STOP
558.282	D:/Ocellatus/04.11.19/10/GX010423.MP4	380.460	59.94	2	fin spread	Restrained aggression	None	head down; possibly for longer - ind. out of FOV!	STOP
567.776	D:/Ocellatus/04.11.19/10/GX010423.MP4	380.460	59.94	1	all fins spread	Restrained aggression	None		START
570.966	D:/Ocellatus/04.11.19/10/GX010423.MP4	380.460	59.94	1	all fins spread	Restrained aggression	None		STOP
571.533	D:/Ocellatus/04.11.19/10/GX010423.MP4	380.460	59.94	1	all fins spread	Restrained aggression	None		START
571.79	D:/Ocellatus/04.11.19/10/GX010423.MP4	380.460	59.94	1	all fins spread	Restrained aggression	None		STOP
596.058	D:/Ocellatus/04.11.19/10/GX010423.MP4	380.460	59.94	1	all fins spread	Restrained aggression	None		START
606.57	D:/Ocellatus/04.11.19/10/GX010423.MP4	380.460	59.94	1	all fins spread	Restrained aggression	None		STOP
611.078	D:/Ocellatus/04.11.19/10/GX010423.MP4	380.460	59.94	1	all fins spread	Restrained aggression	None		START
613.075	D:/Ocellatus/04.11.19/10/GX010423.MP4	380.460	59.94	1	fin spread	Restrained aggression	None		START
621.087	D:/Ocellatus/04.11.19/10/GX010423.MP4	380.460	59.94	1	fin spread	Restrained aggression	None		STOP
622.337	D:/Ocellatus/04.11.19/10/GX010423.MP4	380.460	59.94	2	all fins spread	Restrained aggression	None		START
623.586	D:/Ocellatus/04.11.19/10/GX010423.MP4	380.460	59.94	2	all fins spread	Restrained aggression	None		STOP
633.852	D:/Ocellatus/04.11.19/10/GX010423.MP4	380.460	59.94	1	fin spread	Restrained aggression	None		START
635.598	D:/Ocellatus/04.11.19/10/GX010423.MP4	380.460	59.94	1	all fins spread	Restrained aggression	None		STOP
636.849	D:/Ocellatus/04.11.19/10/GX010423.MP4	380.460	59.94	1	fin spread	Restrained aggression	None		STOP
639.351	D:/Ocellatus/04.11.19/10/GX010423.MP4	380.460	59.94	1	all fins spread	Restrained aggression	None		START
639.603	D:/Ocellatus/04.11.19/10/GX010423.MP4	380.460	59.94	1	fin spread	Restrained aggression	None		START
641.603	D:/Ocellatus/04.11.19/10/GX010423.MP4	380.460	59.94	2	fin spread	Restrained aggression	None	head down	START
641.606	D:/Ocellatus/04.11.19/10/GX010423.MP4	380.460	59.94	2	all fins spread	Restrained aggression	None		START
644.606	D:/Ocellatus/04.11.19/10/GX010423.MP4	380.460	59.94	2	all fins spread	Restrained aggression	None		STOP
644.606	D:/Ocellatus/04.11.19/10/GX010423.MP4	380.460	59.94	2	fin spread	Restrained aggression	None	head down	STOP
644.853	D:/Ocellatus/04.11.19/10/GX010423.MP4	380.460	59.94	1	fin spread	Restrained aggression	None		STOP
644.855	D:/Ocellatus/04.11.19/10/GX010423.MP4	380.460	59.94	2	bumping	Affiliative behavior	1		START
645.358	D:/Ocellatus/04.11.19/10/GX010423.MP4	380.460	59.94	1	all fins spread	Restrained aggression	None		STOP
645.608	D:/Ocellatus/04.11.19/10/GX010423.MP4	380.460	59.94	2	bumping	Affiliative behavior	1		STOP
650.864	D:/Ocellatus/04.11.19/10/GX010423.MP4	380.460	59.94	1	all fins spread	Restrained aggression	None		START
653.863	D:/Ocellatus/04.11.19/10/GX010423.MP4	380.460	59.94	2	all fins spread	Restrained aggression	None		START
654.365	D:/Ocellatus/04.11.19/10/GX010423.MP4	380.460	59.94	1	fin spread	Restrained aggression	None		START
654.865	D:/Ocellatus/04.11.19/10/GX010423.MP4	380.460	59.94	1	all fins spread	Restrained aggression	None		STOP
654.979	D:/Ocellatus/04.11.19/10/GX010423.MP4	380.460	59.94	1	fin spread	Restrained aggression	None		STOP
654.979	D:/Ocellatus/04.11.19/10/GX010423.MP4	380.460	59.94	1	operculum spread	Restrained aggression	None	no operculum spread visible; directed towards Callipterus	START
656.121	D:/Ocellatus/04.11.19/10/GX010423.MP4	380.460	59.94	2	all fins spread	Restrained aggression	None		STOP
657.37	D:/Ocellatus/04.11.19/10/GX010423.MP4	380.460	59.94	1	all fins spread	Restrained aggression	None	directed towards Callipterus	START
657.37	D:/Ocellatus/04.11.19/10/GX010423.MP4	380.460	59.94	1	operculum spread	Restrained aggression	None	no operculum spread visible; directed towards Callipterus	STOP
658.122	D:/Ocellatus/04.11.19/10/GX010423.MP4	380.460	59.94	1	fin spread	Restrained aggression	None	directed towards Callipterus	START
660.372	D:/Ocellatus/04.11.19/10/GX010423.MP4	380.460	59.94	3	all fins spread	Restrained aggression	1	very unsure; possibly directed towards ind. 1!	START
662.621	D:/Ocellatus/04.11.19/10/GX010423.MP4	380.460	59.94	1	fin spread	Restrained aggression	None	directed towards Callipterus	STOP
662.621	D:/Ocellatus/04.11.19/10/GX010423.MP4	380.460	59.94	1	shooting out	Restrained aggression	None	directed towards Callipterus	START
663.121	D:/Ocellatus/04.11.19/10/GX010423.MP4	380.460	59.94	1	shooting out	Restrained aggression	None	directed towards Callipterus	STOP
674.565	D:/Ocellatus/04.11.19/10/GX010423.MP4	380.460	59.94	3	all fins spread	Restrained aggression	1	very unsure; possibly directed towards ind. 1!	STOP
685.9	D:/Ocellatus/04.11.19/10/GX010423.MP4	380.460	59.94	1	all fins spread	Restrained aggression	None	directed towards Callipterus	STOP
701.164	D:/Ocellatus/04.11.19/10/GX010423.MP4	380.460	59.94	1	all fins spread	Restrained aggression	None		START
702.416	D:/Ocellatus/04.11.19/10/GX010423.MP4	380.460	59.94	1	all fins spread	Restrained aggression	None		STOP
705.168	D:/Ocellatus/04.11.19/10/GX010423.MP4	380.460	59.94	1	all fins spread	Restrained aggression	None		START
705.92	D:/Ocellatus/04.11.19/10/GX010423.MP4	380.460	59.94	1	all fins spread	Restrained aggression	None		STOP
708.67	D:/Ocellatus/04.11.19/10/GX010423.MP4	380.460	59.94	1	scratching	Maintenance			START
709.671	D:/Ocellatus/04.11.19/10/GX010423.MP4	380.460	59.94	1	scratching	Maintenance			STOP
717.429	D:/Ocellatus/04.11.19/10/GX010423.MP4	380.460	59.94	2	shell	Maintenance			START
718.679	D:/Ocellatus/04.11.19/10/GX010423.MP4	380.460	59.94	2	shell	Maintenance			STOP
748.563	D:/Ocellatus/04.11.19/11/GX010421.MP4	382.080	59.94	2	all fins spread	Restrained aggression	3		START
749.064	D:/Ocellatus/04.11.19/11/GX010421.MP4	382.080	59.94	3	all fins spread	Restrained aggression	2		START
749.56	D:/Ocellatus/04.11.19/11/GX010421.MP4	382.080	59.94	2	head up	Restrained aggression	3		START
752.816	D:/Ocellatus/04.11.19/11/GX010421.MP4	382.080	59.94	3	all fins spread	Restrained aggression	2		STOP
753.82	D:/Ocellatus/04.11.19/11/GX010421.MP4	382.080	59.94	3	all fins spread	Restrained aggression	2		START
756.817	D:/Ocellatus/04.11.19/11/GX010421.MP4	382.080	59.94	3	all fins spread	Restrained aggression	2		STOP
758.569	D:/Ocellatus/04.11.19/11/GX010421.MP4	382.080	59.94	3	all fins spread	Restrained aggression	2		START
758.824	D:/Ocellatus/04.11.19/11/GX010421.MP4	382.080	59.94	3	all fins spread	Restrained aggression	2		STOP
758.979	D:/Ocellatus/04.11.19/11/GX010421.MP4	382.080	59.94	3	fin spread	Restrained aggression	2	head down	START
759.326	D:/Ocellatus/04.11.19/11/GX010421.MP4	382.080	59.94	3	all fins spread	Restrained aggression	2		START
761.326	D:/Ocellatus/04.11.19/11/GX010421.MP4	382.080	59.94	3	fin spread	Restrained aggression	2	head down	STOP
763.566	D:/Ocellatus/04.11.19/11/GX010421.MP4	382.080	59.94	2	biting	Overt aggression	3		START
763.576	D:/Ocellatus/04.11.19/11/GX010421.MP4	382.080	59.94	2	head up	Restrained aggression	3		STOP
763.578	D:/Ocellatus/04.11.19/11/GX010421.MP4	382.080	59.94	3	all fins spread	Restrained aggression	2		STOP
764.077	D:/Ocellatus/04.11.19/11/GX010421.MP4	382.080	59.94	2	biting	Overt aggression	3		STOP
765.579	D:/Ocellatus/04.11.19/11/GX010421.MP4	382.080	59.94	2	all fins spread	Restrained aggression	3		STOP
765.58	D:/Ocellatus/04.11.19/11/GX010421.MP4	382.080	59.94	2	all fins spread	Restrained aggression	None	directed towards Callipterus	START
769.08	D:/Ocellatus/04.11.19/11/GX010421.MP4	382.080	59.94	2	fin spread	Restrained aggression	None	directed towards Callipterus	START
776.828	D:/Ocellatus/04.11.19/11/GX010421.MP4	382.080	59.94	2	all fins spread	Restrained aggression	None	directed towards Callipterus	STOP
777.094	D:/Ocellatus/04.11.19/11/GX010421.MP4	382.080	59.94	2	fin spread	Restrained aggression	None	directed towards Callipterus	STOP
782.598	D:/Ocellatus/04.11.19/11/GX010421.MP4	382.080	59.94	2	all fins spread	Restrained aggression	None		START
786.598	D:/Ocellatus/04.11.19/11/GX010421.MP4	382.080	59.94	2	all fins spread	Restrained aggression	None		STOP
791.105	D:/Ocellatus/04.11.19/11/GX010421.MP4	382.080	59.94	2	all fins spread	Restrained aggression	None		START
795.609	D:/Ocellatus/04.11.19/11/GX010421.MP4	382.080	59.94	2	all fins spread	Restrained aggression	None		STOP
802.866	D:/Ocellatus/04.11.19/11/GX010421.MP4	382.080	59.94	2	all fins spread	Restrained aggression	None		START
806.128	D:/Ocellatus/04.11.19/11/GX010421.MP4	382.080	59.94	2	all fins spread	Restrained aggression	None		STOP
865.18	D:/Ocellatus/04.11.19/11/GX010421.MP4	382.080	59.94	2	all fins spread	Restrained aggression	None		START
869.428	D:/Ocellatus/04.11.19/11/GX010421.MP4	382.080	59.94	2	all fins spread	Restrained aggression	None		STOP
932.747	D:/Ocellatus/04.11.19/11/GX010421.MP4	382.080	59.94	2	S-bend	Restrained aggression	None	unsure; more like "C-bend"	START
936.036	D:/Ocellatus/04.11.19/11/GX010421.MP4	382.080	59.94	2	S-bend	Restrained aggression	None	unsure; more like "C-bend"	STOP
1030.85	D:/Ocellatus/04.11.19/11/GX010421.MP4	382.080	59.94	2	all fins spread	Restrained aggression	meeli		START
1031.34	D:/Ocellatus/04.11.19/11/GX010421.MP4	382.080	59.94	2	head up	Restrained aggression	meeli		START
1039.59	D:/Ocellatus/04.11.19/11/GX010421.MP4	382.080	59.94	2	head up	Restrained aggression	meeli		STOP
1041.86	D:/Ocellatus/04.11.19/11/GX010421.MP4	382.080	59.94	2	all fins spread	Restrained aggression	meeli		STOP
