# Supplementary material for: TIBA: A web application for the visual analysis of temporal occurrences, interactions, and transitions of animal behavior
Source: PLoS Comput Biol. 2024 Oct 25;20(10):e1012425. doi: 10.1371/journal.pcbi.1012425 (PMC11508483; doi:10.1371/journal.pcbi.1012425)
Supplement: S16 Dataset — (XLSX) [file pcbi.1012425.s016.xlsx]

## Sheet: Sheet1
Observation id	Ocellatus_04.11.19_a
Media file(s)
Player #1	D:/Ocellatus/04.11.19/a/GX010028.MP4
Observation date	2020-01-07 10:32:52
Description
Time offset (s)	0.000
independent variables
variable	value
Time	Media file path	Total length	FPS	Subject	Behavior	Behavioral category	Modifier 1	Comment	Status
8.613	D:/Ocellatus/04.11.19/a/GX010028.MP4	376.384	59.94	1	scratching	Maintenance		unsure	START
9.865	D:/Ocellatus/04.11.19/a/GX010028.MP4	376.384	59.94	1	scratching	Maintenance		unsure	STOP
27.634	D:/Ocellatus/04.11.19/a/GX010028.MP4	376.384	59.94	1	scratching	Maintenance		unsure	START
28.632	D:/Ocellatus/04.11.19/a/GX010028.MP4	376.384	59.94	1	scratching	Maintenance		unsure	STOP
71.197	D:/Ocellatus/04.11.19/a/GX010028.MP4	376.384	59.94	1	shell	Maintenance			START
73.677	D:/Ocellatus/04.11.19/a/GX010028.MP4	376.384	59.94	1	shell	Maintenance			STOP
75.432	D:/Ocellatus/04.11.19/a/GX010028.MP4	376.384	59.94	1	operculum spread	Restrained aggression	2	no operculum visible	START
77.18	D:/Ocellatus/04.11.19/a/GX010028.MP4	376.384	59.94	1	operculum spread	Restrained aggression	2	no operculum visible	STOP
77.18	D:/Ocellatus/04.11.19/a/GX010028.MP4	376.384	59.94	1	ramming	Overt aggression	2		START
77.933	D:/Ocellatus/04.11.19/a/GX010028.MP4	376.384	59.94	1	chasing	Restrained aggression	2		START
77.933	D:/Ocellatus/04.11.19/a/GX010028.MP4	376.384	59.94	1	ramming	Overt aggression	2		STOP
80.993	D:/Ocellatus/04.11.19/a/GX010028.MP4	376.384	59.94	1	chasing	Restrained aggression	2		STOP
84.441	D:/Ocellatus/04.11.19/a/GX010028.MP4	376.384	59.94	3	fin spread	Restrained aggression	1	head down	START
84.691	D:/Ocellatus/04.11.19/a/GX010028.MP4	376.384	59.94	3	all fins spread	Restrained aggression	1		START
85.189	D:/Ocellatus/04.11.19/a/GX010028.MP4	376.384	59.94	3	fin spread	Restrained aggression	1	head down	STOP
86.19	D:/Ocellatus/04.11.19/a/GX010028.MP4	376.384	59.94	3	fin spread	Restrained aggression	1	head down	START
87.439	D:/Ocellatus/04.11.19/a/GX010028.MP4	376.384	59.94	3	fin spread	Restrained aggression	1	head down	STOP
87.938	D:/Ocellatus/04.11.19/a/GX010028.MP4	376.384	59.94	3	all fins spread	Restrained aggression	1		STOP
92.449	D:/Ocellatus/04.11.19/a/GX010028.MP4	376.384	59.94	1	all fins spread	Restrained aggression	None		START
92.947	D:/Ocellatus/04.11.19/a/GX010028.MP4	376.384	59.94	1	all fins spread	Restrained aggression	None		STOP
143.247	D:/Ocellatus/04.11.19/a/GX010028.MP4	376.384	59.94	1	all fins spread	Restrained aggression	None		START
144.254	D:/Ocellatus/04.11.19/a/GX010028.MP4	376.384	59.94	1	all fins spread	Restrained aggression	None		STOP
146.262	D:/Ocellatus/04.11.19/a/GX010028.MP4	376.384	59.94	1	all fins spread	Restrained aggression	None		START
148.754	D:/Ocellatus/04.11.19/a/GX010028.MP4	376.384	59.94	1	all fins spread	Restrained aggression	None		STOP
193.8	D:/Ocellatus/04.11.19/a/GX010028.MP4	376.384	59.94	1	all fins spread	Restrained aggression	None		START
194.775	D:/Ocellatus/04.11.19/a/GX010028.MP4	376.384	59.94	1	all fins spread	Restrained aggression	None		STOP
212.824	D:/Ocellatus/04.11.19/a/GX010028.MP4	376.384	59.94	1	all fins spread	Restrained aggression	None		START
213.32	D:/Ocellatus/04.11.19/a/GX010028.MP4	376.384	59.94	1	all fins spread	Restrained aggression	None		STOP
217.075	D:/Ocellatus/04.11.19/a/GX010028.MP4	376.384	59.94	1	all fins spread	Restrained aggression	meeli		START
217.819	D:/Ocellatus/04.11.19/a/GX010028.MP4	376.384	59.94	1	all fins spread	Restrained aggression	meeli		STOP
218.574	D:/Ocellatus/04.11.19/a/GX010028.MP4	376.384	59.94	1	all fins spread	Restrained aggression	meeli		START
218.824	D:/Ocellatus/04.11.19/a/GX010028.MP4	376.384	59.94	1	all fins spread	Restrained aggression	meeli		STOP
220.322	D:/Ocellatus/04.11.19/a/GX010028.MP4	376.384	59.94	1	all fins spread	Restrained aggression	meeli		START
220.578	D:/Ocellatus/04.11.19/a/GX010028.MP4	376.384	59.94	1	all fins spread	Restrained aggression	meeli		STOP
222.075	D:/Ocellatus/04.11.19/a/GX010028.MP4	376.384	59.94	1	all fins spread	Restrained aggression	meeli		START
222.578	D:/Ocellatus/04.11.19/a/GX010028.MP4	376.384	59.94	1	fin spread	Restrained aggression	meeli	unsure	START
222.825	D:/Ocellatus/04.11.19/a/GX010028.MP4	376.384	59.94	1	all fins spread	Restrained aggression	meeli		STOP
223.577	D:/Ocellatus/04.11.19/a/GX010028.MP4	376.384	59.94	1	all fins spread	Restrained aggression	meeli		START
224.589	D:/Ocellatus/04.11.19/a/GX010028.MP4	376.384	59.94	1	fin spread	Restrained aggression	meeli	unsure	STOP
233.086	D:/Ocellatus/04.11.19/a/GX010028.MP4	376.384	59.94	1	all fins spread	Restrained aggression	meeli		STOP
233.588	D:/Ocellatus/04.11.19/a/GX010028.MP4	376.384	59.94	1	all fins spread	Restrained aggression	meeli		START
235.589	D:/Ocellatus/04.11.19/a/GX010028.MP4	376.384	59.94	1	operculum spread	Restrained aggression	meeli	unsure if operculi are spread!	START
235.599	D:/Ocellatus/04.11.19/a/GX010028.MP4	376.384	59.94	1	all fins spread	Restrained aggression	meeli		STOP
236.339	D:/Ocellatus/04.11.19/a/GX010028.MP4	376.384	59.94	1	operculum spread	Restrained aggression	meeli	unsure if operculi are spread!	STOP
236.593	D:/Ocellatus/04.11.19/a/GX010028.MP4	376.384	59.94	1	all fins spread	Restrained aggression	meeli		START
239.095	D:/Ocellatus/04.11.19/a/GX010028.MP4	376.384	59.94	1	all fins spread	Restrained aggression	meeli		STOP
246.602	D:/Ocellatus/04.11.19/a/GX010028.MP4	376.384	59.94	1	all fins spread	Restrained aggression	meeli		START
246.768	D:/Ocellatus/04.11.19/a/GX010028.MP4	376.384	59.94	1	operculum spread	Restrained aggression	meeli		START
248.849	D:/Ocellatus/04.11.19/a/GX010028.MP4	376.384	59.94	1	operculum spread	Restrained aggression	meeli		STOP
249.104	D:/Ocellatus/04.11.19/a/GX010028.MP4	376.384	59.94	1	operculum spread	Restrained aggression	meeli		START
250.602	D:/Ocellatus/04.11.19/a/GX010028.MP4	376.384	59.94	1	operculum spread	Restrained aggression	meeli		STOP
251.606	D:/Ocellatus/04.11.19/a/GX010028.MP4	376.384	59.94	1	fin spread	Restrained aggression	meeli	head down	START
255.609	D:/Ocellatus/04.11.19/a/GX010028.MP4	376.384	59.94	1	all fins spread	Restrained aggression	meeli		STOP
255.609	D:/Ocellatus/04.11.19/a/GX010028.MP4	376.384	59.94	1	fin spread	Restrained aggression	meeli	head down	STOP
257.119	D:/Ocellatus/04.11.19/a/GX010028.MP4	376.384	59.94	1	all fins spread	Restrained aggression	meeli		START
258.362	D:/Ocellatus/04.11.19/a/GX010028.MP4	376.384	59.94	1	all fins spread	Restrained aggression	meeli		STOP
259.613	D:/Ocellatus/04.11.19/a/GX010028.MP4	376.384	59.94	1	all fins spread	Restrained aggression	meeli		START
260.111	D:/Ocellatus/04.11.19/a/GX010028.MP4	376.384	59.94	1	all fins spread	Restrained aggression	meeli		STOP
303.656	D:/Ocellatus/04.11.19/a/GX010028.MP4	376.384	59.94	3	operculum spread	Restrained aggression	None		START
304.659	D:/Ocellatus/04.11.19/a/GX010028.MP4	376.384	59.94	3	all fins spread	Restrained aggression	None		START
304.66	D:/Ocellatus/04.11.19/a/GX010028.MP4	376.384	59.94	3	operculum spread	Restrained aggression	None		STOP
305.658	D:/Ocellatus/04.11.19/a/GX010028.MP4	376.384	59.94	3	all fins spread	Restrained aggression	None		STOP
313.172	D:/Ocellatus/04.11.19/a/GX010028.MP4	376.384	59.94	1	operculum spread	Restrained aggression	meeli	unsure if operculi are spread!	START
314.669	D:/Ocellatus/04.11.19/a/GX010028.MP4	376.384	59.94	1	operculum spread	Restrained aggression	meeli	unsure if operculi are spread!	STOP
318.421	D:/Ocellatus/04.11.19/a/GX010028.MP4	376.384	59.94	1	all fins spread	Restrained aggression	meeli		START
319.165	D:/Ocellatus/04.11.19/a/GX010028.MP4	376.384	59.94	1	operculum spread	Restrained aggression	meeli		START
320.923	D:/Ocellatus/04.11.19/a/GX010028.MP4	376.384	59.94	1	fin spread	Restrained aggression	meeli		START
321.673	D:/Ocellatus/04.11.19/a/GX010028.MP4	376.384	59.94	1	operculum spread	Restrained aggression	meeli		STOP
321.85	D:/Ocellatus/04.11.19/a/GX010028.MP4	376.384	59.94	3	shooting out	Restrained aggression	meeli		START
322.426	D:/Ocellatus/04.11.19/a/GX010028.MP4	376.384	59.94	3	shooting out	Restrained aggression	meeli		STOP
322.5	D:/Ocellatus/04.11.19/a/GX010028.MP4	376.384	59.94	1	fin spread	Restrained aggression	meeli		STOP
322.678	D:/Ocellatus/04.11.19/a/GX010028.MP4	376.384	59.94	1	all fins spread	Restrained aggression	meeli		STOP
325.1	D:/Ocellatus/04.11.19/a/GX010028.MP4	376.384	59.94	1	chasing	Restrained aggression	meeli		START
327.18	D:/Ocellatus/04.11.19/a/GX010028.MP4	376.384	59.94	1	chasing	Restrained aggression	meeli		STOP
329.934	D:/Ocellatus/04.11.19/a/GX010028.MP4	376.384	59.94	1	all fins spread	Restrained aggression	meeli		START
333.946	D:/Ocellatus/04.11.19/a/GX010028.MP4	376.384	59.94	1	all fins spread	Restrained aggression	meeli		STOP
334.688	D:/Ocellatus/04.11.19/a/GX010028.MP4	376.384	59.94	1	all fins spread	Restrained aggression	meeli		START
335.191	D:/Ocellatus/04.11.19/a/GX010028.MP4	376.384	59.94	1	all fins spread	Restrained aggression	meeli		STOP
335.438	D:/Ocellatus/04.11.19/a/GX010028.MP4	376.384	59.94	1	operculum spread	Restrained aggression	meeli		START
337.695	D:/Ocellatus/04.11.19/a/GX010028.MP4	376.384	59.94	1	all fins spread	Restrained aggression	meeli		START
337.931	D:/Ocellatus/04.11.19/a/GX010028.MP4	376.384	59.94	3	fin spread	Restrained aggression	meeli		START
337.941	D:/Ocellatus/04.11.19/a/GX010028.MP4	376.384	59.94	3	all fins spread	Restrained aggression	meeli		START
338.194	D:/Ocellatus/04.11.19/a/GX010028.MP4	376.384	59.94	1	operculum spread	Restrained aggression	meeli		STOP
338.691	D:/Ocellatus/04.11.19/a/GX010028.MP4	376.384	59.94	1	all fins spread	Restrained aggression	meeli		STOP
338.692	D:/Ocellatus/04.11.19/a/GX010028.MP4	376.384	59.94	1	shooting out	Restrained aggression	meeli		START
339.192	D:/Ocellatus/04.11.19/a/GX010028.MP4	376.384	59.94	1	shooting out	Restrained aggression	meeli		STOP
339.442	D:/Ocellatus/04.11.19/a/GX010028.MP4	376.384	59.94	1	all fins spread	Restrained aggression	meeli		START
341.705	D:/Ocellatus/04.11.19/a/GX010028.MP4	376.384	59.94	3	all fins spread	Restrained aggression	meeli	possibly for longer - ind. out of FOV!	STOP
341.705	D:/Ocellatus/04.11.19/a/GX010028.MP4	376.384	59.94	3	fin spread	Restrained aggression	meeli	possibly for longer - ind. out of FOV!	STOP
343.454	D:/Ocellatus/04.11.19/a/GX010028.MP4	376.384	59.94	1	all fins spread	Restrained aggression	meeli		STOP
344.198	D:/Ocellatus/04.11.19/a/GX010028.MP4	376.384	59.94	1	operculum spread	Restrained aggression	meeli		START
345.85	D:/Ocellatus/04.11.19/a/GX010028.MP4	376.384	59.94	1	chasing	Restrained aggression	meeli	with operculi spread	START
345.85	D:/Ocellatus/04.11.19/a/GX010028.MP4	376.384	59.94	1	operculum spread	Restrained aggression	meeli		STOP
347.45	D:/Ocellatus/04.11.19/a/GX010028.MP4	376.384	59.94	1	chasing	Restrained aggression	meeli	with operculi spread	STOP
349.452	D:/Ocellatus/04.11.19/a/GX010028.MP4	376.384	59.94	1	all fins spread	Restrained aggression	None		START
350.202	D:/Ocellatus/04.11.19/a/GX010028.MP4	376.384	59.94	1	all fins spread	Restrained aggression	None		STOP
351.954	D:/Ocellatus/04.11.19/a/GX010028.MP4	376.384	59.94	1	all fins spread	Restrained aggression	None		START
353.965	D:/Ocellatus/04.11.19/a/GX010028.MP4	376.384	59.94	1	all fins spread	Restrained aggression	None		STOP
359.709	D:/Ocellatus/04.11.19/a/GX010028.MP4	376.384	59.94	1	all fins spread	Restrained aggression	None		START
360.466	D:/Ocellatus/04.11.19/a/GX010028.MP4	376.384	59.94	1	all fins spread	Restrained aggression	None		STOP
362.965	D:/Ocellatus/04.11.19/a/GX010028.MP4	376.384	59.94	1	all fins spread	Restrained aggression	None		START
368.224	D:/Ocellatus/04.11.19/a/GX010028.MP4	376.384	59.94	1	all fins spread	Restrained aggression	None		STOP
370.222	D:/Ocellatus/04.11.19/a/GX010028.MP4	376.384	59.94	3	head jolting	Restrained aggression	1		START
372.226	D:/Ocellatus/04.11.19/a/GX010028.MP4	376.384	59.94	3	head jolting	Restrained aggression	1		STOP
372.975	D:/Ocellatus/04.11.19/a/GX010028.MP4	376.384	59.94	3	all fins spread	Restrained aggression	1		START
373.724	D:/Ocellatus/04.11.19/a/GX010028.MP4	376.384	59.94	1	all fins spread	Restrained aggression	3		START
373.98	D:/Ocellatus/04.11.19/a/GX010028.MP4	376.384	59.94	3	head up	Restrained aggression	1		START
374.728	D:/Ocellatus/04.11.19/a/GX010028.MP4	376.384	59.94	1	all fins spread	Restrained aggression	3		STOP
374.97	D:/Ocellatus/04.11.19/a/GX010028.MP4	376.384	59.94	3	hook display	Submissive behavior	1		START
374.977	D:/Ocellatus/04.11.19/a/GX010028.MP4	376.384	59.94	3	all fins spread	Restrained aggression	1		STOP
374.98	D:/Ocellatus/04.11.19/a/GX010028.MP4	376.384	59.94	3	head up	Restrained aggression	1		STOP
375.482	D:/Ocellatus/04.11.19/a/GX010028.MP4	376.384	59.94	3	head jolting	Restrained aggression	1		START
376.384	D:/Ocellatus/04.11.19/a/GX010028.MP4	376.384	59.94	3	head jolting	Restrained aggression	1		STOP
376.384	D:/Ocellatus/04.11.19/a/GX010028.MP4	376.384	59.94	3	hook display	Submissive behavior	1		STOP
397.007	D:/Ocellatus/04.11.19/e/GX010430.MP4	409.430	59.94	1	all fins spread	Restrained aggression	None	directed towards (small) Callipterus	START
398.262	D:/Ocellatus/04.11.19/e/GX010430.MP4	409.430	59.94	1	fin spread	Restrained aggression	None	directed towards (small) Callipterus	START
400.012	D:/Ocellatus/04.11.19/e/GX010430.MP4	409.430	59.94	1	shooting out	Restrained aggression	None	directed towards (small) Callipterus	START
400.384	D:/Ocellatus/04.11.19/e/GX010430.MP4	409.430	59.94	1	shooting out	Restrained aggression	None	directed towards (small) Callipterus	STOP
400.509	D:/Ocellatus/04.11.19/e/GX010430.MP4	409.430	59.94	1	fin spread	Restrained aggression	None	directed towards (small) Callipterus	STOP
402.765	D:/Ocellatus/04.11.19/e/GX010430.MP4	409.430	59.94	1	all fins spread	Restrained aggression	None	directed towards (small) Callipterus	STOP
411.772	D:/Ocellatus/04.11.19/e/GX010430.MP4	409.430	59.94	1	all fins spread	Restrained aggression	None	directed towards Callipterus	START
412.523	D:/Ocellatus/04.11.19/e/GX010430.MP4	409.430	59.94	1	all fins spread	Restrained aggression	None	directed towards Callipterus	STOP
423.536	D:/Ocellatus/04.11.19/e/GX010430.MP4	409.430	59.94	1	operculum spread	Restrained aggression	None	very unsure! rather slow movement; operculum spread not clearly visible; directed towards Callipterus	START
424.785	D:/Ocellatus/04.11.19/e/GX010430.MP4	409.430	59.94	1	operculum spread	Restrained aggression	None	very unsure! rather slow movement; operculum spread not clearly visible; directed towards Callipterus	STOP
428.036	D:/Ocellatus/04.11.19/e/GX010430.MP4	409.430	59.94	1	operculum spread	Restrained aggression	None	very unsure! rather slow movement; operculum spread not clearly visible; directed towards Callipterus	START
429.294	D:/Ocellatus/04.11.19/e/GX010430.MP4	409.430	59.94	1	all fins spread	Restrained aggression	None	directed towards Callipterus	START
429.539	D:/Ocellatus/04.11.19/e/GX010430.MP4	409.430	59.94	1	operculum spread	Restrained aggression	None	very unsure! rather slow movement; operculum spread not clearly visible; directed towards Callipterus	STOP
434.799	D:/Ocellatus/04.11.19/e/GX010430.MP4	409.430	59.94	1	all fins spread	Restrained aggression	None	directed towards Callipterus	STOP
455.568	D:/Ocellatus/04.11.19/e/GX010430.MP4	409.430	59.94	1	all fins spread	Restrained aggression	None		START
456.326	D:/Ocellatus/04.11.19/e/GX010430.MP4	409.430	59.94	1	all fins spread	Restrained aggression	None		STOP
461.934	D:/Ocellatus/04.11.19/e/GX010430.MP4	409.430	59.94	1	all fins spread	Restrained aggression	None		START
462.573	D:/Ocellatus/04.11.19/e/GX010430.MP4	409.430	59.94	1	all fins spread	Restrained aggression	None		STOP
613.978	D:/Ocellatus/04.11.19/e/GX010430.MP4	409.430	59.94	2	fin spread	Restrained aggression	1	head down	START
614.977	D:/Ocellatus/04.11.19/e/GX010430.MP4	409.430	59.94	2	all fins spread	Restrained aggression	1		START
615.727	D:/Ocellatus/04.11.19/e/GX010430.MP4	409.430	59.94	2	fin spread	Restrained aggression	1	head down	STOP
616.982	D:/Ocellatus/04.11.19/e/GX010430.MP4	409.430	59.94	2	quivering	Affiliative behavior	1	unsure; multiple tail beats	START
617.314	D:/Ocellatus/04.11.19/e/GX010430.MP4	409.430	59.94	2	all fins spread	Restrained aggression	1		STOP
617.482	D:/Ocellatus/04.11.19/e/GX010430.MP4	409.430	59.94	2	quivering	Affiliative behavior	1	unsure; multiple tail beats	STOP
620.481	D:/Ocellatus/04.11.19/e/GX010430.MP4	409.430	59.94	1	all fins spread	Restrained aggression	None		START
620.982	D:/Ocellatus/04.11.19/e/GX010430.MP4	409.430	59.94	1	all fins spread	Restrained aggression	None		STOP
630.484	D:/Ocellatus/04.11.19/e/GX010430.MP4	409.430	59.94	2	scratching	Maintenance		"touching-down" on substrate surface	START
631.245	D:/Ocellatus/04.11.19/e/GX010430.MP4	409.430	59.94	2	scratching	Maintenance		"touching-down" on substrate surface	STOP
645.008	D:/Ocellatus/04.11.19/e/GX010430.MP4	409.430	59.94	1	head jolting	Restrained aggression	None		START
645.758	D:/Ocellatus/04.11.19/e/GX010430.MP4	409.430	59.94	1	head jolting	Restrained aggression	None		STOP
646.256	D:/Ocellatus/04.11.19/e/GX010430.MP4	409.430	59.94	1	head jolting	Restrained aggression	None		START
646.509	D:/Ocellatus/04.11.19/e/GX010430.MP4	409.430	59.94	1	scratching	Maintenance			START
646.804	D:/Ocellatus/04.11.19/e/GX010430.MP4	409.430	59.94	1	head jolting	Restrained aggression	None		STOP
646.834	D:/Ocellatus/04.11.19/e/GX010430.MP4	409.430	59.94	1	scratching	Maintenance			STOP
647.258	D:/Ocellatus/04.11.19/e/GX010430.MP4	409.430	59.94	1	quivering	Affiliative behavior	None		START
647.508	D:/Ocellatus/04.11.19/e/GX010430.MP4	409.430	59.94	1	quivering	Affiliative behavior	None		STOP
676.785	D:/Ocellatus/04.11.19/e/GX010430.MP4	409.430	59.94	1	quivering	Affiliative behavior	None	due to Meeli presence?	START
677.285	D:/Ocellatus/04.11.19/e/GX010430.MP4	409.430	59.94	1	quivering	Affiliative behavior	None	due to Meeli presence?	STOP
678.334	D:/Ocellatus/04.11.19/e/GX010430.MP4	409.430	59.94	1	shooting out	Restrained aggression	meeli	unsure; directional movement, but very slow	START
679.041	D:/Ocellatus/04.11.19/e/GX010430.MP4	409.430	59.94	1	shooting out	Restrained aggression	meeli	unsure; directional movement, but very slow	STOP
686.3	D:/Ocellatus/04.11.19/e/GX010430.MP4	409.430	59.94	3	tail quiver	Submissive behavior	1		START
686.542	D:/Ocellatus/04.11.19/e/GX010430.MP4	409.430	59.94	3	head up	Restrained aggression	1	unsure!	START
688.298	D:/Ocellatus/04.11.19/e/GX010430.MP4	409.430	59.94	3	tail quiver	Submissive behavior	1		STOP
688.548	D:/Ocellatus/04.11.19/e/GX010430.MP4	409.430	59.94	3	head up	Restrained aggression	1	unsure!	STOP
738.85	D:/Ocellatus/04.11.19/e/GX010430.MP4	409.430	59.94	2	all fins spread	Restrained aggression	1		START
739.099	D:/Ocellatus/04.11.19/e/GX010430.MP4	409.430	59.94	2	fin spread	Restrained aggression	1		START
740.851	D:/Ocellatus/04.11.19/e/GX010430.MP4	409.430	59.94	2	all fins spread	Restrained aggression	1		STOP
740.851	D:/Ocellatus/04.11.19/e/GX010430.MP4	409.430	59.94	2	fin spread	Restrained aggression	1		STOP
744.608	D:/Ocellatus/04.11.19/e/GX010430.MP4	409.430	59.94	2	all fins spread	Restrained aggression	1		START
745.606	D:/Ocellatus/04.11.19/e/GX010430.MP4	409.430	59.94	2	all fins spread	Restrained aggression	1		STOP
779.641	D:/Ocellatus/04.11.19/e/GX010430.MP4	409.430	59.94	4	head up	Restrained aggression	1		START
780.64	D:/Ocellatus/04.11.19/e/GX010430.MP4	409.430	59.94	4	S-bend	Restrained aggression	1	stiff posture, drifting backwards towards ind. 1	START
782.084	D:/Ocellatus/04.11.19/e/GX010430.MP4	409.430	59.94	1	belly display	Submissive behavior	4	unsure; slightly leaning to the side	START
782.084	D:/Ocellatus/04.11.19/e/GX010430.MP4	409.430	59.94	1	tail quiver	Submissive behavior	4	unsure; more like gentle tail beat!	START
782.284	D:/Ocellatus/04.11.19/e/GX010430.MP4	409.430	59.94	4	S-bend	Restrained aggression	1	stiff posture, drifting backwards towards ind. 1	STOP
782.643	D:/Ocellatus/04.11.19/e/GX010430.MP4	409.430	59.94	1	tail quiver	Submissive behavior	4	unsure; more like gentle tail beat!	STOP
783.643	D:/Ocellatus/04.11.19/e/GX010430.MP4	409.430	59.94	1	belly display	Submissive behavior	4	unsure; slightly leaning to the side	STOP
784.163	D:/Ocellatus/04.11.19/e/GX010430.MP4	409.430	59.94	4	head up	Restrained aggression	1		STOP
784.396	D:/Ocellatus/04.11.19/e/GX010430.MP4	409.430	59.94	4	parallel swimming	Restrained aggression	1	very unsure!	START
785.147	D:/Ocellatus/04.11.19/e/GX010430.MP4	409.430	59.94	4	parallel swimming	Restrained aggression	1	very unsure!	STOP
788.5	D:/Ocellatus/04.11.19/b/GX010426.MP4	394.470	59.94	1	all fins spread	Restrained aggression	2		START
791.006	D:/Ocellatus/04.11.19/b/GX010426.MP4	394.470	59.94	1	all fins spread	Restrained aggression	2		STOP
792.513	D:/Ocellatus/04.11.19/b/GX010426.MP4	394.470	59.94	2	S-bend	Restrained aggression	1	unsure; stiff posture! Looks more like "C-Bend"	START
793.257	D:/Ocellatus/04.11.19/b/GX010426.MP4	394.470	59.94	1	all fins spread	Restrained aggression	2		START
793.697	D:/Ocellatus/04.11.19/b/GX010426.MP4	394.470	59.94	2	S-bend	Restrained aggression	1	unsure; stiff posture! Looks more like "C-Bend"	STOP
793.759	D:/Ocellatus/04.11.19/b/GX010426.MP4	394.470	59.94	2	head up	Restrained aggression	1		START
794.01	D:/Ocellatus/04.11.19/b/GX010426.MP4	394.470	59.94	2	all fins spread	Restrained aggression	1		START
795.009	D:/Ocellatus/04.11.19/b/GX010426.MP4	394.470	59.94	2	head up	Restrained aggression	1		STOP
795.76	D:/Ocellatus/04.11.19/b/GX010426.MP4	394.470	59.94	2	parallel swimming	Restrained aggression	1	very unsure!	START
797.011	D:/Ocellatus/04.11.19/b/GX010426.MP4	394.470	59.94	1	all fins spread	Restrained aggression	2		STOP
798.768	D:/Ocellatus/04.11.19/b/GX010426.MP4	394.470	59.94	2	parallel swimming	Restrained aggression	1	very unsure!	STOP
800.271	D:/Ocellatus/04.11.19/b/GX010426.MP4	394.470	59.94	2	all fins spread	Restrained aggression	1	possibly for longer - ind. out of FOV!	STOP
806.758	D:/Ocellatus/04.11.19/b/GX010426.MP4	394.470	59.94	2	S-bend	Restrained aggression	1	unsure; stiff posture! Looks more like "C-Bend"	START
806.768	D:/Ocellatus/04.11.19/b/GX010426.MP4	394.470	59.94	2	all fins spread	Restrained aggression	1		START
808.277	D:/Ocellatus/04.11.19/b/GX010426.MP4	394.470	59.94	1	zigzag swimming	Submissive behavior	2	unsure	START
808.525	D:/Ocellatus/04.11.19/b/GX010426.MP4	394.470	59.94	2	S-bend	Restrained aggression	1	unsure; stiff posture! Looks more like "C-Bend"	STOP
808.528	D:/Ocellatus/04.11.19/b/GX010426.MP4	394.470	59.94	2	S-bend	Restrained aggression	1	unsure; stiff posture! Looks more like "C-Bend"	START
809.524	D:/Ocellatus/04.11.19/b/GX010426.MP4	394.470	59.94	2	S-bend	Restrained aggression	1	unsure; stiff posture! Looks more like "C-Bend"	STOP
809.528	D:/Ocellatus/04.11.19/b/GX010426.MP4	394.470	59.94	1	zigzag swimming	Submissive behavior	2	unsure	STOP
810.027	D:/Ocellatus/04.11.19/b/GX010426.MP4	394.470	59.94	2	S-bend	Restrained aggression	1	unsure; stiff posture! Looks more like "C-Bend"	START
810.772	D:/Ocellatus/04.11.19/b/GX010426.MP4	394.470	59.94	2	head up	Restrained aggression	1		START
811.274	D:/Ocellatus/04.11.19/b/GX010426.MP4	394.470	59.94	1	digging	Maintenance			START
811.274	D:/Ocellatus/04.11.19/b/GX010426.MP4	394.470	59.94	1	driving	Maintenance			START
812.029	D:/Ocellatus/04.11.19/b/GX010426.MP4	394.470	59.94	1	driving	Maintenance			STOP
812.281	D:/Ocellatus/04.11.19/b/GX010426.MP4	394.470	59.94	1	digging	Maintenance			STOP
814.527	D:/Ocellatus/04.11.19/b/GX010426.MP4	394.470	59.94	2	S-bend	Restrained aggression	1	unsure; stiff posture! Looks more like "C-Bend"	STOP
814.527	D:/Ocellatus/04.11.19/b/GX010426.MP4	394.470	59.94	2	head up	Restrained aggression	1		STOP
814.532	D:/Ocellatus/04.11.19/b/GX010426.MP4	394.470	59.94	1	biting	Overt aggression	2		START
815.107	D:/Ocellatus/04.11.19/b/GX010426.MP4	394.470	59.94	1	biting	Overt aggression	2		STOP
815.147	D:/Ocellatus/04.11.19/b/GX010426.MP4	394.470	59.94	1	biting	Overt aggression	2		START
815.781	D:/Ocellatus/04.11.19/b/GX010426.MP4	394.470	59.94	1	biting	Overt aggression	2		STOP
815.784	D:/Ocellatus/04.11.19/b/GX010426.MP4	394.470	59.94	1	all fins spread	Restrained aggression	2		START
816.78	D:/Ocellatus/04.11.19/b/GX010426.MP4	394.470	59.94	2	all fins spread	Restrained aggression	1		STOP
817.279	D:/Ocellatus/04.11.19/b/GX010426.MP4	394.470	59.94	2	all fins spread	Restrained aggression	1		START
818.287	D:/Ocellatus/04.11.19/b/GX010426.MP4	394.470	59.94	2	all fins spread	Restrained aggression	1		STOP
818.397	D:/Ocellatus/04.11.19/b/GX010426.MP4	394.470	59.94	1	chasing	Restrained aggression	2		START
818.447	D:/Ocellatus/04.11.19/b/GX010426.MP4	394.470	59.94	1	all fins spread	Restrained aggression	2		STOP
819.037	D:/Ocellatus/04.11.19/b/GX010426.MP4	394.470	59.94	1	chasing	Restrained aggression	2		STOP
820.536	D:/Ocellatus/04.11.19/b/GX010426.MP4	394.470	59.94	1	following	Affiliative behavior	2		START
821.039	D:/Ocellatus/04.11.19/b/GX010426.MP4	394.470	59.94	2	all fins spread	Restrained aggression	1		START
821.785	D:/Ocellatus/04.11.19/b/GX010426.MP4	394.470	59.94	1	following	Affiliative behavior	2		STOP
823.798	D:/Ocellatus/04.11.19/b/GX010426.MP4	394.470	59.94	2	all fins spread	Restrained aggression	1		STOP
824.039	D:/Ocellatus/04.11.19/b/GX010426.MP4	394.470	59.94	1	all fins spread	Restrained aggression	2		START
824.293	D:/Ocellatus/04.11.19/b/GX010426.MP4	394.470	59.94	1	all fins spread	Restrained aggression	2		STOP
824.294	D:/Ocellatus/04.11.19/b/GX010426.MP4	394.470	59.94	2	all fins spread	Restrained aggression	1		START
826.042	D:/Ocellatus/04.11.19/b/GX010426.MP4	394.470	59.94	2	all fins spread	Restrained aggression	1		STOP
826.107	D:/Ocellatus/04.11.19/b/GX010426.MP4	394.470	59.94	1	biting	Overt aggression	2		START
826.107	D:/Ocellatus/04.11.19/b/GX010426.MP4	394.470	59.94	1	chasing	Restrained aggression	2		START
826.792	D:/Ocellatus/04.11.19/b/GX010426.MP4	394.470	59.94	2	all fins spread	Restrained aggression	1		START
827.292	D:/Ocellatus/04.11.19/b/GX010426.MP4	394.470	59.94	1	biting	Overt aggression	2		STOP
827.292	D:/Ocellatus/04.11.19/b/GX010426.MP4	394.470	59.94	1	chasing	Restrained aggression	2		STOP
827.292	D:/Ocellatus/04.11.19/b/GX010426.MP4	394.470	59.94	2	all fins spread	Restrained aggression	1		STOP
827.647	D:/Ocellatus/04.11.19/b/GX010426.MP4	394.470	59.94	1	chasing	Restrained aggression	2		START
828.045	D:/Ocellatus/04.11.19/b/GX010426.MP4	394.470	59.94	2	all fins spread	Restrained aggression	1		START
828.294	D:/Ocellatus/04.11.19/b/GX010426.MP4	394.470	59.94	2	all fins spread	Restrained aggression	1		STOP
828.793	D:/Ocellatus/04.11.19/b/GX010426.MP4	394.470	59.94	1	chasing	Restrained aggression	2		STOP
832.3	D:/Ocellatus/04.11.19/b/GX010426.MP4	394.470	59.94	2	S-bend	Restrained aggression	1	unsure; stiff posture! Looks more like "C-Bend"	START
833.547	D:/Ocellatus/04.11.19/b/GX010426.MP4	394.470	59.94	2	S-bend	Restrained aggression	1	unsure; stiff posture! Looks more like "C-Bend"	STOP
834.293	D:/Ocellatus/04.11.19/b/GX010426.MP4	394.470	59.94	1	all fins spread	Restrained aggression	2		START
834.507	D:/Ocellatus/04.11.19/b/GX010426.MP4	394.470	59.94	1	all fins spread	Restrained aggression	2		STOP
834.507	D:/Ocellatus/04.11.19/b/GX010426.MP4	394.470	59.94	1	biting	Overt aggression	2		START
834.55	D:/Ocellatus/04.11.19/b/GX010426.MP4	394.470	59.94	2	S-bend	Restrained aggression	1	unsure; stiff posture! Looks more like "C-Bend"	START
834.55	D:/Ocellatus/04.11.19/b/GX010426.MP4	394.470	59.94	2	all fins spread	Restrained aggression	1		START
834.767	D:/Ocellatus/04.11.19/b/GX010426.MP4	394.470	59.94	2	S-bend	Restrained aggression	1	unsure; stiff posture! Looks more like "C-Bend"	STOP
835.052	D:/Ocellatus/04.11.19/b/GX010426.MP4	394.470	59.94	1	biting	Overt aggression	2		STOP
835.197	D:/Ocellatus/04.11.19/b/GX010426.MP4	394.470	59.94	2	all fins spread	Restrained aggression	1		STOP
836.8	D:/Ocellatus/04.11.19/b/GX010426.MP4	394.470	59.94	1	all fins spread	Restrained aggression	meeli		START
838.8	D:/Ocellatus/04.11.19/b/GX010426.MP4	394.470	59.94	1	all fins spread	Restrained aggression	meeli		STOP
838.8	D:/Ocellatus/04.11.19/b/GX010426.MP4	394.470	59.94	1	following	Affiliative behavior	2		START
841.555	D:/Ocellatus/04.11.19/b/GX010426.MP4	394.470	59.94	1	chasing	Restrained aggression	2		START
841.555	D:/Ocellatus/04.11.19/b/GX010426.MP4	394.470	59.94	1	following	Affiliative behavior	2		STOP
843.56	D:/Ocellatus/04.11.19/b/GX010426.MP4	394.470	59.94	1	chasing	Restrained aggression	2		STOP
847.815	D:/Ocellatus/04.11.19/b/GX010426.MP4	394.470	59.94	1	all fins spread	Restrained aggression	3		START
848.311	D:/Ocellatus/04.11.19/b/GX010426.MP4	394.470	59.94	3	all fins spread	Restrained aggression	2	or towards ind. 1?	START
848.567	D:/Ocellatus/04.11.19/b/GX010426.MP4	394.470	59.94	3	operculum spread	Restrained aggression	2	or towards ind. 1?	START
848.817	D:/Ocellatus/04.11.19/b/GX010426.MP4	394.470	59.94	2	operculum spread	Restrained aggression	3		START
848.997	D:/Ocellatus/04.11.19/b/GX010426.MP4	394.470	59.94	3	operculum spread	Restrained aggression	2	or towards ind. 1?	STOP
849.064	D:/Ocellatus/04.11.19/b/GX010426.MP4	394.470	59.94	3	all fins spread	Restrained aggression	2	or towards ind. 1?	STOP
849.321	D:/Ocellatus/04.11.19/b/GX010426.MP4	394.470	59.94	1	all fins spread	Restrained aggression	3		STOP
849.576	D:/Ocellatus/04.11.19/b/GX010426.MP4	394.470	59.94	2	operculum spread	Restrained aggression	3		STOP
849.816	D:/Ocellatus/04.11.19/b/GX010426.MP4	394.470	59.94	1	operculum spread	Restrained aggression	3	no operculum spread visible	START
850.237	D:/Ocellatus/04.11.19/b/GX010426.MP4	394.470	59.94	1	operculum spread	Restrained aggression	3	no operculum spread visible	STOP
853.074	D:/Ocellatus/04.11.19/b/GX010426.MP4	394.470	59.94	1	all fins spread	Restrained aggression	None		START
855.073	D:/Ocellatus/04.11.19/b/GX010426.MP4	394.470	59.94	1	all fins spread	Restrained aggression	None		STOP
860.571	D:/Ocellatus/04.11.19/b/GX010426.MP4	394.470	59.94	1	all fins spread	Restrained aggression	None		START
861.329	D:/Ocellatus/04.11.19/b/GX010426.MP4	394.470	59.94	1	fin spread	Restrained aggression	None		START
866.578	D:/Ocellatus/04.11.19/b/GX010426.MP4	394.470	59.94	1	fin spread	Restrained aggression	None		STOP
869.832	D:/Ocellatus/04.11.19/b/GX010426.MP4	394.470	59.94	1	quivering	Affiliative behavior	None	probably irritated	START
870.336	D:/Ocellatus/04.11.19/b/GX010426.MP4	394.470	59.94	1	quivering	Affiliative behavior	None	probably irritated	STOP
875.849	D:/Ocellatus/04.11.19/b/GX010426.MP4	394.470	59.94	1	all fins spread	Restrained aggression	None		STOP
877.107	D:/Ocellatus/04.11.19/b/GX010426.MP4	394.470	59.94	1	all fins spread	Restrained aggression	None		START
878.447	D:/Ocellatus/04.11.19/b/GX010426.MP4	394.470	59.94	1	head jolting	Restrained aggression	None		START
878.747	D:/Ocellatus/04.11.19/b/GX010426.MP4	394.470	59.94	1	head jolting	Restrained aggression	None		STOP
878.843	D:/Ocellatus/04.11.19/b/GX010426.MP4	394.470	59.94	1	all fins spread	Restrained aggression	None		STOP
880.345	D:/Ocellatus/04.11.19/b/GX010426.MP4	394.470	59.94	1	all fins spread	Restrained aggression	None		START
883.344	D:/Ocellatus/04.11.19/b/GX010426.MP4	394.470	59.94	1	all fins spread	Restrained aggression	None		STOP
884.097	D:/Ocellatus/04.11.19/b/GX010426.MP4	394.470	59.94	1	fin spread	Restrained aggression	None		START
886.85	D:/Ocellatus/04.11.19/b/GX010426.MP4	394.470	59.94	1	all fins spread	Restrained aggression	None		START
891.106	D:/Ocellatus/04.11.19/b/GX010426.MP4	394.470	59.94	1	fin spread	Restrained aggression	None		STOP
892.357	D:/Ocellatus/04.11.19/b/GX010426.MP4	394.470	59.94	1	all fins spread	Restrained aggression	None		STOP
902.615	D:/Ocellatus/04.11.19/b/GX010426.MP4	394.470	59.94	1	all fins spread	Restrained aggression	None	due to Callipterus	START
907.371	D:/Ocellatus/04.11.19/b/GX010426.MP4	394.470	59.94	1	all fins spread	Restrained aggression	None	due to Callipterus	STOP
917.631	D:/Ocellatus/04.11.19/b/GX010426.MP4	394.470	59.94	1	all fins spread	Restrained aggression	None	due to Callipterus	START
918.881	D:/Ocellatus/04.11.19/b/GX010426.MP4	394.470	59.94	1	all fins spread	Restrained aggression	None	due to Callipterus	STOP
972.438	D:/Ocellatus/04.11.19/b/GX010426.MP4	394.470	59.94	1	all fins spread	Restrained aggression	None		START
974.189	D:/Ocellatus/04.11.19/b/GX010426.MP4	394.470	59.94	1	all fins spread	Restrained aggression	None		STOP
976.193	D:/Ocellatus/04.11.19/b/GX010426.MP4	394.470	59.94	1	all fins spread	Restrained aggression	None		START
976.443	D:/Ocellatus/04.11.19/b/GX010426.MP4	394.470	59.94	1	all fins spread	Restrained aggression	None		STOP
1007.22	D:/Ocellatus/04.11.19/b/GX010426.MP4	394.470	59.94	1	operculum spread	Restrained aggression	meeli	no operculum spread visible	START
1009.47	D:/Ocellatus/04.11.19/b/GX010426.MP4	394.470	59.94	1	operculum spread	Restrained aggression	meeli	no operculum spread visible	STOP
1009.47	D:/Ocellatus/04.11.19/b/GX010426.MP4	394.470	59.94	1	operculum spread	Restrained aggression	meeli		START
1011	D:/Ocellatus/04.11.19/b/GX010426.MP4	394.470	59.94	1	operculum spread	Restrained aggression	meeli		STOP
1015.23	D:/Ocellatus/04.11.19/b/GX010426.MP4	394.470	59.94	1	chasing	Restrained aggression	meeli		START
1016.23	D:/Ocellatus/04.11.19/b/GX010426.MP4	394.470	59.94	1	chasing	Restrained aggression	meeli		STOP
1016.48	D:/Ocellatus/04.11.19/b/GX010426.MP4	394.470	59.94	1	chasing	Restrained aggression	meeli		START
1016.48	D:/Ocellatus/04.11.19/b/GX010426.MP4	394.470	59.94	1	operculum spread	Restrained aggression	meeli		START
1017.24	D:/Ocellatus/04.11.19/b/GX010426.MP4	394.470	59.94	1	biting	Overt aggression	meeli		START
1017.24	D:/Ocellatus/04.11.19/b/GX010426.MP4	394.470	59.94	1	operculum spread	Restrained aggression	meeli		STOP
1017.74	D:/Ocellatus/04.11.19/b/GX010426.MP4	394.470	59.94	1	biting	Overt aggression	meeli		STOP
1017.74	D:/Ocellatus/04.11.19/b/GX010426.MP4	394.470	59.94	1	chasing	Restrained aggression	meeli		STOP
1019.74	D:/Ocellatus/04.11.19/b/GX010426.MP4	394.470	59.94	1	operculum spread	Restrained aggression	meeli		START
1019.99	D:/Ocellatus/04.11.19/b/GX010426.MP4	394.470	59.94	1	all fins spread	Restrained aggression	meeli		START
1021.49	D:/Ocellatus/04.11.19/b/GX010426.MP4	394.470	59.94	1	operculum spread	Restrained aggression	meeli		STOP
1022.95	D:/Ocellatus/04.11.19/b/GX010426.MP4	394.470	59.94	1	all fins spread	Restrained aggression	meeli		STOP
1022.95	D:/Ocellatus/04.11.19/b/GX010426.MP4	394.470	59.94	1	chasing	Restrained aggression	meeli	rather slowly	START
1024.24	D:/Ocellatus/04.11.19/b/GX010426.MP4	394.470	59.94	1	chasing	Restrained aggression	meeli	rather slowly	STOP
1038.26	D:/Ocellatus/04.11.19/b/GX010426.MP4	394.470	59.94	1	operculum spread	Restrained aggression	None	no operculum spread visible	START
1040.5	D:/Ocellatus/04.11.19/b/GX010426.MP4	394.470	59.94	1	operculum spread	Restrained aggression	None	no operculum spread visible	STOP
1080.55	D:/Ocellatus/04.11.19/b/GX010426.MP4	394.470	59.94	1	all fins spread	Restrained aggression	None		START
1081.05	D:/Ocellatus/04.11.19/b/GX010426.MP4	394.470	59.94	1	all fins spread	Restrained aggression	None		STOP
1081.4	D:/Ocellatus/04.11.19/b/GX010426.MP4	394.470	59.94	1	operculum spread	Restrained aggression	None		START
1083.45	D:/Ocellatus/04.11.19/b/GX010426.MP4	394.470	59.94	1	operculum spread	Restrained aggression	None		STOP
1089.31	D:/Ocellatus/04.11.19/b/GX010426.MP4	394.470	59.94	1	all fins spread	Restrained aggression	None	due to Callipterus	START
1089.31	D:/Ocellatus/04.11.19/b/GX010426.MP4	394.470	59.94	1	fin spread	Restrained aggression	None	due to Callipterus	START
1101.05	D:/Ocellatus/04.11.19/b/GX010426.MP4	394.470	59.94	1	all fins spread	Restrained aggression	None	due to Callipterus	STOP
1101.05	D:/Ocellatus/04.11.19/b/GX010426.MP4	394.470	59.94	1	biting	Overt aggression	None	due to Callipterus	START
1101.05	D:/Ocellatus/04.11.19/b/GX010426.MP4	394.470	59.94	1	fin spread	Restrained aggression	None	due to Callipterus	STOP
1101.57	D:/Ocellatus/04.11.19/b/GX010426.MP4	394.470	59.94	1	biting	Overt aggression	None	due to Callipterus	STOP
1101.82	D:/Ocellatus/04.11.19/b/GX010426.MP4	394.470	59.94	1	chasing	Restrained aggression	None	due to Callipterus	START
1102.15	D:/Ocellatus/04.11.19/b/GX010426.MP4	394.470	59.94	1	chasing	Restrained aggression	None	due to Callipterus	STOP
1116.83	D:/Ocellatus/04.11.19/b/GX010426.MP4	394.470	59.94	1	operculum spread	Restrained aggression	None		START
1119.83	D:/Ocellatus/04.11.19/b/GX010426.MP4	394.470	59.94	1	operculum spread	Restrained aggression	None		STOP
1122.59	D:/Ocellatus/04.11.19/b/GX010426.MP4	394.470	59.94	1	all fins spread	Restrained aggression	None		START
1133.1	D:/Ocellatus/04.11.19/b/GX010426.MP4	394.470	59.94	1	all fins spread	Restrained aggression	None		STOP
1142.35	D:/Ocellatus/04.11.19/b/GX010426.MP4	394.470	59.94	1	all fins spread	Restrained aggression	None		START
1146.36	D:/Ocellatus/04.11.19/b/GX010426.MP4	394.470	59.94	1	all fins spread	Restrained aggression	None		STOP
1147.86	D:/Ocellatus/04.11.19/b/GX010426.MP4	394.470	59.94	1	operculum spread	Restrained aggression	2	no operculum spread visible	START
1149.82	D:/Ocellatus/04.11.19/b/GX010426.MP4	394.470	59.94	1	operculum spread	Restrained aggression	2	no operculum spread visible	STOP
1150.12	D:/Ocellatus/04.11.19/b/GX010426.MP4	394.470	59.94	2	all fins spread	Restrained aggression	1	or due to Meeli?	START
1151.37	D:/Ocellatus/04.11.19/b/GX010426.MP4	394.470	59.94	2	all fins spread	Restrained aggression	1	or due to Meeli?	STOP
1151.62	D:/Ocellatus/04.11.19/b/GX010426.MP4	394.470	59.94	1	operculum spread	Restrained aggression	meeli		START
1152.2	D:/Ocellatus/04.11.19/b/GX010426.MP4	394.470	59.94	1	operculum spread	Restrained aggression	meeli		STOP
1153.12	D:/Ocellatus/04.11.19/b/GX010426.MP4	394.470	59.94	2	all fins spread	Restrained aggression	1		START
1153.37	D:/Ocellatus/04.11.19/b/GX010426.MP4	394.470	59.94	1	operculum spread	Restrained aggression	meeli		START
1154.12	D:/Ocellatus/04.11.19/b/GX010426.MP4	394.470	59.94	2	all fins spread	Restrained aggression	1		STOP
1154.63	D:/Ocellatus/04.11.19/b/GX010426.MP4	394.470	59.94	1	operculum spread	Restrained aggression	meeli		STOP
1155.12	D:/Ocellatus/04.11.19/b/GX010426.MP4	394.470	59.94	2	S-bend	Restrained aggression	1	unsure; stiff posture! Looks more like "C-Bend"	START
1156.62	D:/Ocellatus/04.11.19/b/GX010426.MP4	394.470	59.94	2	S-bend	Restrained aggression	1	unsure; stiff posture! Looks more like "C-Bend"	STOP
1159.12	D:/Ocellatus/04.11.19/b/GX010426.MP4	394.470	59.94	2	following	Affiliative behavior	1		START
1159.87	D:/Ocellatus/04.11.19/b/GX010426.MP4	394.470	59.94	1	quivering	Affiliative behavior	2	while laying on the subtrate	START
1160.63	D:/Ocellatus/04.11.19/b/GX010426.MP4	394.470	59.94	2	tail quiver	Submissive behavior	1	unsure; rather subtle!	START
1160.88	D:/Ocellatus/04.11.19/b/GX010426.MP4	394.470	59.94	2	following	Affiliative behavior	1		STOP
1161.12	D:/Ocellatus/04.11.19/b/GX010426.MP4	394.470	59.94	2	tail quiver	Submissive behavior	1	unsure; rather subtle!	STOP
1161.38	D:/Ocellatus/04.11.19/b/GX010426.MP4	394.470	59.94	1	quivering	Affiliative behavior	2	while laying on the subtrate	STOP
1161.38	D:/Ocellatus/04.11.19/b/GX010426.MP4	394.470	59.94	2	all fins spread	Restrained aggression	1		START
1161.38	D:/Ocellatus/04.11.19/b/GX010426.MP4	394.470	59.94	1	quivering	Affiliative behavior	2	while laying on the subtrate	START
1163.38	D:/Ocellatus/04.11.19/b/GX010426.MP4	394.470	59.94	1	quivering	Affiliative behavior	2	while laying on the subtrate	STOP
1163.63	D:/Ocellatus/04.11.19/b/GX010426.MP4	394.470	59.94	1	chasing	Restrained aggression	2		START
1163.88	D:/Ocellatus/04.11.19/b/GX010426.MP4	394.470	59.94	2	all fins spread	Restrained aggression	1		STOP
1167.88	D:/Ocellatus/04.11.19/b/GX010426.MP4	394.470	59.94	1	all fins spread	Restrained aggression	None	due to Callipterus	START
1168	D:/Ocellatus/04.11.19/b/GX010426.MP4	394.470	59.94	1	chasing	Restrained aggression	2		STOP
1170.3	D:/Ocellatus/04.11.19/b/GX010426.MP4	394.470	59.94	1	all fins spread	Restrained aggression	None	due to Callipterus	STOP
1170.3	D:/Ocellatus/04.11.19/b/GX010426.MP4	394.470	59.94	1	chasing	Restrained aggression	2		START
1173.8	D:/Ocellatus/04.11.19/b/GX010426.MP4	394.470	59.94	1	chasing	Restrained aggression	2		STOP
1174.64	D:/Ocellatus/04.11.19/b/GX010426.MP4	394.470	59.94	1	all fins spread	Restrained aggression	None	due to Callipterus	START
1176.14	D:/Ocellatus/04.11.19/b/GX010426.MP4	394.470	59.94	1	all fins spread	Restrained aggression	None	due to Callipterus	STOP
1176.89	D:/Ocellatus/04.11.19/b/GX010426.MP4	394.470	59.94	1	chasing	Restrained aggression	2		START
1178.39	D:/Ocellatus/04.11.19/b/GX010426.MP4	394.470	59.94	1	chasing	Restrained aggression	2		STOP
