# Supplementary material for: TIBA: A web application for the visual analysis of temporal occurrences, interactions, and transitions of animal behavior
Source: PLoS Comput Biol. 2024 Oct 25;20(10):e1012425. doi: 10.1371/journal.pcbi.1012425 (PMC11508483; doi:10.1371/journal.pcbi.1012425)
Supplement: S17 Dataset — (XLSX) [file pcbi.1012425.s017.xlsx]

## Sheet: Sheet1
Observation id	Ocellatus_05.01.19_1
Media file(s)
Player #1	F:/Ocellatus/05.11.19/1/GX010437.MP4
Observation date	2020-01-09 18:47:23
Description
Time offset (s)	0.000
independent variables
variable	value
Time	Media file path	Total length	FPS	Subject	Behavior	Behavioral category	Modifier 1	Comment	Status
34.388	F:/Ocellatus/05.11.19/1/GX010437.MP4	397.060	59.94	2	all fins spread	Restrained aggression	meeli		START
43.898	F:/Ocellatus/05.11.19/1/GX010437.MP4	397.060	59.94	1	all fins spread	Restrained aggression	None		START
44.647	F:/Ocellatus/05.11.19/1/GX010437.MP4	397.060	59.94	1	all fins spread	Restrained aggression	None		STOP
53.657	F:/Ocellatus/05.11.19/1/GX010437.MP4	397.060	59.94	1	all fins spread	Restrained aggression	meeli		START
54.918	F:/Ocellatus/05.11.19/1/GX010437.MP4	397.060	59.94	1	all fins spread	Restrained aggression	meeli		STOP
55.919	F:/Ocellatus/05.11.19/1/GX010437.MP4	397.060	59.94	1	all fins spread	Restrained aggression	meeli		START
57.409	F:/Ocellatus/05.11.19/1/GX010437.MP4	397.060	59.94	1	operculum spread	Restrained aggression	meeli		START
58.92	F:/Ocellatus/05.11.19/1/GX010437.MP4	397.060	59.94	1	all fins spread	Restrained aggression	meeli		STOP
59.409	F:/Ocellatus/05.11.19/1/GX010437.MP4	397.060	59.94	1	operculum spread	Restrained aggression	meeli		STOP
59.669	F:/Ocellatus/05.11.19/1/GX010437.MP4	397.060	59.94	1	all fins spread	Restrained aggression	meeli		START
60.413	F:/Ocellatus/05.11.19/1/GX010437.MP4	397.060	59.94	1	head up	Restrained aggression	meeli		START
62.417	F:/Ocellatus/05.11.19/1/GX010437.MP4	397.060	59.94	1	head up	Restrained aggression	meeli		STOP
62.417	F:/Ocellatus/05.11.19/1/GX010437.MP4	397.060	59.94	1	operculum spread	Restrained aggression	meeli		START
64.671	F:/Ocellatus/05.11.19/1/GX010437.MP4	397.060	59.94	2	head up	Restrained aggression	meeli		START
64.916	F:/Ocellatus/05.11.19/1/GX010437.MP4	397.060	59.94	1	operculum spread	Restrained aggression	meeli		STOP
64.92	F:/Ocellatus/05.11.19/1/GX010437.MP4	397.060	59.94	1	all fins spread	Restrained aggression	meeli		STOP
65.42	F:/Ocellatus/05.11.19/1/GX010437.MP4	397.060	59.94	1	all fins spread	Restrained aggression	meeli		START
66.671	F:/Ocellatus/05.11.19/1/GX010437.MP4	397.060	59.94	2	head up	Restrained aggression	meeli		STOP
67.17	F:/Ocellatus/05.11.19/1/GX010437.MP4	397.060	59.94	1	fin spread	Restrained aggression	meeli	head down	START
68.67	F:/Ocellatus/05.11.19/1/GX010437.MP4	397.060	59.94	2	operculum spread	Restrained aggression	meeli		START
68.93	F:/Ocellatus/05.11.19/1/GX010437.MP4	397.060	59.94	1	fin spread	Restrained aggression	meeli	head down	STOP
69.672	F:/Ocellatus/05.11.19/1/GX010437.MP4	397.060	59.94	2	operculum spread	Restrained aggression	meeli		STOP
71.48	F:/Ocellatus/05.11.19/1/GX010437.MP4	397.060	59.94	2	all fins spread	Restrained aggression	meeli		STOP
80.181	F:/Ocellatus/05.11.19/1/GX010437.MP4	397.060	59.94	2	all fins spread	Restrained aggression	1	unsure if this is directed towards ind. 1	START
84.936	F:/Ocellatus/05.11.19/1/GX010437.MP4	397.060	59.94	2	all fins spread	Restrained aggression	1	unsure if this is directed towards ind. 1	STOP
85.191	F:/Ocellatus/05.11.19/1/GX010437.MP4	397.060	59.94	1	all fins spread	Restrained aggression	meeli		STOP
90.254	F:/Ocellatus/05.11.19/1/GX010437.MP4	397.060	59.94	2	all fins spread	Restrained aggression	1	unsure if this is directed towards ind. 1; possibly longer - ind. 2 out of FOV	START
91.443	F:/Ocellatus/05.11.19/1/GX010437.MP4	397.060	59.94	2	all fins spread	Restrained aggression	1	unsure if this is directed towards ind. 1; possibly longer - ind. 2 out of FOV	STOP
117.971	F:/Ocellatus/05.11.19/1/GX010437.MP4	397.060	59.94	3	tail quiver	Submissive behavior	1		START
118.974	F:/Ocellatus/05.11.19/1/GX010437.MP4	397.060	59.94	3	tail quiver	Submissive behavior	1		STOP
121.974	F:/Ocellatus/05.11.19/1/GX010437.MP4	397.060	59.94	3	hook display	Submissive behavior	1		START
122.979	F:/Ocellatus/05.11.19/1/GX010437.MP4	397.060	59.94	3	hook display	Submissive behavior	1		STOP
123.224	F:/Ocellatus/05.11.19/1/GX010437.MP4	397.060	59.94	3	bumping	Affiliative behavior	1		START
123.729	F:/Ocellatus/05.11.19/1/GX010437.MP4	397.060	59.94	3	bumping	Affiliative behavior	1		STOP
123.73	F:/Ocellatus/05.11.19/1/GX010437.MP4	397.060	59.94	3	tail quiver	Submissive behavior	1		START
124.227	F:/Ocellatus/05.11.19/1/GX010437.MP4	397.060	59.94	3	tail quiver	Submissive behavior	1		STOP
126.984	F:/Ocellatus/05.11.19/1/GX010437.MP4	397.060	59.94	3	tail quiver	Submissive behavior	1		START
127.232	F:/Ocellatus/05.11.19/1/GX010437.MP4	397.060	59.94	3	bumping	Affiliative behavior	1		START
127.481	F:/Ocellatus/05.11.19/1/GX010437.MP4	397.060	59.94	3	tail quiver	Submissive behavior	1		STOP
127.483	F:/Ocellatus/05.11.19/1/GX010437.MP4	397.060	59.94	3	tail quiver	Submissive behavior	1		START
127.485	F:/Ocellatus/05.11.19/1/GX010437.MP4	397.060	59.94	3	bumping	Affiliative behavior	1		STOP
128.231	F:/Ocellatus/05.11.19/1/GX010437.MP4	397.060	59.94	3	tail quiver	Submissive behavior	1		STOP
149.756	F:/Ocellatus/05.11.19/1/GX010437.MP4	397.060	59.94	1	digging	Maintenance			START
149.756	F:/Ocellatus/05.11.19/1/GX010437.MP4	397.060	59.94	1	driving	Maintenance			START
150.509	F:/Ocellatus/05.11.19/1/GX010437.MP4	397.060	59.94	1	digging	Maintenance			STOP
150.509	F:/Ocellatus/05.11.19/1/GX010437.MP4	397.060	59.94	1	driving	Maintenance			STOP
163.768	F:/Ocellatus/05.11.19/1/GX010437.MP4	397.060	59.94	1	operculum spread	Restrained aggression	None		START
164.768	F:/Ocellatus/05.11.19/1/GX010437.MP4	397.060	59.94	1	operculum spread	Restrained aggression	None		STOP
165.018	F:/Ocellatus/05.11.19/1/GX010437.MP4	397.060	59.94	1	all fins spread	Restrained aggression	None		START
168.021	F:/Ocellatus/05.11.19/1/GX010437.MP4	397.060	59.94	1	all fins spread	Restrained aggression	None		STOP
168.523	F:/Ocellatus/05.11.19/1/GX010437.MP4	397.060	59.94	1	all fins spread	Restrained aggression	None	directed towards Callipterus?	START
175.781	F:/Ocellatus/05.11.19/1/GX010437.MP4	397.060	59.94	1	all fins spread	Restrained aggression	None	directed towards Callipterus?	STOP
180.035	F:/Ocellatus/05.11.19/1/GX010437.MP4	397.060	59.94	3	all fins spread	Restrained aggression	None	unsure who this is directed to! Ind. 1 or ind. 5 or ind. 6	START
181.037	F:/Ocellatus/05.11.19/1/GX010437.MP4	397.060	59.94	1	ramming	Overt aggression	5	very unsure	START
181.277	F:/Ocellatus/05.11.19/1/GX010437.MP4	397.060	59.94	1	chasing	Restrained aggression	5		START
181.287	F:/Ocellatus/05.11.19/1/GX010437.MP4	397.060	59.94	1	ramming	Overt aggression	5	very unsure	STOP
182.537	F:/Ocellatus/05.11.19/1/GX010437.MP4	397.060	59.94	3	all fins spread	Restrained aggression	None	unsure who this is directed to! Ind. 1 or ind. 5 or ind. 6	STOP
182.785	F:/Ocellatus/05.11.19/1/GX010437.MP4	397.060	59.94	1	chasing	Restrained aggression	5		STOP
183.29	F:/Ocellatus/05.11.19/1/GX010437.MP4	397.060	59.94	3	all fins spread	Restrained aggression	6	or due to ind. 1?	START
184.84	F:/Ocellatus/05.11.19/1/GX010437.MP4	397.060	59.94	3	all fins spread	Restrained aggression	6	or due to ind. 1?	STOP
185.038	F:/Ocellatus/05.11.19/1/GX010437.MP4	397.060	59.94	1	chasing	Restrained aggression	6		START
190.293	F:/Ocellatus/05.11.19/1/GX010437.MP4	397.060	59.94	1	chasing	Restrained aggression	6		STOP
221.326	F:/Ocellatus/05.11.19/1/GX010437.MP4	397.060	59.94	2	all fins spread	Restrained aggression	1		START
223.073	F:/Ocellatus/05.11.19/1/GX010437.MP4	397.060	59.94	1	all fins spread	Restrained aggression	2		START
245.848	F:/Ocellatus/05.11.19/1/GX010437.MP4	397.060	59.94	2	head up	Restrained aggression	1		START
253.857	F:/Ocellatus/05.11.19/1/GX010437.MP4	397.060	59.94	2	head up	Restrained aggression	1		STOP
253.858	F:/Ocellatus/05.11.19/1/GX010437.MP4	397.060	59.94	1	all fins spread	Restrained aggression	2		STOP
258.36	F:/Ocellatus/05.11.19/1/GX010437.MP4	397.060	59.94	1	all fins spread	Restrained aggression	2	unsure; probably directed towards ind. 2	START
259.916	F:/Ocellatus/05.11.19/1/GX010437.MP4	397.060	59.94	2	all fins spread	Restrained aggression	1		STOP
262.366	F:/Ocellatus/05.11.19/1/GX010437.MP4	397.060	59.94	2	all fins spread	Restrained aggression	1		START
279.634	F:/Ocellatus/05.11.19/1/GX010437.MP4	397.060	59.94	1	all fins spread	Restrained aggression	2	unsure; probably directed towards ind. 2	STOP
280.887	F:/Ocellatus/05.11.19/1/GX010437.MP4	397.060	59.94	1	head up	Restrained aggression	None	unsure; probably directed towards Callipterus	START
281.884	F:/Ocellatus/05.11.19/1/GX010437.MP4	397.060	59.94	1	all fins spread	Restrained aggression	None	unsure; probably directed towards Callipterus	START
281.887	F:/Ocellatus/05.11.19/1/GX010437.MP4	397.060	59.94	2	all fins spread	Restrained aggression	1		STOP
284.377	F:/Ocellatus/05.11.19/1/GX010437.MP4	397.060	59.94	1	all fins spread	Restrained aggression	None	unsure; probably directed towards Callipterus	STOP
284.387	F:/Ocellatus/05.11.19/1/GX010437.MP4	397.060	59.94	1	head up	Restrained aggression	None	unsure; probably directed towards Callipterus	STOP
286.388	F:/Ocellatus/05.11.19/1/GX010437.MP4	397.060	59.94	1	head up	Restrained aggression	None	unsure; very subtle	START
288.64	F:/Ocellatus/05.11.19/1/GX010437.MP4	397.060	59.94	1	all fins spread	Restrained aggression	None		START
291.892	F:/Ocellatus/05.11.19/1/GX010437.MP4	397.060	59.94	1	head up	Restrained aggression	None	unsure; very subtle	STOP
292.694	F:/Ocellatus/05.11.19/1/GX010437.MP4	397.060	59.94	1	all fins spread	Restrained aggression	None		STOP
312.666	F:/Ocellatus/05.11.19/1/GX010437.MP4	397.060	59.94	1	digging	Maintenance			START
312.666	F:/Ocellatus/05.11.19/1/GX010437.MP4	397.060	59.94	1	driving	Maintenance			START
313.416	F:/Ocellatus/05.11.19/1/GX010437.MP4	397.060	59.94	1	digging	Maintenance			STOP
313.416	F:/Ocellatus/05.11.19/1/GX010437.MP4	397.060	59.94	1	driving	Maintenance			STOP
329.682	F:/Ocellatus/05.11.19/1/GX010437.MP4	397.060	59.94	1	all fins spread	Restrained aggression	None	unsure; possibly directed towards ind. 2	START
338.441	F:/Ocellatus/05.11.19/1/GX010437.MP4	397.060	59.94	1	all fins spread	Restrained aggression	None	unsure; possibly directed towards ind. 2	STOP
339.195	F:/Ocellatus/05.11.19/1/GX010437.MP4	397.060	59.94	1	all fins spread	Restrained aggression	2		START
342.693	F:/Ocellatus/05.11.19/1/GX010437.MP4	397.060	59.94	2	all fins spread	Restrained aggression	1		START
352.705	F:/Ocellatus/05.11.19/1/GX010437.MP4	397.060	59.94	1	all fins spread	Restrained aggression	2		STOP
352.707	F:/Ocellatus/05.11.19/1/GX010437.MP4	397.060	59.94	1	operculum spread	Restrained aggression	2	operculum spread not clearly visible	START
352.956	F:/Ocellatus/05.11.19/1/GX010437.MP4	397.060	59.94	2	all fins spread	Restrained aggression	1		STOP
353.24	F:/Ocellatus/05.11.19/1/GX010437.MP4	397.060	59.94	1	operculum spread	Restrained aggression	2	operculum spread not clearly visible	STOP
353.457	F:/Ocellatus/05.11.19/1/GX010437.MP4	397.060	59.94	2	all fins spread	Restrained aggression	1		START
354.458	F:/Ocellatus/05.11.19/1/GX010437.MP4	397.060	59.94	2	all fins spread	Restrained aggression	1		STOP
356.708	F:/Ocellatus/05.11.19/1/GX010437.MP4	397.060	59.94	1	all fins spread	Restrained aggression	None		START
359.211	F:/Ocellatus/05.11.19/1/GX010437.MP4	397.060	59.94	1	all fins spread	Restrained aggression	None		STOP
361.713	F:/Ocellatus/05.11.19/1/GX010437.MP4	397.060	59.94	1	all fins spread	Restrained aggression	None		START
362.214	F:/Ocellatus/05.11.19/1/GX010437.MP4	397.060	59.94	1	all fins spread	Restrained aggression	None		STOP
373.976	F:/Ocellatus/05.11.19/1/GX010437.MP4	397.060	59.94	1	operculum spread	Restrained aggression	meeli		START
375.729	F:/Ocellatus/05.11.19/1/GX010437.MP4	397.060	59.94	1	operculum spread	Restrained aggression	meeli		STOP
375.978	F:/Ocellatus/05.11.19/1/GX010437.MP4	397.060	59.94	1	operculum spread	Restrained aggression	meeli		START
376.733	F:/Ocellatus/05.11.19/1/GX010437.MP4	397.060	59.94	1	operculum spread	Restrained aggression	meeli		STOP
376.979	F:/Ocellatus/05.11.19/1/GX010437.MP4	397.060	59.94	1	all fins spread	Restrained aggression	meeli	maybe directed towards ind. 4	START
378.231	F:/Ocellatus/05.11.19/1/GX010437.MP4	397.060	59.94	1	shooting out	Restrained aggression	4		START
378.983	F:/Ocellatus/05.11.19/1/GX010437.MP4	397.060	59.94	1	all fins spread	Restrained aggression	meeli	maybe directed towards ind. 4	STOP
378.984	F:/Ocellatus/05.11.19/1/GX010437.MP4	397.060	59.94	1	shooting out	Restrained aggression	4		STOP
379.232	F:/Ocellatus/05.11.19/1/GX010437.MP4	397.060	59.94	1	operculum spread	Restrained aggression	meeli		START
380.233	F:/Ocellatus/05.11.19/1/GX010437.MP4	397.060	59.94	1	operculum spread	Restrained aggression	meeli		STOP
381.233	F:/Ocellatus/05.11.19/1/GX010437.MP4	397.060	59.94	1	all fins spread	Restrained aggression	4	very unsure; possibly directed towards Meeli	START
383.985	F:/Ocellatus/05.11.19/1/GX010437.MP4	397.060	59.94	1	all fins spread	Restrained aggression	4	very unsure; possibly directed towards Meeli	STOP
385.488	F:/Ocellatus/05.11.19/1/GX010437.MP4	397.060	59.94	1	all fins spread	Restrained aggression	meeli		START
385.519	F:/Ocellatus/05.11.19/1/GX010437.MP4	397.060	59.94	4	tail quiver	Submissive behavior	1		START
385.525	F:/Ocellatus/05.11.19/1/GX010437.MP4	397.060	59.94	4	shell	Maintenance			START
386.24	F:/Ocellatus/05.11.19/1/GX010437.MP4	397.060	59.94	1	all fins spread	Restrained aggression	meeli		STOP
386.489	F:/Ocellatus/05.11.19/1/GX010437.MP4	397.060	59.94	4	tail quiver	Submissive behavior	1		STOP
386.494	F:/Ocellatus/05.11.19/1/GX010437.MP4	397.060	59.94	1	all fins spread	Restrained aggression	meeli		START
389.303	F:/Ocellatus/05.11.19/1/GX010437.MP4	397.060	59.94	4	shell	Maintenance			STOP
389.496	F:/Ocellatus/05.11.19/1/GX010437.MP4	397.060	59.94	1	head up	Restrained aggression	meeli		START
391.994	F:/Ocellatus/05.11.19/1/GX010437.MP4	397.060	59.94	1	head up	Restrained aggression	meeli		STOP
392.49	F:/Ocellatus/05.11.19/1/GX010437.MP4	397.060	59.94	1	all fins spread	Restrained aggression	meeli		STOP
408.612	F:/Ocellatus/05.11.19/2/GX010438.MP4	383.890	59.94	2	bumping	Affiliative behavior	1	strange behavior! Collision? Bumping?	START
409.114	F:/Ocellatus/05.11.19/2/GX010438.MP4	383.890	59.94	2	bumping	Affiliative behavior	1	strange behavior! Collision? Bumping?	STOP
509.209	F:/Ocellatus/05.11.19/2/GX010438.MP4	383.890	59.94	2	all fins spread	Restrained aggression	None		START
509.71	F:/Ocellatus/05.11.19/2/GX010438.MP4	383.890	59.94	2	operculum spread	Restrained aggression	None		START
511.211	F:/Ocellatus/05.11.19/2/GX010438.MP4	383.890	59.94	2	operculum spread	Restrained aggression	None		STOP
512.281	F:/Ocellatus/05.11.19/2/GX010438.MP4	383.890	59.94	2	all fins spread	Restrained aggression	None		STOP
515.465	F:/Ocellatus/05.11.19/2/GX010438.MP4	383.890	59.94	1	operculum spread	Restrained aggression	None		START
517.22	F:/Ocellatus/05.11.19/2/GX010438.MP4	383.890	59.94	1	operculum spread	Restrained aggression	None	possibly for longer, but not visible since ind. out of FOV!	STOP
518.72	F:/Ocellatus/05.11.19/2/GX010438.MP4	383.890	59.94	1	operculum spread	Restrained aggression	None		START
519.22	F:/Ocellatus/05.11.19/2/GX010438.MP4	383.890	59.94	1	all fins spread	Restrained aggression	None		START
519.22	F:/Ocellatus/05.11.19/2/GX010438.MP4	383.890	59.94	1	operculum spread	Restrained aggression	None		STOP
522.539	F:/Ocellatus/05.11.19/2/GX010438.MP4	383.890	59.94	1	all fins spread	Restrained aggression	None		STOP
523.477	F:/Ocellatus/05.11.19/2/GX010438.MP4	383.890	59.94	2	shooting out	Restrained aggression	1	very unsure; could also be "following"?	START
524.225	F:/Ocellatus/05.11.19/2/GX010438.MP4	383.890	59.94	2	shooting out	Restrained aggression	1	very unsure; could also be "following"?	STOP
533.733	F:/Ocellatus/05.11.19/2/GX010438.MP4	383.890	59.94	2	bumping	Affiliative behavior	1		START
534.986	F:/Ocellatus/05.11.19/2/GX010438.MP4	383.890	59.94	2	bumping	Affiliative behavior	1		STOP
575.274	F:/Ocellatus/05.11.19/2/GX010438.MP4	383.890	59.94	2	shell	Maintenance			START
578.778	F:/Ocellatus/05.11.19/2/GX010438.MP4	383.890	59.94	2	shell	Maintenance			STOP
579.28	F:/Ocellatus/05.11.19/2/GX010438.MP4	383.890	59.94	2	shell	Maintenance			START
579.28	F:/Ocellatus/05.11.19/2/GX010438.MP4	383.890	59.94	2	tail quiver	Submissive behavior	1		START
581.03	F:/Ocellatus/05.11.19/2/GX010438.MP4	383.890	59.94	2	tail quiver	Submissive behavior	1		STOP
582.1	F:/Ocellatus/05.11.19/2/GX010438.MP4	383.890	59.94	2	shell	Maintenance			STOP
588.79	F:/Ocellatus/05.11.19/2/GX010438.MP4	383.890	59.94	2	scratching	Maintenance			START
589.791	F:/Ocellatus/05.11.19/2/GX010438.MP4	383.890	59.94	2	scratching	Maintenance			STOP
591.543	F:/Ocellatus/05.11.19/2/GX010438.MP4	383.890	59.94	2	scratching	Maintenance			START
592.545	F:/Ocellatus/05.11.19/2/GX010438.MP4	383.890	59.94	2	scratching	Maintenance			STOP
604.304	F:/Ocellatus/05.11.19/2/GX010438.MP4	383.890	59.94	3	all fins spread	Restrained aggression	2		START
617.367	F:/Ocellatus/05.11.19/2/GX010438.MP4	383.890	59.94	3	all fins spread	Restrained aggression	2		STOP
651.851	F:/Ocellatus/05.11.19/2/GX010438.MP4	383.890	59.94	2	operculum spread	Restrained aggression	None		START
657.104	F:/Ocellatus/05.11.19/2/GX010438.MP4	383.890	59.94	2	operculum spread	Restrained aggression	None		STOP
657.108	F:/Ocellatus/05.11.19/2/GX010438.MP4	383.890	59.94	2	operculum spread	Restrained aggression	None		START
660.612	F:/Ocellatus/05.11.19/2/GX010438.MP4	383.890	59.94	2	S-bend	Restrained aggression	None	only stiff posture; not sideways	START
660.612	F:/Ocellatus/05.11.19/2/GX010438.MP4	383.890	59.94	2	operculum spread	Restrained aggression	None		STOP
668.62	F:/Ocellatus/05.11.19/2/GX010438.MP4	383.890	59.94	2	S-bend	Restrained aggression	None	only stiff posture; not sideways	STOP
740.293	F:/Ocellatus/05.11.19/2/GX010438.MP4	383.890	59.94	2	shell	Maintenance			START
744.223	F:/Ocellatus/05.11.19/2/GX010438.MP4	383.890	59.94	2	shell	Maintenance			STOP
771.607	F:/Ocellatus/05.11.19/6/GX010432.MP4	377.750	59.94	2	all fins spread	Restrained aggression	meeli		START
772.107	F:/Ocellatus/05.11.19/6/GX010432.MP4	377.750	59.94	2	all fins spread	Restrained aggression	meeli		STOP
773.355	F:/Ocellatus/05.11.19/6/GX010432.MP4	377.750	59.94	2	all fins spread	Restrained aggression	1		START
773.607	F:/Ocellatus/05.11.19/6/GX010432.MP4	377.750	59.94	2	bumping	Affiliative behavior	1		START
773.61	F:/Ocellatus/05.11.19/6/GX010432.MP4	377.750	59.94	2	all fins spread	Restrained aggression	1		STOP
774.112	F:/Ocellatus/05.11.19/6/GX010432.MP4	377.750	59.94	2	bumping	Affiliative behavior	1		STOP
789.624	F:/Ocellatus/05.11.19/6/GX010432.MP4	377.750	59.94	2	all fins spread	Restrained aggression	meeli		START
790.939	F:/Ocellatus/05.11.19/6/GX010432.MP4	377.750	59.94	2	all fins spread	Restrained aggression	meeli		STOP
807.142	F:/Ocellatus/05.11.19/6/GX010432.MP4	377.750	59.94	2	all fins spread	Restrained aggression	meeli		START
809.45	F:/Ocellatus/05.11.19/6/GX010432.MP4	377.750	59.94	2	all fins spread	Restrained aggression	meeli		STOP
821.404	F:/Ocellatus/05.11.19/6/GX010432.MP4	377.750	59.94	2	all fins spread	Restrained aggression	meeli		START
821.903	F:/Ocellatus/05.11.19/6/GX010432.MP4	377.750	59.94	2	head up	Restrained aggression	meeli		START
822.904	F:/Ocellatus/05.11.19/6/GX010432.MP4	377.750	59.94	1	all fins spread	Restrained aggression	meeli		START
826.161	F:/Ocellatus/05.11.19/6/GX010432.MP4	377.750	59.94	1	operculum spread	Restrained aggression	meeli		START
827.663	F:/Ocellatus/05.11.19/6/GX010432.MP4	377.750	59.94	1	operculum spread	Restrained aggression	meeli		STOP
827.905	F:/Ocellatus/05.11.19/6/GX010432.MP4	377.750	59.94	2	head up	Restrained aggression	meeli		STOP
827.907	F:/Ocellatus/05.11.19/6/GX010432.MP4	377.750	59.94	1	operculum spread	Restrained aggression	meeli		START
829.159	F:/Ocellatus/05.11.19/6/GX010432.MP4	377.750	59.94	1	operculum spread	Restrained aggression	meeli		STOP
829.163	F:/Ocellatus/05.11.19/6/GX010432.MP4	377.750	59.94	2	all fins spread	Restrained aggression	meeli		STOP
829.906	F:/Ocellatus/05.11.19/6/GX010432.MP4	377.750	59.94	1	all fins spread	Restrained aggression	meeli		STOP
833.164	F:/Ocellatus/05.11.19/6/GX010432.MP4	377.750	59.94	2	all fins spread	Restrained aggression	meeli		START
837.941	F:/Ocellatus/05.11.19/6/GX010432.MP4	377.750	59.94	2	all fins spread	Restrained aggression	meeli		STOP
838.92	F:/Ocellatus/05.11.19/6/GX010432.MP4	377.750	59.94	2	all fins spread	Restrained aggression	meeli		START
839.422	F:/Ocellatus/05.11.19/6/GX010432.MP4	377.750	59.94	2	all fins spread	Restrained aggression	meeli		STOP
854.686	F:/Ocellatus/05.11.19/6/GX010432.MP4	377.750	59.94	2	all fins spread	Restrained aggression	meeli		START
855.938	F:/Ocellatus/05.11.19/6/GX010432.MP4	377.750	59.94	2	all fins spread	Restrained aggression	meeli		STOP
870.492	F:/Ocellatus/05.11.19/6/GX010432.MP4	377.750	59.94	2	all fins spread	Restrained aggression	meeli		START
871.253	F:/Ocellatus/05.11.19/6/GX010432.MP4	377.750	59.94	2	all fins spread	Restrained aggression	meeli		STOP
871.706	F:/Ocellatus/05.11.19/6/GX010432.MP4	377.750	59.94	2	all fins spread	Restrained aggression	meeli		START
873.277	F:/Ocellatus/05.11.19/6/GX010432.MP4	377.750	59.94	2	all fins spread	Restrained aggression	meeli		STOP
883.073	F:/Ocellatus/05.11.19/6/GX010432.MP4	377.750	59.94	2	S-bend	Restrained aggression	1	unsure; with tail beat	START
883.965	F:/Ocellatus/05.11.19/6/GX010432.MP4	377.750	59.94	2	S-bend	Restrained aggression	1	unsure; with tail beat	STOP
884.073	F:/Ocellatus/05.11.19/6/GX010432.MP4	377.750	59.94	2	bumping	Affiliative behavior	1		START
884.623	F:/Ocellatus/05.11.19/6/GX010432.MP4	377.750	59.94	2	bumping	Affiliative behavior	1		STOP
900.983	F:/Ocellatus/05.11.19/6/GX010432.MP4	377.750	59.94	2	all fins spread	Restrained aggression	meeli		START
907.053	F:/Ocellatus/05.11.19/6/GX010432.MP4	377.750	59.94	2	all fins spread	Restrained aggression	meeli		STOP
924.255	F:/Ocellatus/05.11.19/6/GX010432.MP4	377.750	59.94	2	all fins spread	Restrained aggression	meeli		START
924.256	F:/Ocellatus/05.11.19/6/GX010432.MP4	377.750	59.94	2	operculum spread	Restrained aggression	meeli		START
925.508	F:/Ocellatus/05.11.19/6/GX010432.MP4	377.750	59.94	2	operculum spread	Restrained aggression	meeli		STOP
925.509	F:/Ocellatus/05.11.19/6/GX010432.MP4	377.750	59.94	2	operculum spread	Restrained aggression	meeli		START
925.751	F:/Ocellatus/05.11.19/6/GX010432.MP4	377.750	59.94	2	biting	Overt aggression	meeli		START
925.761	F:/Ocellatus/05.11.19/6/GX010432.MP4	377.750	59.94	2	operculum spread	Restrained aggression	meeli		STOP
926.258	F:/Ocellatus/05.11.19/6/GX010432.MP4	377.750	59.94	2	biting	Overt aggression	meeli		STOP
927.511	F:/Ocellatus/05.11.19/6/GX010432.MP4	377.750	59.94	2	operculum spread	Restrained aggression	meeli		START
928.26	F:/Ocellatus/05.11.19/6/GX010432.MP4	377.750	59.94	2	operculum spread	Restrained aggression	meeli		STOP
928.263	F:/Ocellatus/05.11.19/6/GX010432.MP4	377.750	59.94	2	operculum spread	Restrained aggression	meeli		START
928.762	F:/Ocellatus/05.11.19/6/GX010432.MP4	377.750	59.94	2	operculum spread	Restrained aggression	meeli		STOP
930.262	F:/Ocellatus/05.11.19/6/GX010432.MP4	377.750	59.94	2	operculum spread	Restrained aggression	meeli		START
930.514	F:/Ocellatus/05.11.19/6/GX010432.MP4	377.750	59.94	2	operculum spread	Restrained aggression	meeli		STOP
930.515	F:/Ocellatus/05.11.19/6/GX010432.MP4	377.750	59.94	2	operculum spread	Restrained aggression	meeli		START
932.017	F:/Ocellatus/05.11.19/6/GX010432.MP4	377.750	59.94	2	operculum spread	Restrained aggression	meeli		STOP
932.266	F:/Ocellatus/05.11.19/6/GX010432.MP4	377.750	59.94	2	operculum spread	Restrained aggression	meeli		START
934.267	F:/Ocellatus/05.11.19/6/GX010432.MP4	377.750	59.94	2	operculum spread	Restrained aggression	meeli		STOP
934.524	F:/Ocellatus/05.11.19/6/GX010432.MP4	377.750	59.94	2	all fins spread	Restrained aggression	meeli		STOP
982.314	F:/Ocellatus/05.11.19/6/GX010432.MP4	377.750	59.94	2	all fins spread	Restrained aggression	3		START
982.564	F:/Ocellatus/05.11.19/6/GX010432.MP4	377.750	59.94	3	all fins spread	Restrained aggression	2		START
982.815	F:/Ocellatus/05.11.19/6/GX010432.MP4	377.750	59.94	3	operculum spread	Restrained aggression	2		START
982.816	F:/Ocellatus/05.11.19/6/GX010432.MP4	377.750	59.94	2	S-bend	Restrained aggression	3		START
983.314	F:/Ocellatus/05.11.19/6/GX010432.MP4	377.750	59.94	2	shell	Maintenance			START
983.565	F:/Ocellatus/05.11.19/6/GX010432.MP4	377.750	59.94	3	operculum spread	Restrained aggression	2		STOP
983.814	F:/Ocellatus/05.11.19/6/GX010432.MP4	377.750	59.94	3	operculum spread	Restrained aggression	2		START
984.316	F:/Ocellatus/05.11.19/6/GX010432.MP4	377.750	59.94	3	operculum spread	Restrained aggression	2		STOP
984.319	F:/Ocellatus/05.11.19/6/GX010432.MP4	377.750	59.94	3	all fins spread	Restrained aggression	2		STOP
985.068	F:/Ocellatus/05.11.19/6/GX010432.MP4	377.750	59.94	3	operculum spread	Restrained aggression	2		START
985.567	F:/Ocellatus/05.11.19/6/GX010432.MP4	377.750	59.94	3	operculum spread	Restrained aggression	2		STOP
986.568	F:/Ocellatus/05.11.19/6/GX010432.MP4	377.750	59.94	3	biting	Overt aggression	2		START
986.818	F:/Ocellatus/05.11.19/6/GX010432.MP4	377.750	59.94	3	biting	Overt aggression	2		STOP
988.07	F:/Ocellatus/05.11.19/6/GX010432.MP4	377.750	59.94	3	biting	Overt aggression	2		START
988.82	F:/Ocellatus/05.11.19/6/GX010432.MP4	377.750	59.94	3	biting	Overt aggression	2		STOP
989.822	F:/Ocellatus/05.11.19/6/GX010432.MP4	377.750	59.94	2	shell	Maintenance			STOP
991.072	F:/Ocellatus/05.11.19/6/GX010432.MP4	377.750	59.94	3	S-bend	Restrained aggression	4		START
991.324	F:/Ocellatus/05.11.19/6/GX010432.MP4	377.750	59.94	3	S-bend	Restrained aggression	4		STOP
992.336	F:/Ocellatus/05.11.19/6/GX010432.MP4	377.750	59.94	4	operculum spread	Restrained aggression	3		START
993.075	F:/Ocellatus/05.11.19/6/GX010432.MP4	377.750	59.94	2	S-bend	Restrained aggression	3		STOP
993.075	F:/Ocellatus/05.11.19/6/GX010432.MP4	377.750	59.94	2	operculum spread	Restrained aggression	3		START
994.076	F:/Ocellatus/05.11.19/6/GX010432.MP4	377.750	59.94	4	operculum spread	Restrained aggression	3		STOP
994.322	F:/Ocellatus/05.11.19/6/GX010432.MP4	377.750	59.94	2	operculum spread	Restrained aggression	3		STOP
994.577	F:/Ocellatus/05.11.19/6/GX010432.MP4	377.750	59.94	4	all fins spread	Restrained aggression	3		START
995.066	F:/Ocellatus/05.11.19/6/GX010432.MP4	377.750	59.94	4	operculum spread	Restrained aggression	3		START
995.076	F:/Ocellatus/05.11.19/6/GX010432.MP4	377.750	59.94	4	all fins spread	Restrained aggression	3		STOP
995.581	F:/Ocellatus/05.11.19/6/GX010432.MP4	377.750	59.94	3	all fins spread	Restrained aggression	4		START
996.078	F:/Ocellatus/05.11.19/6/GX010432.MP4	377.750	59.94	4	operculum spread	Restrained aggression	3		STOP
996.576	F:/Ocellatus/05.11.19/6/GX010432.MP4	377.750	59.94	3	all fins spread	Restrained aggression	4		STOP
996.828	F:/Ocellatus/05.11.19/6/GX010432.MP4	377.750	59.94	3	all fins spread	Restrained aggression	4		START
997.329	F:/Ocellatus/05.11.19/6/GX010432.MP4	377.750	59.94	3	all fins spread	Restrained aggression	4		STOP
997.332	F:/Ocellatus/05.11.19/6/GX010432.MP4	377.750	59.94	4	all fins spread	Restrained aggression	3		START
998.079	F:/Ocellatus/05.11.19/6/GX010432.MP4	377.750	59.94	2	all fins spread	Restrained aggression	3		STOP
998.892	F:/Ocellatus/05.11.19/6/GX010432.MP4	377.750	59.94	4	all fins spread	Restrained aggression	3	possibly for longer, but ind. out of FOV	STOP
999.08	F:/Ocellatus/05.11.19/6/GX010432.MP4	377.750	59.94	2	following	Affiliative behavior	1		START
999.584	F:/Ocellatus/05.11.19/6/GX010432.MP4	377.750	59.94	2	all fins spread	Restrained aggression	1		START
1000.07	F:/Ocellatus/05.11.19/6/GX010432.MP4	377.750	59.94	2	operculum spread	Restrained aggression	3	and/or towards ind. 4; operculum spread not clearly visible	START
1000.08	F:/Ocellatus/05.11.19/6/GX010432.MP4	377.750	59.94	2	following	Affiliative behavior	1		STOP
1000.64	F:/Ocellatus/05.11.19/6/GX010432.MP4	377.750	59.94	4	S-bend	Restrained aggression	3		START
1001.08	F:/Ocellatus/05.11.19/6/GX010432.MP4	377.750	59.94	2	operculum spread	Restrained aggression	3	and/or towards ind. 4; operculum spread not clearly visible	STOP
1001.08	F:/Ocellatus/05.11.19/6/GX010432.MP4	377.750	59.94	3	all fins spread	Restrained aggression	4		START
1002.83	F:/Ocellatus/05.11.19/6/GX010432.MP4	377.750	59.94	3	all fins spread	Restrained aggression	4		STOP
1004.59	F:/Ocellatus/05.11.19/6/GX010432.MP4	377.750	59.94	2	shooting out	Restrained aggression	meeli		START
1004.89	F:/Ocellatus/05.11.19/6/GX010432.MP4	377.750	59.94	4	S-bend	Restrained aggression	3		STOP
1005.34	F:/Ocellatus/05.11.19/6/GX010432.MP4	377.750	59.94	2	operculum spread	Restrained aggression	3		START
1005.34	F:/Ocellatus/05.11.19/6/GX010432.MP4	377.750	59.94	2	shooting out	Restrained aggression	meeli		STOP
1006.34	F:/Ocellatus/05.11.19/6/GX010432.MP4	377.750	59.94	2	operculum spread	Restrained aggression	3		STOP
1006.83	F:/Ocellatus/05.11.19/6/GX010432.MP4	377.750	59.94	2	all fins spread	Restrained aggression	1		STOP
1006.83	F:/Ocellatus/05.11.19/6/GX010432.MP4	377.750	59.94	2	all fins spread	Restrained aggression	3		START
1006.84	F:/Ocellatus/05.11.19/6/GX010432.MP4	377.750	59.94	2	S-bend	Restrained aggression	3		START
1009.34	F:/Ocellatus/05.11.19/6/GX010432.MP4	377.750	59.94	1	chasing	Restrained aggression	3		START
1009.6	F:/Ocellatus/05.11.19/6/GX010432.MP4	377.750	59.94	2	S-bend	Restrained aggression	3		STOP
1009.84	F:/Ocellatus/05.11.19/6/GX010432.MP4	377.750	59.94	2	operculum spread	Restrained aggression	3		START
1010.34	F:/Ocellatus/05.11.19/6/GX010432.MP4	377.750	59.94	2	chasing	Restrained aggression	3		START
1010.34	F:/Ocellatus/05.11.19/6/GX010432.MP4	377.750	59.94	2	operculum spread	Restrained aggression	3		STOP
1010.84	F:/Ocellatus/05.11.19/6/GX010432.MP4	377.750	59.94	1	chasing	Restrained aggression	3		STOP
1012.59	F:/Ocellatus/05.11.19/6/GX010432.MP4	377.750	59.94	2	chasing	Restrained aggression	3		STOP
1048.63	F:/Ocellatus/05.11.19/6/GX010432.MP4	377.750	59.94	2	all fins spread	Restrained aggression	3		STOP
1048.63	F:/Ocellatus/05.11.19/6/GX010432.MP4	377.750	59.94	2	all fins spread	Restrained aggression	None		START
1050.38	F:/Ocellatus/05.11.19/6/GX010432.MP4	377.750	59.94	2	all fins spread	Restrained aggression	None		STOP
1065.9	F:/Ocellatus/05.11.19/6/GX010432.MP4	377.750	59.94	2	all fins spread	Restrained aggression	None		START
1069.97	F:/Ocellatus/05.11.19/6/GX010432.MP4	377.750	59.94	2	all fins spread	Restrained aggression	None		STOP
1074.71	F:/Ocellatus/05.11.19/6/GX010432.MP4	377.750	59.94	2	all fins spread	Restrained aggression	None		START
1078.71	F:/Ocellatus/05.11.19/6/GX010432.MP4	377.750	59.94	2	all fins spread	Restrained aggression	None		STOP
1083.16	F:/Ocellatus/05.11.19/6/GX010432.MP4	377.750	59.94	2	all fins spread	Restrained aggression	meeli		START
1086.97	F:/Ocellatus/05.11.19/6/GX010432.MP4	377.750	59.94	2	all fins spread	Restrained aggression	meeli		STOP
1093.43	F:/Ocellatus/05.11.19/6/GX010432.MP4	377.750	59.94	3	operculum spread	Restrained aggression	2		START
1095.42	F:/Ocellatus/05.11.19/6/GX010432.MP4	377.750	59.94	2	S-bend	Restrained aggression	3		START
1096.43	F:/Ocellatus/05.11.19/6/GX010432.MP4	377.750	59.94	3	biting	Overt aggression	2		START
1096.43	F:/Ocellatus/05.11.19/6/GX010432.MP4	377.750	59.94	3	operculum spread	Restrained aggression	2		STOP
1096.93	F:/Ocellatus/05.11.19/6/GX010432.MP4	377.750	59.94	3	biting	Overt aggression	2		STOP
1097.68	F:/Ocellatus/05.11.19/6/GX010432.MP4	377.750	59.94	3	all fins spread	Restrained aggression	2		START
1098.93	F:/Ocellatus/05.11.19/6/GX010432.MP4	377.750	59.94	1	chasing	Restrained aggression	3		START
1099.51	F:/Ocellatus/05.11.19/6/GX010432.MP4	377.750	59.94	3	all fins spread	Restrained aggression	2		STOP
1099.93	F:/Ocellatus/05.11.19/6/GX010432.MP4	377.750	59.94	2	S-bend	Restrained aggression	3		STOP
1100.18	F:/Ocellatus/05.11.19/6/GX010432.MP4	377.750	59.94	1	chasing	Restrained aggression	3		STOP
1103.68	F:/Ocellatus/05.11.19/6/GX010432.MP4	377.750	59.94	2	all fins spread	Restrained aggression	1		START
1104.44	F:/Ocellatus/05.11.19/6/GX010432.MP4	377.750	59.94	2	following	Affiliative behavior	1		START
1104.44	F:/Ocellatus/05.11.19/6/GX010432.MP4	377.750	59.94	2	all fins spread	Restrained aggression	1		STOP
1105.19	F:/Ocellatus/05.11.19/6/GX010432.MP4	377.750	59.94	2	following	Affiliative behavior	1		STOP
1106.44	F:/Ocellatus/05.11.19/6/GX010432.MP4	377.750	59.94	2	following	Affiliative behavior	1	very unsure	START
1108.94	F:/Ocellatus/05.11.19/6/GX010432.MP4	377.750	59.94	2	following	Affiliative behavior	1	very unsure	STOP
1116.95	F:/Ocellatus/05.11.19/6/GX010432.MP4	377.750	59.94	2	all fins spread	Restrained aggression	meeli		START
1118.76	F:/Ocellatus/05.11.19/6/GX010432.MP4	377.750	59.94	2	all fins spread	Restrained aggression	meeli		STOP
